# Supplementary material for: Network embedding framework for driver gene discovery by combining functional and structural information
Source: BMC Genomics. 2023 Jul 29;24:426. doi: 10.1186/s12864-023-09515-x (PMC10386255; doi:10.1186/s12864-023-09515-x)
Supplement: Supplementary file 2 — Additional file 2. [file 12864_2023_9515_MOESM2_ESM.xlsx]

## Sheet: KNN
Gene	Description: Genes predicted by each type of machine learning in our framework
A1BG
A2M
AACS
AAGAB
AAMP
AARS2
ABP1
ABR
ABT1
ABTB1
ABTB2
ACACA
ACACB
ACAD8
ACADM
ACAP1
ACAP3
ACAT2
ACBD3
ACCS
ACD
ACHE
ACIN1
AEN
AES
AFAP1L1
AFAP1L2
AFF1
AFF3
AFF4
AFG3L2
AFTPH
AGAP1
AGER
AGFG1
AHSA1
AHSA2
AIDA
AIFM1
AIM2
AIMP1
AIMP2
AIP
AJUBA
AK3
AK4
AKAP1
AKAP10
AREG
ARF1
ARF3
ARF4
ARF5
ARF6
ARFGAP1
ASB13
BATF
BATF2
BAX
BAZ1A
BAZ1B
BAZ2A
BAZ2B
BBC3
BBS10
BTBD3
BTF3
BTF3L4
BTG1
BTG2
BTG3
BTK
BTN2A2
BTRC
BUB1
BUB1B
CALR
CALU
CAMK1
CAMK2D
CAMK2G
CAMKK1
CAMKK2
CAMLG
DBF4B
DBI
DBN1
DBNDD2
DBNL
DBP
DCAF10
ECE1
ECE2
ECH1
ECHS1
FAAH
FABP3
FADD
FADS2
FAF1
GAK
GAL3ST4
GALM
GALNT2
GALNT3
GALT
HARS
HARS2
HAT1
HAUS1
KANK1
KANK2
KANSL1
KANSL2
KANSL3
KARS
LIN9
LIPE
LIPT1
MAVS
MAX
MAZ
MBD1
MBD2
MBD3
MBD4
NDEL1
NDFIP1
NDFIP2
NDOR1
NDRG1
NDRG4
OPA1
OPHN1
OPTN
ORAI2
POLG
POLG2
POLH
SCFD1
SCLY
SCMH1
SYNJ1
SYNJ2
SYNJ2BP
SYNPO
SYNPO2
TOX4
KLF3
TP53
RASA1
UBE2E3
UBE2F
TXLNA
TXLNB
TXLNG
ZXDC
ZYX
ZZEF1
ZZZ3
SMARCC2
SOS1
ACVR1B
HLA-B

## Sheet: LR
TP53
FBXW7
PTEN
VHL
EGFR
DNMT3A
RUNX1
BRAF
KRAS
CTNNB1
MED12
CDKN2A
SMAD4
JAK2
PIK3CA
ARID1A
PIK3R1
NPM1
MYD88
HLA-B
KLF3
ACVR1B
RASA1
SOS1
SMARCC2
FGFR3
KIT
WT1
B2M
U2AF1
GNAS
H3F3A
CEBPA
TGFBR2
RB1
CDKN1A
NF2
BAP1
SRSF2
NRAS
PTPN11
STK11
RHOA
CASP8
AKT1
GNA11
GNAQ
HRAS
APC
TET2
EP300
CDKN1B
CDH1
CALR
EZH2
ARID2
PBRM1
NOTCH1
SPOP
SMARCB1
RNF43
SF3B1
STAG2
IDH1
KDM6A
FLT3
ASXL1
SETD2
GATA3
CIC
RASA1
CTCF
ACVR2A
CREBBP
MEN1
SMAD3
SMARCA4
PTCH1
MAP3K1
KEAP1
MAX
PRKACA
RBM10
TCF7L2
ATM
PPP6C
RPL22
NFE2L2
STAT3
ARID1B
CDC73
PPP2R1A
MAP2K4
SMAD2
BCOR
AR
FUBP1
HNF1A
TBX3
ERBB2
MAP2K1
SH2B3
TNFAIP3
CBFB
DDX3X
PDGFRA
DICER1
ESR1
CBL
FGFR1
KLF3
HLA-A
ZMYND8
PPM1D
ID3
SPEN
TSC2
ABL1
MPL
RAD21
CDK12
MYC
NOTCH2
RARA
FOXA1
MYH9
RET
CHD2
ZFP36L1
CXCR4
MYCN
CDKN2C
IKZF1
GATA2
NCOR1
BCL2L11
ETV6
FGFR2
AXIN1
HLA-B
MLL3
JAK1
ERBB4
BCLAF1
CUX1
TNFRSF14
JMJD1C
GIGYF2
CARD11
CSMD1
TBL1XR1
DMD
BCL6
SOCS1
MSH2
STK40
MAP2K7
UBR5
TOP1
MITF
TSC1
ACVR1B
CHD4
AXL
AXIN2
LUC7L3
RAC1
CUL3
CDC27
HNRNPA2B1
TCF12
POU2F2
TFAM
TCF4
EWSR1
CD79B
NFKBIE
EPAS1
BAZ2A
TGIF1
PDGFRB
BCL2
HDGF
PRDM1
ATN1
WHSC1
ATXN2L
STAT5B
QKI
DNMT3B
CTBP2
ASXL2
HNRNPU
ZEB2
BIRC3
DDX17
MKL1
ARRDC3
LATS1
ERG
BRD4
BMPR1A
MBD6
KDM2B
IL6ST
REL
ARHGAP35
ELF3
MLH1
HDAC2
MLL2
TRIM24
SUFU
TSHZ3
CD58
HIST1H1C
MAP2K3
LEF1
MLLT10
FAS
HGF
HIST1H2AC
FLT1
IL7R
EEF1A1
PSME4
PHF15
FRG1
PATZ1
HLA-C
TGFBR1
ARAF
SETD1B
PTPRC
RBM26
SETBP1
DNM2
BCL2L1
MCL1
PRKAR1A
CCND3
NIPBL
CLASP1
SUZ12
RPTOR
SYK
MECOM
JUN
ZBTB7A
FLT4
GSK3B
TRAF7
PRRC2B
TNK2
CELF2
KLF4
LUC7L2
MAPK1
TCF3
ATXN1
ZMYM3
PDE4D
CLTC
HNRNPD
HNRNPL
PIK3R3
SAE1
CNOT3
WHSC1L1
NOTCH2NL
TNIK
MAP3K12
ING1
NFKBIA
RFWD2
PIM1
C16ORF72
MSH6

## Sheet: RF
HRAS
ERCC5
TRPS1
DCC
FANK1
RAC1
CDKN2C
GNAQ
SALL1
IRS1
EP300
SOX2
TBL1XR1
DAXX
PMS2
ITK
TRERF1
EZH2
SMARCB1
FCGR2B
KDR
RSPO3
ELF3
TRAF7
SLIT2
ARID5B
IKZF1
FH
HLA-B
KLF3
ACVR1B
RASA1
SOS1
SMARCC2
MYB
BCL2L11
GNAS
ERBB3
BTG1
CTNND2
HIST1H3B
MUC16
NR4A2
HDGF
ZBTB16
RHOA
TBX18
KIF26B
ETV1
YAP1
ARAF
P2RY8
EPHA3
MTCP1
MAMLD1
MAP2K4
MAP2K1
ANK1
U2AF1
PRKCB
LMO1
IRS4
FBXO11
TCF12
HOXA1
SMAD2
AFF3
SDHB
BRCA1
TCF7L2
KDM5A
ABL2
BARD1
KMT2C
ZEB1
COX6C
VIM
RGS7
TP63
MGMT
CD79A
SETBP1
JAK2
BMPR1A
MAGI2
SOX11
PDGFB
MECOM
AKT3
ZNF479
CTNNA2
NTRK3
IL7R
MEN1
EEF1A1
FOSL2
SNAI2
MYC
CDH10
PAX3
CD209
MUC4
TSHR
BCOR
EXT2
BCLAF1
LRFN5
FGFR1
RALGDS
MAP2K2
RB1
TBX3
MYD88
TNFRSF14
FCRL4
BRD4
NCOR1
PTPRC
CD79B
KLF7
ARID2
ARHGEF10
FAM129B
SMAD4
MSH2
POT1

## Sheet: SVM 
ZC3H4
GNAQ
SALL1
IRS1
EP300
TBL1XR1
DAXX
PMS2
ITK
SMARCA2
TRERF1
CIITA
EZH2
SMARCB1
FCGR2B
KDR
ELF3
ELN
TRAF7
NUP214
RTN4
SLIT2
FBLN2
ARID5B
IKZF1
MYB
BCL2L11
GNAS
BIRC6
ERBB3
CTNND2
FANCA
HIST1H3B
MUC16
NR4A2
HDGF
ZBTB16
RHOA
ZMIZ1
TBX18
KIF26B
ETV1
ARAF
P2RY8
EPHA3
MAMLD1
MAP2K4
MAP2K1
ANK1
U2AF1
PRKCB
LMO1
IRS4
FBXO11
TCF12
COL12A1
BAZ2A
SMAD2
AFF3
BRCA1
TCF7L2
KDM5A
ABL2
BARD1
KMT2C
ZEB1
SLC34A2
RGS7
TP63
CD79A
SETBP1
JAK2
BMPR1A
BCR
MAGI2
PDGFB
MECOM
AKT3
HIF1A
ZNF479
CTNNA2
NTRK3
IL7R
MEN1
MSH5
MYC
COL1A1
BCL9L
CDH10
CD209
PLK2
MUC4
TSHR
BCOR
EXT2
BCLAF1
LRFN5
FGFR1
RALGDS
MAP2K2
MAN1A1
RB1
TBX3
MYD88
TNFRSF14
TNC
HLA-B
KLF3
ACVR1B
RASA1
SOS1
SMARCC2
FCRL4
BRD4
NCOR1
PTPRC
CD79B
ARID2
STAG1
MALT1
ARHGEF10
FAM129B
SMAD4
MSH2
POT1
HRAS
ERCC5
TRPS1
DCC
FANK1
RAC1
CDKN2C
CHD2

## Sheet: XGBT
MAT2A
TRPS1
FANK1
RAC1
DEK
CDKN2C
CHD2
ZC3H4
GNAQ
HNRNPU
EP300
TBL1XR1
ITK
TRERF1
CDC42EP3
AMIGO2
SMARCB1
FCGR2B
KDR
ELF3
ANKRD17
SESN1
TRAF7
RTN4
LEPROTL1
ST3GAL1
ENC1
FH
SPRY2
GNAS
ARHGAP26
CAMK2D
GOLPH3
SPN
BCL2L12
ERBB3
PPAP2B
BTG1
FANCA
MUC16
TFG
HDGF
TAF15
ZMIZ1
KIF26B
CPT1A
ZCCHC2
P2RY8
TRIB1
MTCP1
CDK13
MAP2K1
ANK1
PRKCB
SNX1
LMO1
IRS4
HOXA9
BCL3
ARL4C
TOB2
BRD2
NACA
TAGLN2
HOXA1
GOLGA5
BAZ2A
PAFAH1B2
SMAD2
AFF3
CPEB2
KDM5A
MT-CYB
USP8
EEF2
WRNIP1
BARD1
FEN1
GTPBP1
SLC12A2
MAFB
MAN1A2
VIM
SNX33
TP63
CRTC3
ARHGAP12
RABEP1
CD79A
SSX2
JAK2
HEG1
SPARC
SOX11
PDGFB
BCL11B
LARP4B
TGOLN2
MTMR4
CASP9
MECOM
AKT3
DUSP7
HS3ST3A1
ZNF479
TMEM127
CTNNA2
NR3C2
MFHAS1
NTRK3
MEN1
MSH5
MB21D2
SNAI2
COL1A1
CDH10
PAX3
CD209
PFN1
UBE2H
TSHR
EXT2
BCLAF1
VASP
ITGA3
FGFR1
RALGDS
TLX1
XPA
BCL2L1
MAP2K2
GMPS
SDC4
MAN1A1
FOXC1
RB1
TBX3
MYD88
ERRFI1
ELK4
SHB
HNRNPA1
DDX6
FCRL4
NCOR1
KLF7
STAG1
CLTC
ARHGEF10
TPM2
SERPINH1
MSH2
HES7
MYL12A
POT1
HLA-B
KLF3
ACVR1B
RASA1
SOS1
SMARCC2
