# Supplementary material for: Network embedding framework for driver gene discovery by combining functional and structural information
Source: BMC Genomics. 2023 Jul 29;24:426. doi: 10.1186/s12864-023-09515-x (PMC10386255; doi:10.1186/s12864-023-09515-x)
Supplement: Supplementary file 3 — Additional file 3. [file 12864_2023_9515_MOESM3_ESM.xlsx]

## Sheet: Sheet1
Predict the relationship between driver genes and each pan-cancer.
Gene Symbol	Tumour Types(Somatic)
A1CF	melanoma
ABI1	AML
ABL1	CML, ALL, T-ALL
ABL2	AML
ACKR3	lipoma
ACSL3	prostate
ACSL6	AML, AEL
ACVR1	DIPG
ACVR2A	large intestine carcinoma, stomach carcinoma, pancreatic carcinoma, biliary tract, oesophagus
AFF1	AL
AFF3	ALL, T-ALL
AFF4	ALL
AKAP9	papillary thyroid
AKT1	breast, colorectal, ovarian, NSCLC
AKT2	ovarian, pancreatic
AKT3	GBM
ALDH2	leiomyoma
ALK	ALCL, NSCLC, neuroblastoma, inflammatory myofibroblastic tumour, Spitzoid tumour
AMER1	Wilms tumour
ANK1	CCRCC
APC	colorectal, pancreatic, desmoid, hepatoblastoma, glioma, other CNS
APOBEC3B
AR	prostate
ARAF	cholangiocarcinoma, lung adenocarcinoma, Langerhans cell histiocytosis
ARHGAP26	AML, MDS
ARHGAP5	colon cancer, glioma
ARHGEF10	colon cancer
ARHGEF10L	lymphoma
ARHGEF12	AML
ARID1A	clear cell ovarian carcinoma, RCC, breast
ARID1B	breast, hepatocellular carcinoma
ARID2	hepatocellular carcinoma
ARNT	AML
ASPSCR1	alveolar soft part sarcoma
ASXL1	MDS, CMML
ASXL2	melanoma, CCRCC, AML
ATF1	malignant melanoma of soft parts, angiomatoid fibrous histiocytoma
ATIC	ALCL
ATM	T-PLL
ATP1A1	adrenal aldosterone producing adenoma
ATP2B3	adrenal aldosterone producing adenoma
ATR	endometrial, gastric, epithelial ovarian, myeloma
ATRX	pancreatic neuroendocrine tumours, paediatric GBM
AXIN1	colorectal, endometrial, prostate, hepatocellular carcinoma, hepatoblastoma, sporadic medulloblastoma
AXIN2	colorectal carcinoma, stomach carcinoma, hepatocellular carcinoma
B2M	DLBCL, melanoma, colorectal adenocarcinoma
BAP1	uveal melanoma, breast, NSCLC, RCC
BARD1	breast cancer
BAX	colorectal cancer
BAZ1A	uterine carcinosarcoma, colon cancer
BCL10	MALT
BCL11A	B-CLL
BCL11B	T-ALL
BCL2	NHL, CLL
BCL2L12	melanoma, SCC
BCL3	CLL
BCL6	NHL, CLL
BCL7A	BNHL
BCL9	B-ALL
BCL9L	colorectal cancer, endometrial carcinoma, gastric cancer
BCLAF1	melanoma, SCC
BCOR	retinoblastoma, AML, APL (translocation)
BCORL1	AML, HNSCC
BCR	CML, ALL, AML
BIRC3	CLL, MALT, MCL, MM
BIRC6	melanoma, gastric adenocarcinoma, lung adenocarcinoma
BLM
BMP5	melanoma
BMPR1A
BRAF	melanoma, colorectal, papillary thyroid, borderline ovarian, NSCLC, cholangiocarcinoma, pilocytic astrocytoma, Spitzoid tumour, pancreas acinar carcinoma, melanocytic nevus, prostate, gastric
BRCA1	ovarian
BRCA2	breast, ovarian, pancreatic
BRD3	lethal midline carcinoma of young people
BRD4	lethal midline carcinoma of young people
BRIP1
BTG1	B-CLL
BTK	CLL, mantle cell lymphoma, WM
BUB1B
C15orf65	PMBL, Hodgkin lymphoma
C2orf44	colorectal
CACNA1D	adrenal aldosterone producing adenoma
CALR	MPN, MDS
CAMTA1	epithelioid haemangioendothelioma
CANT1	prostate
CARD11	DLBCL
CARS	ALCL
CASC5	AML
CASP3	ovarian cancer
CASP8	hepatocellular, oral squamous cell, breast
CASP9	glioma
CBFA2T3	AML
CBFB	AML
CBL	AML, JMML, MDS
CBLB	AML
CBLC	AML
CCDC6	papillary thyroid, CML, NSCLC
CCNB1IP1	leiomyoma
CCNC	T-ALL
CCND1	CLL, B-ALL, breast
CCND2	NHL,CLL
CCND3	MM
CCNE1	serous ovarian
CCR4	adult T-cell leukaemia/lymphoma
CCR7	adult T-cell leukaemia/lymphoma
CD209	prostate carcinoma
CD274	PMBL, Hodgkin lymphoma
CD28	T-cell lymphoma
CD74	NSCLC
CD79A	DLBCL, WM
CD79B	DLBCL, WM
CDC73	parathyroid adenoma
CDH1	lobular breast, gastric
CDH10	melanoma
CDH11	aneurysmal bone cyst
CDH17	melanoma
CDK12	serous ovarian
CDK4
CDK6	ALL
CDKN1A	bladder cancer
CDKN1B	breast, small intestine neuroendocrine tumours
CDKN2A	melanoma, multiple other tumour types
CDKN2C	glioma, MM
CDX2	AML
CEBPA	AML, MDS
CEP89	Spitzoid tumour
CHCHD7	salivary adenoma
CHD2	melanoma, large intestine, CLL, monoclonal B lymphocytosis
CHD4	uterine serous carcinoma
CHEK2
CHIC2	AML
CHST11	B-CLL
CIC	oligodendroglioma, soft tissue sarcoma
CIITA	PMBL, Hodgkin lymphoma
CLIP1	Spitzoid tumour
CLP1	AML
CLTC	ALCL, renal
CLTCL1	ALCL
CNBD1	gastric cancer, colon cancer
CNBP	aneurysmal bone cyst
CNOT3	T-ALL
CNTNAP2	glioma, melanoma
CNTRL	MPN, NHL
COL1A1	DFSP, aneurysmal bone cyst
COL2A1	chondrosarcoma, enchondroma
COL3A1	lipoblastoma
COX6C	uterine leiomyoma
CPEB3	lung cancer
CREB1	clear cell sarcoma, angiomatoid fibrous histiocytoma
CREB3L1	myxofibrosarcoma
CREB3L2	fibromyxoid sarcoma
CREBBP	ALL, AML, DLBCL, B-NHL
CRLF2	B-ALL, Downs associated ALL
CRNKL1	base cell carcinoma
CRTC1	salivary gland mucoepidermoid
CRTC3	salivary gland mucoepidermoid
CSF1R	MDS, CML, AML, hemangioblastoma, CCRCC
CSF3R	aCML, CNL, leukaemia lymphoma and MDS associated with severe congenital neutropenia, CMML, de novo AML, MDS
CSMD3	ovarian cancer, oral SCC, lung cancer
CTCF	endometrial, breast, head and neck cancer
CTNNA2	gastric cancer
CTNNB1	colorectal, ovarian, hepatoblastoma, pleomorphic salivary gland adenoma, other tumour types
CTNND1	large intestine carcinoma
CTNND2	prostae adenocarcinoma, GIST
CUL3	lung cancer
CUX1	endometrial, melanoma, colorectal, AML, MDS, other tumour types
CXCR4	WM
CYLD	cylindroma
CYP2C8	melanoma
CYSLTR2	uveal melanoma
DAXX	pancreatic neuroendocrine tumour, paediatric glioblastoma
DCAF12L2	CRC
DCC	CRC, melanoma, SCC
DCTN1	inflammatory myofibroblastic tumour, Spitzoid tumour
DDB2
DDIT3	liposarcoma
DDR2	squamous cell carcinoma, NSCLC
DDX10	AML*
DDX3X	CLL, medulloblastoma
DDX5	prostate
DDX6	B-NHL
DEK	AML
DGCR8	Wilms tumour
DICER1	sex cord-stromal tumour, TGCT, embryonal rhabdomyosarcoma, pleuropulmonary blastoma, pituitary blastoma, Wilms tumour, thyroid cancer, other tumour types
DNAJB1	fibrolamellar hepatocellular carcinoma
DNM2	T-ALL
DNMT3A	AML
DROSHA	Wilms tumour, NSCLC, bladder carcinoma
DUX4L1	soft tissue sarcoma
EBF1	lipoma
ECT2L	ETP ALL
EED	malignant peripheral nerve sheath tumours, MDS and related, lung adenocarcinoma
EGFR	glioma, NSCLC
EIF1AX	uveal melanoma, thyroid cancer (PDTC and ATC), low grade serous ovarian cancer
EIF3E	colorectal
EIF4A2	NHL
ELF3	pancreatic cancer
ELF4	AML
ELK4	prostate
ELL	AL
ELN	B-ALL
EML4	NSCLC
EP300	colorectal, breast, pancreatic, AML, ALL, DLBCL
EPAS1	paraganglioma, pheochromocytoma, central nervous system hemangioblastomas
EPHA3	lung cancer, CRC, melanoma
EPHA7	CRC, melanoma
EPS15	ALL
ERBB2	breast, ovarian, other tumour types, NSCLC, gastric
ERBB3	colon, gastric, head and neck, bladder, skin
ERBB4	melanoma, gastric, NSCLC
ERC1	papillary thyroid, Spitzoid tumour
ERCC2
ERCC3
ERCC4
ERCC5
ERG	Ewing sarcoma, prostate, AML
ESR1	breast
ETNK1	aCML, CMML, SM-AHD, HES
ETV1	Ewing sarcoma, prostate
ETV4	Ewing sarcoma, prostate carcinoma
ETV5	prostate
ETV6	congenital fibrosarcoma, multiple different leukaemia and lymphoma tumour types including ALL, secretory breast, MDS
EWSR1	Ewing sarcoma, desmoplastic small round cell tumour , ALL, clear cell sarcoma, sarcoma, myoepithelioma, mesothelioma
EXT1
EXT2
EZH2	DLBCL
EZR	NSCLC
FAM131B	pilocytic astrocytoma
FAM135B	SCLC
FAM46C	MM
FAM47C	melanoma, clear cell sarcoma of soft parts, SCLC
FANCA
FANCC
FANCD2
FANCE
FANCF
FANCG
FAS	TGCT, nasal NK/T lymphoma, skin squamous cell carcinoma-burn scar related
FAT1	oral squamous cell, chemorefractory CLL, head and neck, pancreatic acinar cell carcinoma
FAT3	SCC, colon adenocarcinoma, gastric adenocarcinoma
FAT4	lymphoma, pancreatic, head and neck, melanoma, hepatocellular carcinoma
FBLN2	breast cancer, colorectal adenocarcinoma
FBXO11	DLBCL
FBXW7	colorectal, endometrial, T-ALL
FCGR2B	ALL
FCRL4	B-NHL
FEN1
FES	HNSCC, ovarian carcinoma
FEV	Ewing sarcoma
FGFR1	MPN, NHL, salivary adenoma
FGFR1OP	MPN, NHL
FGFR2	gastric, NSCLC, endometrial
FGFR3	bladder, MM, T-cell lymphoma
FGFR4	rhabdomyosarcoma
FH
FHIT	pleomorphic salivary gland adenoma
FIP1L1	idiopathic hypereosinophilic syndrome
FKBP9	glioma
FLCN
FLI1	Ewing sarcoma
FLNA	phyllodes tumour of the breast
FLT3	AML, ALL
FLT4	soft tissue sarcoma
FNBP1	AML
FOXA1	breast, prostate
FOXL2	granulosa-cell tumour of the ovary
FOXO1	alveolar rhabdomyosarcoma
FOXO3	AL
FOXO4	AL, soft tissue sarcoma
FOXP1	ALL
FOXR1	neuroblastoma
FSTL3	B-CLL
FUBP1	oligodendroglioma
FUS	liposarcoma, AML, Ewing sarcoma, angiomatoid fibrous histiocytoma, fibromyxoid sarcoma
GAS7	AML*
GATA1	megakaryoblastic leukaemia of Downs syndrome
GATA2	AML (CML blast transformation)
GATA3	breast
GLI1	CRC, oesophagus cancer
GMPS	AML
GNA11	uveal melanoma, primary central nervous system melanocytic neoplasms
GNAQ	uveal melanoma, primary central nervous system melanocytic neoplasms
GNAS	pituitary adenoma, pancreatic intraductal papillary mucinous neoplasm, fibrous dysplasia
GOLGA5	papillary thyroid, Spitzoid tumour
GOPC	glioblastoma, cholangiocarcinoma, borderline ovarian
GPC3
GPC5	lung adenocarcinoma
GPHN	AL
GRIN2A	melanoma, colorectal carcinoma, gastric carcinoma, lung carcinoma
GRM3	melanoma, oral SCC
H3F3A	glioma
H3F3B	chondroblastoma
HERPUD1	prostate
HEY1	mesenchymal chondrosarcoma
HIF1A	endometrioid carcinoma, glioblastoma, colorectal, renal, lung, pancreatic
HIP1	CMML, NSCLC
HIST1H3B	glioma
HIST1H4I	NHL
HLA-A	Spitzoid tumour
HLF	ALL
HMGA1	microfollicular thyroid adenoma, various benign mesenchymal tumours
HMGA2	lipoma, leiomyoma, pleomorphic salivary gland adenoma
HMGN2P46	prostate
HNF1A	hepatic adenoma, hepatocellular
HNRNPA2B1	prostate
HOOK3	papillary thyroid
HOXA11	CML
HOXA13	AML
HOXA9	AML*
HOXC11	AML
HOXC13	AML
HOXD11	AML
HOXD13	AML*
HRAS	infrequent sarcomas, rare other tumour types
HSP90AA1	NHL
HSP90AB1	NHL
ID3	Burkitt lymphoma
IDH1	glioblastoma
IDH2	glioblastoma
IGF2BP2	lymphoma
IGH	MM, Burkitt lymphoma, NHL, CLL, B-ALL, MALT, MLCLS
IGK	Burkitt lymphoma, B-NHL
IGL	Burkitt lymphoma
IKBKB	SMZL
IKZF1	ALL, DLBCL
IL2	intestinal T-cell lymphoma
IL21R	NHL
IL6ST	hepatocellular carcinoma
IL7R	ALL, ETP ALL
IRF4	MM
IRS4	glioma, rhabdomyosarcoma, melanoma, breast cancer, T-ALL
ISX	melanoma
ITGAV	large intestine carcinoma
ITK	peripheral T-cell lymphoma
JAK1	ALL
JAK2	ALL, AML, MPN, CML
JAK3	acute megakaryocytic leukaemia, ETP ALL
JAZF1	endometrial stromal tumour
JUN	sarcoma
KAT6A	AML
KAT6B	AML, leiomyoma
KAT7	CCRCC
KCNJ5	adrenal adenoma
KDM5A	AML
KDM5C	clear cell renal carcinoma
KDM6A	renal cell carcinoma, bladder carcinoma, oesophageal SCC, MM, medulloblastoma, T-ALL, other tumour types
KDR	NSCLC, angiosarcoma
KDSR	B-NHL
KEAP1	NSCLC, breast carcinoma
KIAA1549	pilocytic astrocytoma
KIAA1598	Spitzoid tumour
KIF5B	NSCLC, Spitzoid tumour
KIT	GIST, AML, TGCT, mastocytosis, mucosal melanoma
KLF4	meningioma
KLF6	prostate, glioma
KLK2	prostate
KMT2A	AML, ALL
KMT2C	medulloblastoma
KMT2D	medulloblastoma, renal
KNSTRN	SCC
KRAS	pancreatic, colorectal, lung, thyroid, AML, other tumour types
KTN1	papillary thyroid
LARP4B	CRC, glioma
LASP1	AML
LCK	T-ALL
LCP1	NHL
LEF1	B-ALL, T-ALL, eyelid sebaceous carcinoma, AML, lymphomas
LEPROTL1	lung cancer, colon cancer
LHFP	lipoma
LIFR	salivary adenoma
LMNA	Spitzoid tumour
LMO1	T-ALL, neuroblastoma
LMO2	T-ALL
LPP	lipoma, leukaemia
LRIG3	NSCLC
LRP1B	CLL, ovarian cancer, oesophageal squamous cell carcinoma, urothelial cancer
LSM14A	Spitzoid tumour
LYL1	T-ALL
LZTR1	glioblastoma
MAF	MM
MAFB	MM
MALAT1	renal cell carcinoma (childhood epithelioid), lung
MALT1	MALT
MAML2	salivary gland mucoepidermoid
MAP2K1	NSCLC, melanoma, colorectal
MAP2K2	NSCLC, melanoma
MAP2K4	pancreatic, breast, colorectal
MAP3K1	luminal A breast
MAP3K13	breast
MAPK1	CLL, ovarian mixed germ cell tumour, cervical carcinoma
MAX	pheochromocytoma, endometrioid carcinoma, colon carcinoma
MB21D2	lung cancer
MDM2	sarcoma, glioma, colorectal, other tumour types
MDM4	glioblastoma, bladder, retinoblastoma
MDS2	MDS
MECOM	AML, CML, MDS
MED12	uterine leiomyoma, fibroadenoma, phyllodes tumour
MEN1	parathyroid tumours, pancreatic neuroendocrine tumour
MET	papillary renal, head-neck squamous cell
MGMT	glioma
MITF	melanoma
MKL1	acute megakaryocytic leukaemia
MLF1	AML
MLH1	colorectal, endometrial, ovarian, CNS tumours
MLLT1	AL
MLLT10	AL
MLLT11	ALL
MLLT3	ALL
MLLT4	AL
MLLT6	AL
MN1	AML, meningioma
MNX1	AML
MPL	MPN
MSH2	colorectal, endometrial, ovarian
MSH6	colorectal
MSI2	CML
MSN	ALCL
MTCP1	T cell prolymphocytic leukaemia
MTOR	endometrial carcinoma, head and neck, clear cell renal cell carcinoma, anaplastic thyroid cancer, urothelial cell carcinoma, central nervous system tumours, testicular germ cell tumours and other tumour types
MUC1	B-NHL
MUC16	HNSCC, melanoma
MUC4	HNSCC
MUTYH
MYB	adenoid cystic carcinoma
MYC	Burkitt lymphoma, amplified in other cancers, B-CLL
MYCL	small cell lung carcinoma
MYCN	neuroblastoma, Wilms tumour
MYD88	ABC-DLBCL
MYH11	AML
MYH9	ALCL
MYO5A	Spitzoid tumour
MYOD1	embryonal rhabdomyosarcoma
N4BP2	lung cancer
NAB2	solitary fibrous tumour, meningeal haemangiopericytoma
NACA	NHL
NBEA	large intestine carcinoma, multiple myeloma
NBN
NCKIPSD	ALL
NCOA1	alveolar rhabdomyosarcoma
NCOA2	AML, chondrosarcoma, rhabdomyosarcoma
NCOA4	papillary thyroid
NCOR1	breast
NCOR2	prostate
NDRG1	prostate
NF1	neurofibroma, glioma
NF2	meningioma, acoustic neuroma, renal
NFATC2	Ewing sarcoma
NFE2L2	NSCLC, HNSCC
NFIB	adenoid cystic carcinoma, lipoma
NFKB2	B-NHL
NFKBIE	CLL, desmoplastic melanoma
NIN	MPN
NKX2-1	NSCLC
NONO	papillary renal
NOTCH1	T-ALL, breast, bladder, skin SCC, lung SCC, head and neck SCC
NOTCH2	marginal zone lymphoma, DLBCL, bladder
NPM1	NHL, APL, AML
NR4A3	extraskeletal myxoid chondrosarcoma
NRAS	melanoma, MM, AML, thyroid
NRG1	NSCLC
NSD1	AML
NT5C2	relapse ALL
NTHL1	CRC
NTRK1	papillary thyroid, Spitzoid tumour
NTRK3	congenital fibrosarcoma, secretory breast
NUMA1	APL
NUP214	AML, T-ALL
NUP98	AML
NUTM1	lethal midline carcinoma
NUTM2A	endometrial stromal sarcoma
NUTM2B	endometrial stromal sarcoma
OLIG2	T-ALL
OMD	aneurysmal bone cyst
P2RY8	B-ALL, Down syndrome associated ALL
PABPC1	HNSCC, biliary tract carcinoma
PAFAH1B2	MLCLS
PALB2
PAX3	alveolar rhabdomyosarcoma
PAX5	NHL, ALL, B-ALL
PAX7	alveolar rhabdomyosarcoma
PAX8	follicular thyroid
PBRM1	clear cell renal carcinoma, breast
PBX1	pre B-ALL, myoepithelioma
PCBP1	CRC
PCM1	papillary thyroid, CML, MPN
PDCD1LG2	PMBL, Hodgkin lymphoma
PDE4DIP	MPN
PDGFB	DFSP
PDGFRA	GIST, idiopathic hypereosinophilic syndrome, paediatric glioblastoma
PDGFRB	MPN, AML, CMML, CML
PER1	AML, CMML
PHF6	ETP ALL
PHOX2B	neuroblastoma
PICALM	T-ALL, AML
PIK3CA	colorectal, gastric, glioblastoma, breast
PIK3CB	SCC, NSCLC
PIK3R1	glioblastoma, ovarian, colorectal
PIM1	NHL
PLAG1	salivary adenoma, lipoblastoma
PLCG1	angiosarcoma
PML	APL, ALL
PMS1
PMS2
POLD1	CRC
POLE	colorectal carcinoma, endometrioid carcinoma, stomach carcinoma, skin cancer
POLG	CRC
POLQ	oral SCC
POT1	CLL
POU2AF1	NHL
POU5F1	sarcoma
PPARG	follicular thyroid
PPFIBP1	Spitzoid tumour, inflammatory myofibroblastic tumour
PPM1D	glioma, ovarian cancer, breast cancer
PPP2R1A	clear cell ovarian carcinoma
PPP6C	melanoma
PRCC	papillary renal
PRDM1	DLBCL
PRDM16	MDS, AML
PRDM2	glioma, colon adenocarcinoma, gastric carcinoma, ovarian carcinoma, HNSCC
PREX2	melanoma, pancreatic ductal adenocarcinoma
PRF1
PRKACA	fibrolamellar hepatocellular carcinoma, cortisol secreting adrenal adenoma
PRKAR1A	papillary thyroid
PRKCB	adult T-cell lymphoma-leukaemia
PRPF40B	melanoma, colon carcinoma, MDS
PRRX1	AML
PSIP1	AML
PTCH1	skin basal cell, medulloblastoma
PTEN	glioma, prostate, endometrial
PTK6	renal, gastric, head and neck, ovarian, others
PTPN11	JMML, AML, MDS
PTPN13	lung, NSCLC, gastric, peritoneal carcinomatosis
PTPN6	DLBCL
PTPRB	angiosarcoma
PTPRC	T-ALL
PTPRD	lung cancer, kidney cancer, HNSCC, glioblastoma
PTPRK	colorectal
PTPRT	HNSCC, colorectal cancer, gastric cancer, lung cancer, melanoma
PWWP2A	Spitzoid tumour
QKI	angiocentric glioma, colorectal cancer
RABEP1	CMML
RAC1	melanoma, carcinoma
RAD17	lymphoma, colon cancer
RAD21	AML, endometrium, colorectal, lung
RAD51B	lipoma, uterine leiomyoma
RAF1	pilocytic astrocytoma, prostate
RALGDS	PMBL, Hodgkin lymphoma,
RANBP2	inflammatory myofibroblastic tumour
RAP1GDS1	T-ALL
RARA	APL
RB1	retinoblastoma, sarcoma, breast, small cell lung carcinoma
RBM10	lung adenocarcinoma
RBM15	acute megakaryocytic leukaemia
RECQL4
REL	Hodgkin lymphoma
RET	medullary thyroid, papillary thyroid, pheochromocytoma, NSCLC, Spitzoid tumour
RFWD3	lung cancer
RGPD3	endometrioid adenocarcinoma
RGS7	melanoma
RHOA	diffuse gastric, T cell lymphomas, paediatric Burkitt lymphoma
RHOH	NHL
RMI2	PMBL, Hodgkin lymphoma
RNF213	ALCL
RNF43	cholangiocarcinoma, ovary, pancreas
ROBO2	colorectal adenocarcinoma, melanoma
ROS1	glioblastoma, NSCLC, Spitzoid tumour, cholangiocarcinoma, borderline ovarian
RPL10	T-ALL
RPL22	AML, CML
RPL5	T-ALL
RPN1	AML
RSPO2	colorectal
RSPO3	colorectal
RUNDC2A	PMBL, Hodgkin lymphoma
RUNX1	AML, pre B-ALL, T-ALL
RUNX1T1	AML
S100A7	melanoma, T-cell lymphoma
SALL4	colorectal cancer, breast cancer, prostate cancer, glioblastoma, melanoma
SBDS
SDC4	NSCLC
SDHA	GIST, paraganglioma
SDHAF2
SDHB
SDHC
SDHD
2022-09-05	AML
2022-09-06	AML
2022-09-09	AML*
SET	T-ALL
SETBP1	aCML, sAML, MDS/MPN-U, CMML, JMML
SETD1B	CRC, endometrium
SETD2	clear cell renal carcinoma
SF3B1	myelodysplastic syndrome
SFPQ	papillary renal
SFRP4	colorectal cancer, melanoma, SCC, gastric cancer, oesophageal SCC
SGK1	Nodular lymphocyte predominant Hodgkin lymphoma
SH2B3	MPN, sAML, erythrocytosis, B-ALL
SH3GL1	AL
SIRPA	HNSCC, colorectal cancer, Lung SCC
SIX1	Wilms tumour
SIX2	Wilms tumour
SKI	melanoma
SLC34A2	NSCLC
SLC45A3	prostate
SMAD2	colorectal carcinoma, hepatocellular carcinoma
SMAD3	colorectal carcinoma, oral squamous cell carcinoma
SMAD4	colorectal, pancreatic, small intestine
SMARCA4	NSCLC, SCCOHT
SMARCB1	malignant rhabdoid
SMARCD1	breast
SMARCE1
SMC1A	AML
SMO	skin basal cell
SND1	pancreas acinar carcinoma
SOCS1	Hodgkin lymphoma, PMBL
SOX2	NSCLC, oesophageal squamous carcinoma
SOX21	multiple myeloma
SPECC1	JMML
SPEN	SMZL, adenoid cystic carcinoma, DLBCL
SPOP	prostate, endometrial
SRC	colorectal cancer, endometrial carcinoma
SRGAP3	pilocytic astrocytoma
SRSF2	MDS, CLL
SRSF3	follicular lymphoma
SS18	synovial sarcoma
SS18L1	synovial sarcoma
SSX1	synovial sarcoma
SSX2	synovial sarcoma
SSX4	synovial sarcoma
STAG1	colorectal cancer, AML
STAG2	bladder carcinoma, glioblastoma, melanoma, Ewing's sarcoma, myeloid neoplasms
STAT3	T-cell large granular lymphocytic leukaemia
STAT5B	large granular lymphocytic leukaemia, skin basal cell, APL
STAT6	solitary fibrous tumour, meningeal haemangiopericytoma
STIL	T-ALL
STK11	NSCLC, pancreatic
STRN	anaplastic thyroid, papillary thyroid, lung
SUFU	medulloblastoma
SUZ12	endometrial stromal tumour
SYK	MDS, peripheral T-cell lymphoma
TAF15	extraskeletal myxoid chondrosarcoma, ALL
TAL1	lymphoblastic leukaemia/biphasic
TAL2	T-ALL
TBL1XR1	splenic marginal zone lymphoma, primary central nervous system lymphoma, colorectal carcinoma, gallbladder carcinoma
TBX3	breast, large intestine, skin
TCEA1	salivary adenoma
TCF12	extraskeletal myxoid chondrosarcoma
TCF3	pre B-ALL
TCF7L2	colorectal
TCL1A	T-CLL
TEC	myxoid chondrosarcoma
TERT	melanoma, glioblastoma, hepatocellular carcinoma, bladder, skin basal cell, skin squamous cell, mesothelioma, medulloblastoma, other tumour types
TET1	AML
TET2	MDS
TFE3	papillary renal, alveolar soft part sarcoma, renal
TFEB	renal cell carcinoma (childhood epithelioid)
TFG	papillary thyroid, ALCL, NSCLC, extraskeletal myxoid chondrosarcoma
TFPT	pre-B ALL
TFRC	NHL
TGFBR2	head and neck, colorectal
THRAP3	aneurysmal bone cyst
TLX1	T-ALL
TLX3	T-ALL
TMEM127
TMPRSS2	prostate
TNC	SCC, melanoma
TNFAIP3	marginal zone B-cell lymphomas, Hodgkin lymphoma, PMBL
TNFRSF14	follicular lymphoma
TNFRSF17	intestinal T-cell lymphoma
TOP1	AML*
TP53	breast, colorectal, lung, sarcoma, adrenocortical, glioma, Spitzoid tumour, multiple other tumour types
TP63	HNSCC, DLBCL
TPM3	papillary thyroid, ALCL, NSCLC, Spitzoid tumour
TPM4	ALCL
TPR	papillary thyroid, NSCLC
TRA	T-ALL
TRAF7	meningioma
TRB	T-ALL
TRD	T-cell leukaemia
TRIM24	APL
TRIM27	papillary thyroid
TRIM33	papillary thyroid
TRIP11	AML
TRRAP	melanoma
TSC1	renal cell carcinoma, bladder carcinoma
TSC2	pulmonary lymphangioleiomyomatosis (LAM), renal angiomyolipoma, HNSCC
TSHR	toxic thyroid adenoma
U2AF1	CLL, MDS
UBR5	mantle cell lymphoma, gastric, colorectal
USP44	lung cancer, colon cancer
USP6	aneurysmal bone cyst
USP8	corticotroph adenoma
VAV1	T-cell lymphoma
VHL	renal, haemangioma, pheochromocytoma
VTI1A	colorectal
WAS
WHSC1	MM
WHSC1L1	AML
WIF1	pleomorphic salivary gland adenoma
WNK2	gastric cancer
WRN
WT1	Wilms tumour, desmoplastic small round cell tumour
WWTR1	epithelioid haemangioendothelioma
XPA
XPC
XPO1	CLL
YWHAE	endometrial stromal sarcoma
ZBTB16	APL
ZCCHC8	Spitzoid tumour
ZEB1	CCRCC, melanoma
ZFHX3	endometrial, gastric, prostate
ZMYM3	CRC, breast cancer
ZNF198	MPN, NHL
ZNF278	Ewing sarcoma
ZNF331	follicular thyroid adenoma
ZNF384	ALL
ZNF429	GBM
ZNF479	lung cancer, bladder carcinoma, prostate carcinoma
ZNF521	ALL
ZNRF3	colorectal cancer, adrenocortical carcinoma, gastric cancer
ZRSR2	MDS, CLL
