# Supplementary material for: Network embedding framework for driver gene discovery by combining functional and structural information
Source: BMC Genomics. 2023 Jul 29;24:426. doi: 10.1186/s12864-023-09515-x (PMC10386255; doi:10.1186/s12864-023-09515-x)
Supplement: Supplementary file 4 — Additional file 4. [file 12864_2023_9515_MOESM4_ESM.xlsx]

## Sheet: KNN
We select the top 100 gene ontology terms with P value < 0.05 after each driver gene set enrichment analysisby Gene Set Enrichment Analysis (GSEA)
Overlap Results
Collection(s):	GO
# overlaps shown:	100
# genesets in collections:	10402
# genes in comparison (n):	164
# genes in universe (N):	40786
Gene Set Name	# Genes in Gene Set (K)	Description	# Genes in Overlap (k)	k/K	p-value	FDR q-value
GOMF_RIBONUCLEOTIDE_BINDING	1905	Binding to a ribonucleotide, any compound consisting of a ribonucleoside that is esterified with (ortho)phosphate or an oligophosphate at any hydroxyl group on the ribose moiety. [GOC:mah]	35	0.0184	3.55e-14	3.69e-10
GOCC_MITOCHONDRION	1648	A semiautonomous, self replicating organelle that occurs in varying numbers, shapes, and sizes in the cytoplasm of virtually all eukaryotic cells. It is notably the site of tissue respiration. [GOC:giardia, ISBN:0198506732]	31	0.0188	7.08e-13	3.68e-09
GOCC_PERINUCLEAR_REGION_OF_CYTOPLASM	719	Cytoplasm situated near, or occurring around, the nucleus. [GOC:jid]	21	0.0292	1.76e-12	6.09e-09
GOBP_ESTABLISHMENT_OF_PROTEIN_LOCALIZATION	1652	The directed movement of a protein to a specific location. [GOC:bf]	30	0.0182	4.23e-12	1.1e-08
GOBP_NITROGEN_COMPOUND_TRANSPORT	1993	The directed movement of nitrogen-containing compounds into, out of or within a cell, or between cells, by means of some agent such as a transporter or pore. [GOC:mah]	32	0.0161	1.81e-11	3.77e-08
GOBP_POSITIVE_REGULATION_OF_MOLECULAR_FUNCTION	1523	Any process that activates or increases the rate or extent of a molecular function, an elemental biological activity occurring at the molecular level, such as catalysis or binding. [GO:jl]	27	0.0177	9.82e-11	1.53e-07
GOBP_PROTEIN_CONTAINING_COMPLEX_ORGANIZATION	1763	Any process in which macromolecules aggregate, disaggregate, or are modified, resulting in the formation, disassembly, or alteration of a protein complex. [GOC:mah]	29	0.0164	1.06e-10	1.53e-07
GOBP_SMALL_MOLECULE_METABOLIC_PROCESS	1771	The chemical reactions and pathways involving small molecules, any low molecular weight, monomeric, non-encoded molecule. [GOC:curators, GOC:pde, GOC:vw]	29	0.0164	1.17e-10	1.53e-07
GOMF_ADENYL_NUCLEOTIDE_BINDING	1551	Binding to an adenyl nucleotide, an adenosine esterified with (ortho)phosphate. [ISBN:0198506732]	27	0.0174	1.47e-10	1.7e-07
GOCC_GOLGI_APPARATUS	1613	A membrane-bound cytoplasmic organelle of the endomembrane system that further processes the core oligosaccharides (e.g. N-glycans) added to proteins in the endoplasmic reticulum and packages them into membrane-bound vesicles. The Golgi apparatus operates at the intersection of the secretory, lysosomal, and endocytic pathways. [ISBN:0198506732]	27	0.0167	3.47e-10	3.61e-07
GOMF_PROTEIN_DOMAIN_SPECIFIC_BINDING	687	Binding to a specific domain of a protein. [GOC:go_curators]	18	0.0262	4.25e-10	4.02e-07
GOBP_REGULATION_OF_PROTEIN_MODIFICATION_PROCESS	1539	Any process that modulates the frequency, rate or extent of the covalent alteration of one or more amino acid residues within a protein. [GOC:mah, GOC:tb]	26	0.0169	6.33e-10	5.48e-07
GOBP_POSITIVE_REGULATION_OF_CATALYTIC_ACTIVITY	1139	Any process that activates or increases the activity of an enzyme. [GOC:ebc, GOC:jl, GOC:tb, GOC:vw]	22	0.0193	1.34e-09	1.03e-06
GOMF_IDENTICAL_PROTEIN_BINDING	1977	Binding to an identical protein or proteins. [GOC:jl]	29	0.0147	1.47e-09	1.03e-06
GOBP_REGULATION_OF_INTRACELLULAR_SIGNAL_TRANSDUCTION	1725	Any process that modulates the frequency, rate or extent of intracellular signal transduction. [GOC:dph, GOC:signaling, GOC:tb, GOC:TermGenie]	27	0.0157	1.48e-09	1.03e-06
GOBP_ORGANIC_ACID_METABOLIC_PROCESS	964	The chemical reactions and pathways involving organic acids, any acidic compound containing carbon in covalent linkage. [ISBN:0198506732]	20	0.0207	2.41e-09	1.57e-06
GOBP_INTRACELLULAR_TRANSPORT	1546	The directed movement of substances within a cell. [GOC:ai]	25	0.0162	3.38e-09	2.07e-06
GOBP_PROGRAMMED_CELL_DEATH	1950	A process which begins when a cell receives an internal or external signal and activates a series of biochemical events (signaling pathway). The process ends with the death of the cell. [GOC:lr, GOC:mtg_apoptosis]	28	0.0144	4.69e-09	2.71e-06
GOBP_SMALL_MOLECULE_CATABOLIC_PROCESS	380	The chemical reactions and pathways resulting in the breakdown of small molecules, any low molecular weight, monomeric, non-encoded molecule. [GOC:curators, GOC:vw]	13	0.0342	5.6e-09	3.07e-06
GOMF_ENZYME_ACTIVATOR_ACTIVITY	548	Binds to and increases the activity of an enzyme. [GOC:dph, GOC:mah, GOC:tb]	15	0.0274	7.32e-09	3.81e-06
GOBP_CELLULAR_RESPONSE_TO_STRESS	1869	Any process that results in a change in state or activity of a cell (in terms of movement, secretion, enzyme production, gene expression, etc.) as a result of a stimulus indicating the organism is under stress. The stress is usually, but not necessarily, exogenous (e.g. temperature, humidity, ionizing radiation). [GOC:mah]	27	0.0144	8.1e-09	3.99e-06
GOBP_REGULATION_OF_ORGANELLE_ORGANIZATION	1148	Any process that modulates the frequency, rate or extent of a process involved in the formation, arrangement of constituent parts, or disassembly of an organelle. [GOC:mah]	21	0.0183	8.45e-09	3.99e-06
GOBP_NEUROGENESIS	1631	Generation of cells within the nervous system. [GO_REF:0000021, GOC:cls, GOC:curators, GOC:dgh, GOC:dph, GOC:jid]	25	0.0153	9.78e-09	4.42e-06
GOBP_CELL_CYCLE	1779	The progression of biochemical and morphological phases and events that occur in a cell during successive cell replication or nuclear replication events. Canonically, the cell cycle comprises the replication and segregation of genetic material followed by the division of the cell, but in endocycles or syncytial cells nuclear replication or nuclear division may not be followed by cell division. [G…	26	0.0146	1.26e-08	5.45e-06
GOBP_POSITIVE_REGULATION_OF_CELLULAR_BIOSYNTHETIC_PROCESS	1966	Any process that activates or increases the frequency, rate or extent of the chemical reactions and pathways resulting in the formation of substances, carried out by individual cells. [GOC:mah]	27	0.0137	2.31e-08	9.62e-06
GOMF_TRANSFERASE_ACTIVITY_TRANSFERRING_PHOSPHORUS_CONTAINING_GROUPS	895	Catalysis of the transfer of a phosphorus-containing group from one compound (donor) to another (acceptor). [GOC:jl, ISBN:0198506732]	18	0.0201	2.57e-08	1.03e-05
GOBP_POSITIVE_REGULATION_OF_PROTEIN_METABOLIC_PROCESS	1488	Any process that activates or increases the frequency, rate or extent of the chemical reactions and pathways involving a protein. [GOC:ai]	23	0.0155	3.5e-08	1.35e-05
GOBP_INTRACELLULAR_PROTEIN_TRANSPORT	849	The directed movement of proteins in a cell, including the movement of proteins between specific compartments or structures within a cell, such as organelles of a eukaryotic cell. [GOC:mah]	17	0.02	6.83e-08	2.54e-05
GOMF_CALMODULIN_DEPENDENT_PROTEIN_KINASE_ACTIVITY	27	Calmodulin-dependent catalysis of the reactions: ATP + a protein serine = ADP + protein serine phosphate; and ATP + a protein threonine = ADP + protein threonine phosphate. [GOC:mah, PMID:11264466]	5	0.1852	7.43e-08	2.65e-05
GOBP_CELLULAR_MACROMOLECULE_LOCALIZATION	1683	Any process in which a macromolecule is transported to, and/or maintained in, a specific location at the level of a cell. Localization at the cellular level encompasses movement within the cell, from within the cell to the cell surface, or from one location to another at the surface of a cell. [GOC:mah]	24	0.0143	7.69e-08	2.65e-05
GOBP_CELLULAR_MACROMOLECULE_BIOSYNTHETIC_PROCESS	1557	The chemical reactions and pathways resulting in the formation of a macromolecule, any molecule of high relative molecular mass, the structure of which essentially comprises the multiple repetition of units derived, actually or conceptually, from molecules of low relative molecular mass, carried out by individual cells. [GOC:mah]	23	0.0148	7.9e-08	2.65e-05
GOBP_DNA_PACKAGING	254	Any process in which DNA and associated proteins are formed into a compact, orderly structure. [GOC:mah, ISBN:0815316194]	10	0.0394	9.31e-08	3.03e-05
GOBP_NEURON_DEVELOPMENT	1098	The process whose specific outcome is the progression of a neuron over time, from initial commitment of the cell to a specific fate, to the fully functional differentiated cell. [GOC:dph]	19	0.0173	1.08e-07	3.41e-05
GOBP_PHOSPHORYLATION	1855	The process of introducing a phosphate group into a molecule, usually with the formation of a phosphoric ester, a phosphoric anhydride or a phosphoric amide. [ISBN:0198506732]	25	0.0135	1.17e-07	3.58e-05
GOBP_REGULATION_OF_TRANSFERASE_ACTIVITY	888	Any process that modulates the frequency, rate or extent of transferase activity, the catalysis of the transfer of a group, e.g. a methyl group, glycosyl group, acyl group, phosphorus-containing, or other groups, from one compound (generally regarded as the donor) to another compound (generally regarded as the acceptor). Transferase is the systematic name for any enzyme of EC class 2. [GOC:ai]	17	0.0191	1.29e-07	3.83e-05
GOBP_NEURON_DIFFERENTIATION	1356	The process in which a relatively unspecialized cell acquires specialized features of a neuron. [GOC:mah]	21	0.0155	1.41e-07	4.07e-05
GOBP_CHROMOSOME_ORGANIZATION	1033	A process that is carried out at the cellular level that results in the assembly, arrangement of constituent parts, or disassembly of chromosomes, structures composed of a very long molecule of DNA and associated proteins that carries hereditary information. This term covers covalent modifications at the molecular level as well as spatial relationships among the major components of a chromosome. …	18	0.0174	2.16e-07	6.05e-05
GOBP_MONONUCLEAR_CELL_DIFFERENTIATION	434	The process in which a relatively unspecialized cell acquires the specialized features of a mononuclear cell. [CL:0000842, GO_REF:0000086, GOC:TermGenie, PMID:24759906]	12	0.0276	2.21e-07	6.05e-05
GOBP_RESPONSE_TO_OXYGEN_CONTAINING_COMPOUND	1653	Any process that results in a change in state or activity of a cell or an organism (in terms of movement, secretion, enzyme production, gene expression, etc.) as a result of an oxygen-containing compound stimulus. [GOC:pr, GOC:TermGenie]	23	0.0139	2.28e-07	6.07e-05
GOBP_PEPTIDYL_AMINO_ACID_MODIFICATION	1278	The alteration of an amino acid residue in a peptide. [GOC:mah]	20	0.0156	2.43e-07	6.32e-05
GOMF_CHAPERONE_BINDING	106	Binding to a chaperone protein, a class of proteins that bind to nascent or unfolded polypeptides and ensure correct folding or transport. [PMID:10585443]	7	0.066	2.61e-07	6.62e-05
GOBP_CELL_PROJECTION_ORGANIZATION	1551	A process that is carried out at the cellular level which results in the assembly, arrangement of constituent parts, or disassembly of a prolongation or process extending from a cell, e.g. a flagellum or axon. [GOC:jl, GOC:mah, http://www.cogsci.princeton.edu/~wn/]	22	0.0142	3.1e-07	7.68e-05
GOCC_CATALYTIC_COMPLEX	1430	A protein complex which is capable of catalytic activity. [GOC:bhm, GOC:TermGenie, PMID:8077207]	21	0.0147	3.37e-07	8.14e-05
GOMF_LIGASE_ACTIVITY	168	Catalysis of the joining of two molecules, or two groups within a single molecule, using the energy from the hydrolysis of ATP, a similar triphosphate, or a pH gradient. [EC:6.-.-.-, GOC:mah]	8	0.0476	4.43e-07	0.000105
GOBP_POSITIVE_REGULATION_OF_PROTEIN_MODIFICATION_PROCESS	987	Any process that activates or increases the frequency, rate or extent of the covalent alteration of one or more amino acid residues within a protein. [GOC:mah, GOC:tb]	17	0.0172	5.62e-07	0.00013
GOBP_REGULATION_OF_CELL_POPULATION_PROLIFERATION	1745	Any process that modulates the frequency, rate or extent of cell proliferation. [GOC:jl]	23	0.0132	5.83e-07	0.000132
GOBP_REGULATION_OF_TRANSPORT	1749	Any process that modulates the frequency, rate or extent of the directed movement of substances (such as macromolecules, small molecules, ions) into, out of or within a cell, or between cells, by means of some agent such as a transporter or pore. [GOC:ai]	23	0.0132	6.06e-07	0.000134
GOBP_RESPONSE_TO_EXTRACELLULAR_STIMULUS	479	Any process that results in a change in state or activity of a cell or an organism (in terms of movement, secretion, enzyme production, gene expression, etc.) as a result of an extracellular stimulus. [GOC:go_curators]	12	0.0251	6.28e-07	0.000136
GOMF_ENZYME_REGULATOR_ACTIVITY	1235	Binds to and modulates the activity of an enzyme. [GOC:dph, GOC:mah, GOC:tb]	19	0.0154	6.41e-07	0.000136
GOBP_FATTY_ACID_METABOLIC_PROCESS	395	The chemical reactions and pathways involving fatty acids, aliphatic monocarboxylic acids liberated from naturally occurring fats and oils by hydrolysis. [ISBN:0198547684]	11	0.0278	6.69e-07	0.000139
GOBP_CELLULAR_LIPID_METABOLIC_PROCESS	1007	The chemical reactions and pathways involving lipids, as carried out by individual cells. [GOC:jl]	17	0.0169	7.39e-07	0.000149
GOBP_NEGATIVE_REGULATION_OF_CELL_POPULATION_PROLIFERATION	785	Any process that stops, prevents or reduces the rate or extent of cell proliferation. [GOC:go_curators]	15	0.0191	7.52e-07	0.000149
GOCC_NUCLEAR_PROTEIN_CONTAINING_COMPLEX	1250	A stable assembly of two or more macromolecules, i.e. proteins, nucleic acids, carbohydrates or lipids, in which at least one component is a protein and the constituent parts function together in the nucleus. [GOC:pg]	19	0.0152	7.68e-07	0.000149
GOBP_REGULATION_OF_PROTEIN_CONTAINING_COMPLEX_ASSEMBLY	401	Any process that modulates the frequency, rate or extent of protein complex assembly. [GOC:jl]	11	0.0274	7.75e-07	0.000149
GOBP_LIPID_METABOLIC_PROCESS	1388	The chemical reactions and pathways involving lipids, compounds soluble in an organic solvent but not, or sparingly, in an aqueous solvent. Includes fatty acids; neutral fats, other fatty-acid esters, and soaps; long-chain (fatty) alcohols and waxes; sphingoids and other long-chain bases; glycolipids, phospholipids and sphingolipids; and carotenes, polyprenols, sterols, terpenes and other isopren…	20	0.0144	8.8e-07	0.000165
GOBP_POSITIVE_REGULATION_OF_NUCLEOBASE_CONTAINING_COMPOUND_METABOLIC_PROCESS	1928	Any cellular process that activates or increases the frequency, rate or extent of the chemical reactions and pathways involving nucleobases, nucleosides, nucleotides and nucleic acids. [GOC:go_curators]	24	0.0124	8.9e-07	0.000165
GOBP_CHROMATIN_ORGANIZATION	591	Any process that results in the specification, formation or maintenance of the physical structure of eukaryotic chromatin. [GOC:mah, GOC:vw, PMID:20404130]	13	0.022	9.08e-07	0.000166
GOBP_HISTONE_MODIFICATION	498	The covalent alteration of one or more amino acid residues within a histone protein. [GOC:krc]	12	0.0241	9.43e-07	0.000169
GOMF_MOLECULAR_FUNCTION_REGULATOR	1953	A molecular function regulator regulates the activity of its target via non-covalent binding that does not result in covalent modification to the target. Examples of molecular function regulators include regulatory subunits of multimeric enzymes and channels. Mechanisms of regulation include allosteric changes in the target and competitive inhibition. [GOC:dos, GOC:pt]	24	0.0123	1.12e-06	0.000197
GOMF_PROTEIN_DIMERIZATION_ACTIVITY	1055	The formation of a protein dimer, a macromolecular structure consists of two noncovalently associated identical or nonidentical subunits. [ISBN:0198506732]	17	0.0161	1.39e-06	0.000241
GOCC_SYNAPSE	1305	The junction between an axon of one neuron and a dendrite of another neuron, a muscle fiber or a glial cell. As the axon approaches the synapse it enlarges into a specialized structure, the presynaptic terminal bouton, which contains mitochondria and synaptic vesicles. At the tip of the terminal bouton is the presynaptic membrane; facing it, and separated from it by a minute cleft (the synaptic c…	19	0.0146	1.45e-06	0.000247
GOBP_VESICLE_MEDIATED_TRANSPORT	1575	A cellular transport process in which transported substances are moved in membrane-bounded vesicles; transported substances are enclosed in the vesicle lumen or located in the vesicle membrane. The process begins with a step that directs a substance to the forming vesicle, and includes vesicle budding and coating. Vesicles are then targeted to, and fuse with, an acceptor membrane. [GOC:ai, GOC:ma…	21	0.0133	1.58e-06	0.00026
GOCC_CHROMOSOME	1852	A structure composed of a very long molecule of DNA and associated proteins (e.g. histones) that carries hereditary information. [ISBN:0198547684]	23	0.0124	1.6e-06	0.00026
GOBP_POSITIVE_REGULATION_OF_SIGNALING	1713	Any process that activates, maintains or increases the frequency, rate or extent of a signaling process. [GOC:mtg_signal]	22	0.0128	1.61e-06	0.00026
GOBP_REGULATION_OF_CELL_CYCLE	1068	Any process that modulates the rate or extent of progression through the cell cycle. [GOC:ai, GOC:dph, GOC:tb]	17	0.0159	1.64e-06	0.00026
GOBP_RAS_PROTEIN_SIGNAL_TRANSDUCTION	348	A series of molecular signals within the cell that are mediated by a member of the Ras superfamily of proteins switching to a GTP-bound active state. [GOC:bf]	10	0.0287	1.65e-06	0.00026
GOBP_DNA_CONFORMATION_CHANGE	352	A cellular process that results in a change in the spatial configuration of a DNA molecule. A conformation change can bend DNA, or alter the, twist, writhe, or linking number of a DNA molecule. [GOC:mah]	10	0.0284	1.83e-06	0.000284
GOMF_GTPASE_ACTIVATOR_ACTIVITY	275	Binds to and increases the activity of a GTPase, an enzyme that catalyzes the hydrolysis of GTP. [GOC:mah]	9	0.0327	1.92e-06	0.000294
GOCC_INTRACELLULAR_PROTEIN_CONTAINING_COMPLEX	741	A protein-containing complex located intracellularly. [GOC:pg]	14	0.0189	2.04e-06	0.000307
GOCC_NEURON_PROJECTION	1340	A prolongation or process extending from a nerve cell, e.g. an axon or dendrite. [GOC:jl, http://www.cogsci.princeton.edu/~wn/]	19	0.0142	2.13e-06	0.000316
GOBP_EMBRYO_DEVELOPMENT	1090	The process whose specific outcome is the progression of an embryo from its formation until the end of its embryonic life stage. The end of the embryonic stage is organism-specific. For example, for mammals, the process would begin with zygote formation and end with birth. For insects, the process would begin at zygote formation and end with larval hatching. For plant zygotic embryos, this would …	17	0.0156	2.16e-06	0.000316
GOCC_GOLGI_MEMBRANE	644	The lipid bilayer surrounding any of the compartments of the Golgi apparatus. [GOC:mah]	13	0.0202	2.34e-06	0.000337
GOBP_REGULATION_OF_RESPONSE_TO_STRESS	1364	Any process that modulates the frequency, rate or extent of a response to stress. Response to stress is a change in state or activity of a cell or an organism (in terms of movement, secretion, enzyme production, gene expression, etc.) as a result of a disturbance in organismal or cellular homeostasis, usually, but not necessarily, exogenous (e.g. temperature, humidity, ionizing radiation). [GOC:d…	19	0.0139	2.75e-06	0.000391
GOBP_LEUKOCYTE_DIFFERENTIATION	553	The process in which a relatively unspecialized hemopoietic precursor cell acquires the specialized features of a leukocyte. A leukocyte is an achromatic cell of the myeloid or lymphoid lineages capable of ameboid movement, found in blood or other tissue. [CL:0000738, GOC:add, PMID:16551264]	12	0.0217	2.78e-06	0.000391
GOBP_LIPID_MODIFICATION	217	The covalent alteration of one or more fatty acids in a lipid, resulting in a change in the properties of the lipid. [GOC:mah]	8	0.0369	3.02e-06	0.000419
GOBP_HISTONE_DEACETYLATION	99	The modification of histones by removal of acetyl groups. [GOC:ai]	6	0.0606	3.17e-06	0.000434
GOBP_CELLULAR_COMPONENT_DISASSEMBLY	466	A cellular process that results in the breakdown of a cellular component. [GOC:isa_complete]	11	0.0236	3.3e-06	0.000446
GOBP_NEGATIVE_REGULATION_OF_SIGNALING	1384	Any process that stops, prevents, or reduces the frequency, rate or extent of a signaling process. [GOC:mtg_signal]	19	0.0137	3.4e-06	0.000453
GOCC_SUPER_ELONGATION_COMPLEX	8	A transcription elongation factor complex that increases the overall rate of RNA polymerase II transcription elongation by suppressing transient polymerase pausing. At minimum, the complex contains a transcription factor of the ELL family, an EAF protein, and an AFF family protein or distant relative and most likely also P-TEFb and AF9 or ENL. The complex is conserved from yeast to humans. In Sch…	3	0.375	3.52e-06	0.000464
GOBP_FATTY_ACID_CATABOLIC_PROCESS	102	The chemical reactions and pathways resulting in the breakdown of a fatty acid, any of the aliphatic monocarboxylic acids that can be liberated by hydrolysis from naturally occurring fats and oils. Fatty acids are predominantly straight-chain acids of 4 to 24 carbon atoms, which may be saturated or unsaturated; branched fatty acids and hydroxy fatty acids also occur, and very long chain acids of …	6	0.0588	3.77e-06	0.000488
GOCC_MITOCHONDRIAL_MATRIX	473	The gel-like material, with considerable fine structure, that lies in the matrix space, or lumen, of a mitochondrion. It contains the enzymes of the tricarboxylic acid cycle and, in some organisms, the enzymes concerned with fatty acid oxidation. [GOC:as, ISBN:0198506732]	11	0.0233	3.8e-06	0.000488
GOBP_MITOTIC_CELL_CYCLE	900	Progression through the phases of the mitotic cell cycle, the most common eukaryotic cell cycle, which canonically comprises four successive phases called G1, S, G2, and M and includes replication of the genome and the subsequent segregation of chromosomes into daughter cells. In some variant cell cycles nuclear replication or nuclear division may not be followed by cell division, or G1 and G2 ph…	15	0.0167	4e-06	0.000507
GOMF_PROTEIN_CONTAINING_COMPLEX_BINDING	1273	Binding to a macromolecular complex. [GOC:jl]	18	0.0141	4.18e-06	0.000522
GOBP_POSITIVE_REGULATION_OF_CELLULAR_COMPONENT_ORGANIZATION	1023	Any process that activates or increases the frequency, rate or extent of a process involved in the formation, arrangement of constituent parts, or disassembly of cell structures, including the plasma membrane and any external encapsulating structures such as the cell wall and cell envelope. [GOC:ai]	16	0.0156	4.21e-06	0.000522
GOBP_DNA_METABOLIC_PROCESS	912	Any cellular metabolic process involving deoxyribonucleic acid. This is one of the two main types of nucleic acid, consisting of a long, unbranched macromolecule formed from one, or more commonly, two, strands of linked deoxyribonucleotides. [ISBN:0198506732]	15	0.0164	4.69e-06	0.000574
GOBP_PRESYNAPTIC_ENDOCYTOSIS	61	A vesicle-mediated transport process in which the presynapse take up external materials or membrane constituents by the invagination of a small region of the plasma membrane to form a new membrane-bounded vesicle. [PMID:24719103]	5	0.082	4.9e-06	0.000589
GOBP_CELL_MIGRATION	1556	The controlled self-propelled movement of a cell from one site to a destination guided by molecular cues. Cell migration is a central process in the development and maintenance of multicellular organisms. [GOC:cjm, GOC:dph, GOC:ems, GOC:pf, Wikipedia:Cell_migration]	20	0.0129	4.93e-06	0.000589
GOBP_CHROMATIN_ASSEMBLY_OR_DISASSEMBLY	233	The formation or destruction of chromatin structures. [GOC:mah]	8	0.0343	5.11e-06	0.000604
GOBP_NEGATIVE_REGULATION_OF_MITOTIC_CELL_CYCLE	234	Any process that stops, prevents or reduces the rate or extent of progression through the mitotic cell cycle. [GOC:dph, GOC:go_curators, GOC:tb]	8	0.0342	5.27e-06	0.000616
GOBP_NEGATIVE_REGULATION_OF_MOLECULAR_FUNCTION	1172	Any process that stops or reduces the rate or extent of a molecular function, an elemental biological activity occurring at the molecular level, such as catalysis or binding. [GO:jl]	17	0.0145	5.63e-06	0.000651
GOBP_INTRINSIC_APOPTOTIC_SIGNALING_PATHWAY_IN_RESPONSE_TO_ENDOPLASMIC_RETICULUM_STRESS	63	A series of molecular signals in which an intracellular signal is conveyed to trigger the apoptotic death of a cell. The pathway is induced in response to a stimulus indicating endoplasmic reticulum (ER) stress, and ends when the execution phase of apoptosis is triggered. ER stress usually results from the accumulation of unfolded or misfolded proteins in the ER lumen. [GOC:mah, GOC:mtg_apoptosis…	5	0.0794	5.76e-06	0.000658
GOBP_LIPID_OXIDATION	112	The removal of one or more electrons from a lipid, with or without the concomitant removal of a proton or protons, by reaction with an electron-accepting substance, by addition of oxygen or by removal of hydrogen. [GOC:BHF, GOC:mah]	6	0.0536	6.49e-06	0.000734
GOBP_MONOCARBOXYLIC_ACID_METABOLIC_PROCESS	602	The chemical reactions and pathways involving monocarboxylic acids, any organic acid containing one carboxyl (COOH) group or anion (COO-). [GOC:vk]	12	0.0199	6.57e-06	0.000734
GOBP_SMALL_GTPASE_MEDIATED_SIGNAL_TRANSDUCTION	502	Any series of molecular signals in which a small monomeric GTPase relays one or more of the signals. [GOC:mah]	11	0.0219	6.67e-06	0.000738
GOBP_ORGANIC_ACID_CATABOLIC_PROCESS	243	The chemical reactions and pathways resulting in the breakdown of organic acids, any acidic compound containing carbon in covalent linkage. [ISBN:0198506732]	8	0.0329	6.95e-06	0.00076
GOBP_POSITIVE_REGULATION_OF_RNA_METABOLIC_PROCESS	1745	Any process that activates or increases the frequency, rate or extent of the chemical reactions and pathways involving RNA. [GOC:ai]	21	0.012	7.68e-06	0.000832
GOBP_POSITIVE_REGULATION_OF_MULTICELLULAR_ORGANISMAL_PROCESS	1470	Any process that activates or increases the frequency, rate or extent of an organismal process, any of the processes pertinent to the function of an organism above the cellular level; includes the integrated processes of tissues and organs. [GOC:ai]	19	0.0129	8e-06	0.000858
GOBP_SYNAPSE_ORGANIZATION	418	A process that is carried out at the cellular level which results in the assembly, arrangement of constituent parts, or disassembly of a synapse, the junction between a neuron and a target (neuron, muscle, or secretory cell). [GOC:ai, GOC:pr]	10	0.0239	8.29e-06	0.00088
GOBP_REGULATION_OF_HISTONE_MODIFICATION	180	Any process that modulates the frequency, rate or extent of the covalent alteration of a histone. [GOC:mah]	7	0.0389	9.01e-06	0.000946
GOBP_RECEPTOR_RECYCLING	33	The process that results in the return of receptor molecules to an active state and an active cellular location after they have been stimulated by a ligand. An active state is when the receptor is ready to receive a signal. [GOC:dph]	4	0.1212	9.41e-06	0.000979
Gene/Gene Set Overlap Matrix
Entrez Gene Id	Gene Symbol	Gene Description	GOMF_RIBONUCLEOTIDE_BINDING	GOCC_MITOCHONDRION	GOCC_PERINUCLEAR_REGION_OF_CYTOPLASM	GOBP_ESTABLISHMENT_OF_PROTEIN_LOCALIZATION	GOBP_NITROGEN_COMPOUND_TRANSPORT	GOBP_POSITIVE_REGULATION_OF_MOLECULAR_FUNCTION	GOBP_PROTEIN_CONTAINING_COMPLEX_ORGANIZATION	GOBP_SMALL_MOLECULE_METABOLIC_PROCESS	GOMF_ADENYL_NUCLEOTIDE_BINDING	GOCC_GOLGI_APPARATUS	GOMF_PROTEIN_DOMAIN_SPECIFIC_BINDING	GOBP_REGULATION_OF_PROTEIN_MODIFICATION_PROCESS	GOBP_POSITIVE_REGULATION_OF_CATALYTIC_ACTIVITY	GOMF_IDENTICAL_PROTEIN_BINDING	GOBP_REGULATION_OF_INTRACELLULAR_SIGNAL_TRANSDUCTION	GOBP_ORGANIC_ACID_METABOLIC_PROCESS	GOBP_INTRACELLULAR_TRANSPORT	GOBP_PROGRAMMED_CELL_DEATH	GOBP_SMALL_MOLECULE_CATABOLIC_PROCESS	GOMF_ENZYME_ACTIVATOR_ACTIVITY	GOBP_CELLULAR_RESPONSE_TO_STRESS	GOBP_REGULATION_OF_ORGANELLE_ORGANIZATION	GOBP_NEUROGENESIS	GOBP_CELL_CYCLE	GOBP_POSITIVE_REGULATION_OF_CELLULAR_BIOSYNTHETIC_PROCESS	GOMF_TRANSFERASE_ACTIVITY_TRANSFERRING_PHOSPHORUS_CONTAINING_GROUPS	GOBP_POSITIVE_REGULATION_OF_PROTEIN_METABOLIC_PROCESS	GOBP_INTRACELLULAR_PROTEIN_TRANSPORT	GOMF_CALMODULIN_DEPENDENT_PROTEIN_KINASE_ACTIVITY	GOBP_CELLULAR_MACROMOLECULE_LOCALIZATION	GOBP_CELLULAR_MACROMOLECULE_BIOSYNTHETIC_PROCESS	GOBP_DNA_PACKAGING	GOBP_NEURON_DEVELOPMENT	GOBP_PHOSPHORYLATION	GOBP_REGULATION_OF_TRANSFERASE_ACTIVITY	GOBP_NEURON_DIFFERENTIATION	GOBP_CHROMOSOME_ORGANIZATION	GOBP_MONONUCLEAR_CELL_DIFFERENTIATION	GOBP_RESPONSE_TO_OXYGEN_CONTAINING_COMPOUND	GOBP_PEPTIDYL_AMINO_ACID_MODIFICATION	GOMF_CHAPERONE_BINDING	GOBP_CELL_PROJECTION_ORGANIZATION	GOCC_CATALYTIC_COMPLEX	GOMF_LIGASE_ACTIVITY	GOBP_POSITIVE_REGULATION_OF_PROTEIN_MODIFICATION_PROCESS	GOBP_REGULATION_OF_CELL_POPULATION_PROLIFERATION	GOBP_REGULATION_OF_TRANSPORT
32	ACACB	acetyl-CoA carboxylase beta [Source:HGNC Symbol;Acc:HGNC:85]	GOMF_RIBONUCLEOTIDE_BINDING	GOCC_MITOCHONDRION					GOBP_PROTEIN_CONTAINING_COMPLEX_ORGANIZATION	GOBP_SMALL_MOLECULE_METABOLIC_PROCESS	GOMF_ADENYL_NUCLEOTIDE_BINDING					GOMF_IDENTICAL_PROTEIN_BINDING		GOBP_ORGANIC_ACID_METABOLIC_PROCESS			GOBP_SMALL_MOLECULE_CATABOLIC_PROCESS																									GOMF_LIGASE_ACTIVITY
4976	OPA1	OPA1 mitochondrial dynamin like GTPase [Source:HGNC Symbol;Acc:HGNC:8140]	GOMF_RIBONUCLEOTIDE_BINDING	GOCC_MITOCHONDRION					GOBP_PROTEIN_CONTAINING_COMPLEX_ORGANIZATION	GOBP_SMALL_MOLECULE_METABOLIC_PROCESS							GOBP_REGULATION_OF_INTRACELLULAR_SIGNAL_TRANSDUCTION		GOBP_INTRACELLULAR_TRANSPORT	GOBP_PROGRAMMED_CELL_DEATH			GOBP_CELLULAR_RESPONSE_TO_STRESS	GOBP_REGULATION_OF_ORGANELLE_ORGANIZATION
10939	AFG3L2	AFG3 like matrix AAA peptidase subunit 2 [Source:HGNC Symbol;Acc:HGNC:315]	GOMF_RIBONUCLEOTIDE_BINDING	GOCC_MITOCHONDRION					GOBP_PROTEIN_CONTAINING_COMPLEX_ORGANIZATION		GOMF_ADENYL_NUCLEOTIDE_BINDING														GOBP_NEUROGENESIS										GOBP_NEURON_DEVELOPMENT			GOBP_NEURON_DIFFERENTIATION						GOBP_CELL_PROJECTION_ORGANIZATION	GOCC_CATALYTIC_COMPLEX
3735	KARS1	lysyl-tRNA synthetase 1 [Source:HGNC Symbol;Acc:HGNC:6215]	GOMF_RIBONUCLEOTIDE_BINDING	GOCC_MITOCHONDRION						GOBP_SMALL_MOLECULE_METABOLIC_PROCESS	GOMF_ADENYL_NUCLEOTIDE_BINDING					GOMF_IDENTICAL_PROTEIN_BINDING		GOBP_ORGANIC_ACID_METABOLIC_PROCESS									GOBP_POSITIVE_REGULATION_OF_CELLULAR_BIOSYNTHETIC_PROCESS	GOMF_TRANSFERASE_ACTIVITY_TRANSFERRING_PHOSPHORUS_CONTAINING_GROUPS					GOBP_CELLULAR_MACROMOLECULE_BIOSYNTHETIC_PROCESS													GOMF_LIGASE_ACTIVITY
3035	HARS1	histidyl-tRNA synthetase 1 [Source:HGNC Symbol;Acc:HGNC:4816]	GOMF_RIBONUCLEOTIDE_BINDING	GOCC_MITOCHONDRION						GOBP_SMALL_MOLECULE_METABOLIC_PROCESS	GOMF_ADENYL_NUCLEOTIDE_BINDING					GOMF_IDENTICAL_PROTEIN_BINDING		GOBP_ORGANIC_ACID_METABOLIC_PROCESS															GOBP_CELLULAR_MACROMOLECULE_BIOSYNTHETIC_PROCESS													GOMF_LIGASE_ACTIVITY
23438	HARS2	histidyl-tRNA synthetase 2, mitochondrial [Source:HGNC Symbol;Acc:HGNC:4817]	GOMF_RIBONUCLEOTIDE_BINDING	GOCC_MITOCHONDRION						GOBP_SMALL_MOLECULE_METABOLIC_PROCESS	GOMF_ADENYL_NUCLEOTIDE_BINDING					GOMF_IDENTICAL_PROTEIN_BINDING		GOBP_ORGANIC_ACID_METABOLIC_PROCESS															GOBP_CELLULAR_MACROMOLECULE_BIOSYNTHETIC_PROCESS													GOMF_LIGASE_ACTIVITY
57505	AARS2	alanyl-tRNA synthetase 2, mitochondrial [Source:HGNC Symbol;Acc:HGNC:21022]	GOMF_RIBONUCLEOTIDE_BINDING	GOCC_MITOCHONDRION						GOBP_SMALL_MOLECULE_METABOLIC_PROCESS	GOMF_ADENYL_NUCLEOTIDE_BINDING							GOBP_ORGANIC_ACID_METABOLIC_PROCESS															GOBP_CELLULAR_MACROMOLECULE_BIOSYNTHETIC_PROCESS													GOMF_LIGASE_ACTIVITY
205	AK4	adenylate kinase 4 [Source:HGNC Symbol;Acc:HGNC:363]	GOMF_RIBONUCLEOTIDE_BINDING	GOCC_MITOCHONDRION						GOBP_SMALL_MOLECULE_METABOLIC_PROCESS	GOMF_ADENYL_NUCLEOTIDE_BINDING												GOBP_CELLULAR_RESPONSE_TO_STRESS					GOMF_TRANSFERASE_ACTIVITY_TRANSFERRING_PHOSPHORUS_CONTAINING_GROUPS								GOBP_PHOSPHORYLATION
50808	AK3	adenylate kinase 3 [Source:HGNC Symbol;Acc:HGNC:17376]	GOMF_RIBONUCLEOTIDE_BINDING	GOCC_MITOCHONDRION						GOBP_SMALL_MOLECULE_METABOLIC_PROCESS	GOMF_ADENYL_NUCLEOTIDE_BINDING																	GOMF_TRANSFERASE_ACTIVITY_TRANSFERRING_PHOSPHORUS_CONTAINING_GROUPS								GOBP_PHOSPHORYLATION
64746	ACBD3	acyl-CoA binding domain containing 3 [Source:HGNC Symbol;Acc:HGNC:15453]	GOMF_RIBONUCLEOTIDE_BINDING	GOCC_MITOCHONDRION							GOMF_ADENYL_NUCLEOTIDE_BINDING	GOCC_GOLGI_APPARATUS
375	ARF1	ADP ribosylation factor 1 [Source:HGNC Symbol;Acc:HGNC:652]	GOMF_RIBONUCLEOTIDE_BINDING		GOCC_PERINUCLEAR_REGION_OF_CYTOPLASM	GOBP_ESTABLISHMENT_OF_PROTEIN_LOCALIZATION	GOBP_NITROGEN_COMPOUND_TRANSPORT					GOCC_GOLGI_APPARATUS	GOMF_PROTEIN_DOMAIN_SPECIFIC_BINDING						GOBP_INTRACELLULAR_TRANSPORT					GOBP_REGULATION_OF_ORGANELLE_ORGANIZATION		GOBP_CELL_CYCLE				GOBP_INTRACELLULAR_PROTEIN_TRANSPORT		GOBP_CELLULAR_MACROMOLECULE_LOCALIZATION												GOBP_CELL_PROJECTION_ORGANIZATION					GOBP_REGULATION_OF_TRANSPORT
377	ARF3	ADP ribosylation factor 3 [Source:HGNC Symbol;Acc:HGNC:654]	GOMF_RIBONUCLEOTIDE_BINDING		GOCC_PERINUCLEAR_REGION_OF_CYTOPLASM	GOBP_ESTABLISHMENT_OF_PROTEIN_LOCALIZATION	GOBP_NITROGEN_COMPOUND_TRANSPORT					GOCC_GOLGI_APPARATUS							GOBP_INTRACELLULAR_TRANSPORT											GOBP_INTRACELLULAR_PROTEIN_TRANSPORT		GOBP_CELLULAR_MACROMOLECULE_LOCALIZATION
381	ARF5	ADP ribosylation factor 5 [Source:HGNC Symbol;Acc:HGNC:658]	GOMF_RIBONUCLEOTIDE_BINDING		GOCC_PERINUCLEAR_REGION_OF_CYTOPLASM	GOBP_ESTABLISHMENT_OF_PROTEIN_LOCALIZATION	GOBP_NITROGEN_COMPOUND_TRANSPORT					GOCC_GOLGI_APPARATUS							GOBP_INTRACELLULAR_TRANSPORT											GOBP_INTRACELLULAR_PROTEIN_TRANSPORT		GOBP_CELLULAR_MACROMOLECULE_LOCALIZATION
695	BTK	Bruton tyrosine kinase [Source:HGNC Symbol;Acc:HGNC:1133]	GOMF_RIBONUCLEOTIDE_BINDING		GOCC_PERINUCLEAR_REGION_OF_CYTOPLASM		GOBP_NITROGEN_COMPOUND_TRANSPORT	GOBP_POSITIVE_REGULATION_OF_MOLECULAR_FUNCTION			GOMF_ADENYL_NUCLEOTIDE_BINDING					GOMF_IDENTICAL_PROTEIN_BINDING				GOBP_PROGRAMMED_CELL_DEATH		GOMF_ENZYME_ACTIVATOR_ACTIVITY	GOBP_CELLULAR_RESPONSE_TO_STRESS					GOMF_TRANSFERASE_ACTIVITY_TRANSFERRING_PHOSPHORUS_CONTAINING_GROUPS								GOBP_PHOSPHORYLATION				GOBP_MONONUCLEAR_CELL_DIFFERENTIATION	GOBP_RESPONSE_TO_OXYGEN_CONTAINING_COMPOUND	GOBP_PEPTIDYL_AMINO_ACID_MODIFICATION						GOBP_REGULATION_OF_CELL_POPULATION_PROLIFERATION
2580	GAK	cyclin G associated kinase [Source:HGNC Symbol;Acc:HGNC:4113]	GOMF_RIBONUCLEOTIDE_BINDING		GOCC_PERINUCLEAR_REGION_OF_CYTOPLASM				GOBP_PROTEIN_CONTAINING_COMPLEX_ORGANIZATION		GOMF_ADENYL_NUCLEOTIDE_BINDING	GOCC_GOLGI_APPARATUS							GOBP_INTRACELLULAR_TRANSPORT						GOBP_NEUROGENESIS	GOBP_CELL_CYCLE		GOMF_TRANSFERASE_ACTIVITY_TRANSFERRING_PHOSPHORUS_CONTAINING_GROUPS				GOBP_CELLULAR_MACROMOLECULE_LOCALIZATION			GOBP_NEURON_DEVELOPMENT	GOBP_PHOSPHORYLATION		GOBP_NEURON_DIFFERENTIATION					GOMF_CHAPERONE_BINDING	GOBP_CELL_PROJECTION_ORGANIZATION
701	BUB1B	BUB1 mitotic checkpoint serine/threonine kinase B [Source:HGNC Symbol;Acc:HGNC:1149]	GOMF_RIBONUCLEOTIDE_BINDING		GOCC_PERINUCLEAR_REGION_OF_CYTOPLASM						GOMF_ADENYL_NUCLEOTIDE_BINDING			GOBP_REGULATION_OF_PROTEIN_MODIFICATION_PROCESS						GOBP_PROGRAMMED_CELL_DEATH				GOBP_REGULATION_OF_ORGANELLE_ORGANIZATION		GOBP_CELL_CYCLE		GOMF_TRANSFERASE_ACTIVITY_TRANSFERRING_PHOSPHORUS_CONTAINING_GROUPS								GOBP_PHOSPHORYLATION	GOBP_REGULATION_OF_TRANSFERASE_ACTIVITY		GOBP_CHROMOSOME_ORGANIZATION						GOCC_CATALYTIC_COMPLEX
27158	NDOR1	NADPH dependent diflavin oxidoreductase 1 [Source:HGNC Symbol;Acc:HGNC:29838]	GOMF_RIBONUCLEOTIDE_BINDING		GOCC_PERINUCLEAR_REGION_OF_CYTOPLASM																																				GOBP_RESPONSE_TO_OXYGEN_CONTAINING_COMPOUND
8536	CAMK1	calcium/calmodulin dependent protein kinase I [Source:HGNC Symbol;Acc:HGNC:1459]	GOMF_RIBONUCLEOTIDE_BINDING			GOBP_ESTABLISHMENT_OF_PROTEIN_LOCALIZATION	GOBP_NITROGEN_COMPOUND_TRANSPORT	GOBP_POSITIVE_REGULATION_OF_MOLECULAR_FUNCTION			GOMF_ADENYL_NUCLEOTIDE_BINDING			GOBP_REGULATION_OF_PROTEIN_MODIFICATION_PROCESS	GOBP_POSITIVE_REGULATION_OF_CATALYTIC_ACTIVITY				GOBP_INTRACELLULAR_TRANSPORT						GOBP_NEUROGENESIS	GOBP_CELL_CYCLE	GOBP_POSITIVE_REGULATION_OF_CELLULAR_BIOSYNTHETIC_PROCESS	GOMF_TRANSFERASE_ACTIVITY_TRANSFERRING_PHOSPHORUS_CONTAINING_GROUPS	GOBP_POSITIVE_REGULATION_OF_PROTEIN_METABOLIC_PROCESS	GOBP_INTRACELLULAR_PROTEIN_TRANSPORT	GOMF_CALMODULIN_DEPENDENT_PROTEIN_KINASE_ACTIVITY	GOBP_CELLULAR_MACROMOLECULE_LOCALIZATION			GOBP_NEURON_DEVELOPMENT	GOBP_PHOSPHORYLATION	GOBP_REGULATION_OF_TRANSFERASE_ACTIVITY	GOBP_NEURON_DIFFERENTIATION				GOBP_PEPTIDYL_AMINO_ACID_MODIFICATION		GOBP_CELL_PROJECTION_ORGANIZATION			GOBP_POSITIVE_REGULATION_OF_PROTEIN_MODIFICATION_PROCESS		GOBP_REGULATION_OF_TRANSPORT
378	ARF4	ADP ribosylation factor 4 [Source:HGNC Symbol;Acc:HGNC:655]	GOMF_RIBONUCLEOTIDE_BINDING			GOBP_ESTABLISHMENT_OF_PROTEIN_LOCALIZATION	GOBP_NITROGEN_COMPOUND_TRANSPORT	GOBP_POSITIVE_REGULATION_OF_MOLECULAR_FUNCTION				GOCC_GOLGI_APPARATUS			GOBP_POSITIVE_REGULATION_OF_CATALYTIC_ACTIVITY				GOBP_INTRACELLULAR_TRANSPORT	GOBP_PROGRAMMED_CELL_DEATH					GOBP_NEUROGENESIS		GOBP_POSITIVE_REGULATION_OF_CELLULAR_BIOSYNTHETIC_PROCESS			GOBP_INTRACELLULAR_PROTEIN_TRANSPORT		GOBP_CELLULAR_MACROMOLECULE_LOCALIZATION			GOBP_NEURON_DEVELOPMENT			GOBP_NEURON_DIFFERENTIATION						GOBP_CELL_PROJECTION_ORGANIZATION
382	ARF6	ADP ribosylation factor 6 [Source:HGNC Symbol;Acc:HGNC:659]	GOMF_RIBONUCLEOTIDE_BINDING			GOBP_ESTABLISHMENT_OF_PROTEIN_LOCALIZATION	GOBP_NITROGEN_COMPOUND_TRANSPORT		GOBP_PROTEIN_CONTAINING_COMPLEX_ORGANIZATION			GOCC_GOLGI_APPARATUS					GOBP_REGULATION_OF_INTRACELLULAR_SIGNAL_TRANSDUCTION		GOBP_INTRACELLULAR_TRANSPORT	GOBP_PROGRAMMED_CELL_DEATH				GOBP_REGULATION_OF_ORGANELLE_ORGANIZATION	GOBP_NEUROGENESIS	GOBP_CELL_CYCLE				GOBP_INTRACELLULAR_PROTEIN_TRANSPORT		GOBP_CELLULAR_MACROMOLECULE_LOCALIZATION			GOBP_NEURON_DEVELOPMENT			GOBP_NEURON_DIFFERENTIATION						GOBP_CELL_PROJECTION_ORGANIZATION					GOBP_REGULATION_OF_TRANSPORT
65985	AACS	acetoacetyl-CoA synthetase [Source:HGNC Symbol;Acc:HGNC:21298]	GOMF_RIBONUCLEOTIDE_BINDING			GOBP_ESTABLISHMENT_OF_PROTEIN_LOCALIZATION	GOBP_NITROGEN_COMPOUND_TRANSPORT			GOBP_SMALL_MOLECULE_METABOLIC_PROCESS	GOMF_ADENYL_NUCLEOTIDE_BINDING							GOBP_ORGANIC_ACID_METABOLIC_PROCESS																												GOMF_LIGASE_ACTIVITY			GOBP_REGULATION_OF_TRANSPORT
818	CAMK2G	calcium/calmodulin dependent protein kinase II gamma [Source:HGNC Symbol;Acc:HGNC:1463]	GOMF_RIBONUCLEOTIDE_BINDING			GOBP_ESTABLISHMENT_OF_PROTEIN_LOCALIZATION	GOBP_NITROGEN_COMPOUND_TRANSPORT				GOMF_ADENYL_NUCLEOTIDE_BINDING					GOMF_IDENTICAL_PROTEIN_BINDING									GOBP_NEUROGENESIS			GOMF_TRANSFERASE_ACTIVITY_TRANSFERRING_PHOSPHORUS_CONTAINING_GROUPS			GOMF_CALMODULIN_DEPENDENT_PROTEIN_KINASE_ACTIVITY				GOBP_NEURON_DEVELOPMENT	GOBP_PHOSPHORYLATION		GOBP_NEURON_DIFFERENTIATION						GOBP_CELL_PROJECTION_ORGANIZATION					GOBP_REGULATION_OF_TRANSPORT
116987	AGAP1	ArfGAP with GTPase domain, ankyrin repeat and PH domain 1 [Source:HGNC Symbol;Acc:HGNC:16922]	GOMF_RIBONUCLEOTIDE_BINDING			GOBP_ESTABLISHMENT_OF_PROTEIN_LOCALIZATION	GOBP_NITROGEN_COMPOUND_TRANSPORT															GOMF_ENZYME_ACTIVATOR_ACTIVITY
1622	DBI	diazepam binding inhibitor, acyl-CoA binding protein [Source:HGNC Symbol;Acc:HGNC:2690]	GOMF_RIBONUCLEOTIDE_BINDING					GOBP_POSITIVE_REGULATION_OF_MOLECULAR_FUNCTION		GOBP_SMALL_MOLECULE_METABOLIC_PROCESS	GOMF_ADENYL_NUCLEOTIDE_BINDING	GOCC_GOLGI_APPARATUS		GOBP_REGULATION_OF_PROTEIN_MODIFICATION_PROCESS	GOBP_POSITIVE_REGULATION_OF_CATALYTIC_ACTIVITY	GOMF_IDENTICAL_PROTEIN_BINDING		GOBP_ORGANIC_ACID_METABOLIC_PROCESS															GOBP_CELLULAR_MACROMOLECULE_BIOSYNTHETIC_PROCESS				GOBP_REGULATION_OF_TRANSFERASE_ACTIVITY												GOBP_REGULATION_OF_TRANSPORT
84254	CAMKK1	calcium/calmodulin dependent protein kinase kinase 1 [Source:HGNC Symbol;Acc:HGNC:1469]	GOMF_RIBONUCLEOTIDE_BINDING					GOBP_POSITIVE_REGULATION_OF_MOLECULAR_FUNCTION			GOMF_ADENYL_NUCLEOTIDE_BINDING			GOBP_REGULATION_OF_PROTEIN_MODIFICATION_PROCESS	GOBP_POSITIVE_REGULATION_OF_CATALYTIC_ACTIVITY													GOMF_TRANSFERASE_ACTIVITY_TRANSFERRING_PHOSPHORUS_CONTAINING_GROUPS	GOBP_POSITIVE_REGULATION_OF_PROTEIN_METABOLIC_PROCESS		GOMF_CALMODULIN_DEPENDENT_PROTEIN_KINASE_ACTIVITY					GOBP_PHOSPHORYLATION	GOBP_REGULATION_OF_TRANSFERASE_ACTIVITY										GOBP_POSITIVE_REGULATION_OF_PROTEIN_MODIFICATION_PROCESS
31	ACACA	acetyl-CoA carboxylase alpha [Source:HGNC Symbol;Acc:HGNC:84]	GOMF_RIBONUCLEOTIDE_BINDING						GOBP_PROTEIN_CONTAINING_COMPLEX_ORGANIZATION	GOBP_SMALL_MOLECULE_METABOLIC_PROCESS	GOMF_ADENYL_NUCLEOTIDE_BINDING					GOMF_IDENTICAL_PROTEIN_BINDING		GOBP_ORGANIC_ACID_METABOLIC_PROCESS																							GOBP_RESPONSE_TO_OXYGEN_CONTAINING_COMPOUND					GOMF_LIGASE_ACTIVITY
79738	BBS10	Bardet-Biedl syndrome 10 [Source:HGNC Symbol;Acc:HGNC:26291]	GOMF_RIBONUCLEOTIDE_BINDING						GOBP_PROTEIN_CONTAINING_COMPLEX_ORGANIZATION		GOMF_ADENYL_NUCLEOTIDE_BINDING																																	GOBP_CELL_PROJECTION_ORGANIZATION
79690	GAL3ST4	galactose-3-O-sulfotransferase 4 [Source:HGNC Symbol;Acc:HGNC:24145]	GOMF_RIBONUCLEOTIDE_BINDING								GOMF_ADENYL_NUCLEOTIDE_BINDING	GOCC_GOLGI_APPARATUS																					GOBP_CELLULAR_MACROMOLECULE_BIOSYNTHETIC_PROCESS
817	CAMK2D	calcium/calmodulin dependent protein kinase II delta [Source:HGNC Symbol;Acc:HGNC:1462]	GOMF_RIBONUCLEOTIDE_BINDING								GOMF_ADENYL_NUCLEOTIDE_BINDING			GOBP_REGULATION_OF_PROTEIN_MODIFICATION_PROCESS		GOMF_IDENTICAL_PROTEIN_BINDING				GOBP_PROGRAMMED_CELL_DEATH								GOMF_TRANSFERASE_ACTIVITY_TRANSFERRING_PHOSPHORUS_CONTAINING_GROUPS			GOMF_CALMODULIN_DEPENDENT_PROTEIN_KINASE_ACTIVITY					GOBP_PHOSPHORYLATION						GOBP_PEPTIDYL_AMINO_ACID_MODIFICATION							GOBP_REGULATION_OF_TRANSPORT
10645	CAMKK2	calcium/calmodulin dependent protein kinase kinase 2 [Source:HGNC Symbol;Acc:HGNC:1470]	GOMF_RIBONUCLEOTIDE_BINDING								GOMF_ADENYL_NUCLEOTIDE_BINDING			GOBP_REGULATION_OF_PROTEIN_MODIFICATION_PROCESS									GOBP_CELLULAR_RESPONSE_TO_STRESS	GOBP_REGULATION_OF_ORGANELLE_ORGANIZATION			GOBP_POSITIVE_REGULATION_OF_CELLULAR_BIOSYNTHETIC_PROCESS	GOMF_TRANSFERASE_ACTIVITY_TRANSFERRING_PHOSPHORUS_CONTAINING_GROUPS	GOBP_POSITIVE_REGULATION_OF_PROTEIN_METABOLIC_PROCESS		GOMF_CALMODULIN_DEPENDENT_PROTEIN_KINASE_ACTIVITY					GOBP_PHOSPHORYLATION	GOBP_REGULATION_OF_TRANSFERASE_ACTIVITY				GOBP_RESPONSE_TO_OXYGEN_CONTAINING_COMPOUND	GOBP_PEPTIDYL_AMINO_ACID_MODIFICATION					GOBP_POSITIVE_REGULATION_OF_PROTEIN_MODIFICATION_PROCESS
699	BUB1	BUB1 mitotic checkpoint serine/threonine kinase [Source:HGNC Symbol;Acc:HGNC:1148]	GOMF_RIBONUCLEOTIDE_BINDING								GOMF_ADENYL_NUCLEOTIDE_BINDING									GOBP_PROGRAMMED_CELL_DEATH				GOBP_REGULATION_OF_ORGANELLE_ORGANIZATION		GOBP_CELL_CYCLE		GOMF_TRANSFERASE_ACTIVITY_TRANSFERRING_PHOSPHORUS_CONTAINING_GROUPS								GOBP_PHOSPHORYLATION			GOBP_CHROMOSOME_ORGANIZATION
91	ACVR1B	activin A receptor type 1B [Source:HGNC Symbol;Acc:HGNC:172]	GOMF_RIBONUCLEOTIDE_BINDING								GOMF_ADENYL_NUCLEOTIDE_BINDING									GOBP_PROGRAMMED_CELL_DEATH						GOBP_CELL_CYCLE		GOMF_TRANSFERASE_ACTIVITY_TRANSFERRING_PHOSPHORUS_CONTAINING_GROUPS								GOBP_PHOSPHORYLATION						GOBP_PEPTIDYL_AMINO_ACID_MODIFICATION			GOCC_CATALYTIC_COMPLEX
9031	BAZ1B	bromodomain adjacent to zinc finger domain 1B [Source:HGNC Symbol;Acc:HGNC:961]	GOMF_RIBONUCLEOTIDE_BINDING								GOMF_ADENYL_NUCLEOTIDE_BINDING												GOBP_CELLULAR_RESPONSE_TO_STRESS	GOBP_REGULATION_OF_ORGANELLE_ORGANIZATION		GOBP_CELL_CYCLE	GOBP_POSITIVE_REGULATION_OF_CELLULAR_BIOSYNTHETIC_PROCESS	GOMF_TRANSFERASE_ACTIVITY_TRANSFERRING_PHOSPHORUS_CONTAINING_GROUPS						GOBP_DNA_PACKAGING		GOBP_PHOSPHORYLATION			GOBP_CHROMOSOME_ORGANIZATION			GOBP_PEPTIDYL_AMINO_ACID_MODIFICATION			GOCC_CATALYTIC_COMPLEX
10477	UBE2E3	ubiquitin conjugating enzyme E2 E3 [Source:HGNC Symbol;Acc:HGNC:12479]	GOMF_RIBONUCLEOTIDE_BINDING								GOMF_ADENYL_NUCLEOTIDE_BINDING
140739	UBE2F	ubiquitin conjugating enzyme E2 F (putative) [Source:HGNC Symbol;Acc:HGNC:12480]	GOMF_RIBONUCLEOTIDE_BINDING								GOMF_ADENYL_NUCLEOTIDE_BINDING
9131	AIFM1	apoptosis inducing factor mitochondria associated 1 [Source:HGNC Symbol;Acc:HGNC:8768]		GOCC_MITOCHONDRION	GOCC_PERINUCLEAR_REGION_OF_CYTOPLASM	GOBP_ESTABLISHMENT_OF_PROTEIN_LOCALIZATION	GOBP_NITROGEN_COMPOUND_TRANSPORT	GOBP_POSITIVE_REGULATION_OF_MOLECULAR_FUNCTION	GOBP_PROTEIN_CONTAINING_COMPLEX_ORGANIZATION						GOBP_POSITIVE_REGULATION_OF_CATALYTIC_ACTIVITY				GOBP_INTRACELLULAR_TRANSPORT	GOBP_PROGRAMMED_CELL_DEATH			GOBP_CELLULAR_RESPONSE_TO_STRESS						GOBP_POSITIVE_REGULATION_OF_PROTEIN_METABOLIC_PROCESS	GOBP_INTRACELLULAR_PROTEIN_TRANSPORT		GOBP_CELLULAR_MACROMOLECULE_LOCALIZATION		GOBP_DNA_PACKAGING					GOBP_CHROMOSOME_ORGANIZATION		GOBP_RESPONSE_TO_OXYGEN_CONTAINING_COMPOUND
54602	NDFIP2	Nedd4 family interacting protein 2 [Source:HGNC Symbol;Acc:HGNC:18537]		GOCC_MITOCHONDRION	GOCC_PERINUCLEAR_REGION_OF_CYTOPLASM	GOBP_ESTABLISHMENT_OF_PROTEIN_LOCALIZATION	GOBP_NITROGEN_COMPOUND_TRANSPORT					GOCC_GOLGI_APPARATUS	GOMF_PROTEIN_DOMAIN_SPECIFIC_BINDING	GOBP_REGULATION_OF_PROTEIN_MODIFICATION_PROCESS			GOBP_REGULATION_OF_INTRACELLULAR_SIGNAL_TRANSDUCTION		GOBP_INTRACELLULAR_TRANSPORT										GOBP_POSITIVE_REGULATION_OF_PROTEIN_METABOLIC_PROCESS																		GOBP_POSITIVE_REGULATION_OF_PROTEIN_MODIFICATION_PROCESS		GOBP_REGULATION_OF_TRANSPORT
581	BAX	BCL2 associated X, apoptosis regulator [Source:HGNC Symbol;Acc:HGNC:959]		GOCC_MITOCHONDRION		GOBP_ESTABLISHMENT_OF_PROTEIN_LOCALIZATION	GOBP_NITROGEN_COMPOUND_TRANSPORT	GOBP_POSITIVE_REGULATION_OF_MOLECULAR_FUNCTION	GOBP_PROTEIN_CONTAINING_COMPLEX_ORGANIZATION				GOMF_PROTEIN_DOMAIN_SPECIFIC_BINDING	GOBP_REGULATION_OF_PROTEIN_MODIFICATION_PROCESS	GOBP_POSITIVE_REGULATION_OF_CATALYTIC_ACTIVITY	GOMF_IDENTICAL_PROTEIN_BINDING	GOBP_REGULATION_OF_INTRACELLULAR_SIGNAL_TRANSDUCTION		GOBP_INTRACELLULAR_TRANSPORT	GOBP_PROGRAMMED_CELL_DEATH			GOBP_CELLULAR_RESPONSE_TO_STRESS	GOBP_REGULATION_OF_ORGANELLE_ORGANIZATION	GOBP_NEUROGENESIS	GOBP_CELL_CYCLE			GOBP_POSITIVE_REGULATION_OF_PROTEIN_METABOLIC_PROCESS	GOBP_INTRACELLULAR_PROTEIN_TRANSPORT		GOBP_CELLULAR_MACROMOLECULE_LOCALIZATION				GOBP_PHOSPHORYLATION				GOBP_MONONUCLEAR_CELL_DIFFERENTIATION		GOBP_PEPTIDYL_AMINO_ACID_MODIFICATION	GOMF_CHAPERONE_BINDING					GOBP_REGULATION_OF_CELL_POPULATION_PROLIFERATION	GOBP_REGULATION_OF_TRANSPORT
57506	MAVS	mitochondrial antiviral signaling protein [Source:HGNC Symbol;Acc:HGNC:29233]		GOCC_MITOCHONDRION		GOBP_ESTABLISHMENT_OF_PROTEIN_LOCALIZATION	GOBP_NITROGEN_COMPOUND_TRANSPORT	GOBP_POSITIVE_REGULATION_OF_MOLECULAR_FUNCTION					GOMF_PROTEIN_DOMAIN_SPECIFIC_BINDING	GOBP_REGULATION_OF_PROTEIN_MODIFICATION_PROCESS			GOBP_REGULATION_OF_INTRACELLULAR_SIGNAL_TRANSDUCTION		GOBP_INTRACELLULAR_TRANSPORT					GOBP_REGULATION_OF_ORGANELLE_ORGANIZATION			GOBP_POSITIVE_REGULATION_OF_CELLULAR_BIOSYNTHETIC_PROCESS		GOBP_POSITIVE_REGULATION_OF_PROTEIN_METABOLIC_PROCESS	GOBP_INTRACELLULAR_PROTEIN_TRANSPORT		GOBP_CELLULAR_MACROMOLECULE_LOCALIZATION				GOBP_PHOSPHORYLATION											GOBP_POSITIVE_REGULATION_OF_PROTEIN_MODIFICATION_PROCESS		GOBP_REGULATION_OF_TRANSPORT
27113	BBC3	BCL2 binding component 3 [Source:HGNC Symbol;Acc:HGNC:17868]		GOCC_MITOCHONDRION		GOBP_ESTABLISHMENT_OF_PROTEIN_LOCALIZATION	GOBP_NITROGEN_COMPOUND_TRANSPORT	GOBP_POSITIVE_REGULATION_OF_MOLECULAR_FUNCTION							GOBP_POSITIVE_REGULATION_OF_CATALYTIC_ACTIVITY		GOBP_REGULATION_OF_INTRACELLULAR_SIGNAL_TRANSDUCTION		GOBP_INTRACELLULAR_TRANSPORT	GOBP_PROGRAMMED_CELL_DEATH			GOBP_CELLULAR_RESPONSE_TO_STRESS	GOBP_REGULATION_OF_ORGANELLE_ORGANIZATION					GOBP_POSITIVE_REGULATION_OF_PROTEIN_METABOLIC_PROCESS	GOBP_INTRACELLULAR_PROTEIN_TRANSPORT		GOBP_CELLULAR_MACROMOLECULE_LOCALIZATION																	GOBP_REGULATION_OF_TRANSPORT
7157	TP53	tumor protein p53 [Source:HGNC Symbol;Acc:HGNC:11998]		GOCC_MITOCHONDRION		GOBP_ESTABLISHMENT_OF_PROTEIN_LOCALIZATION	GOBP_NITROGEN_COMPOUND_TRANSPORT		GOBP_PROTEIN_CONTAINING_COMPLEX_ORGANIZATION	GOBP_SMALL_MOLECULE_METABOLIC_PROCESS			GOMF_PROTEIN_DOMAIN_SPECIFIC_BINDING	GOBP_REGULATION_OF_PROTEIN_MODIFICATION_PROCESS		GOMF_IDENTICAL_PROTEIN_BINDING	GOBP_REGULATION_OF_INTRACELLULAR_SIGNAL_TRANSDUCTION	GOBP_ORGANIC_ACID_METABOLIC_PROCESS	GOBP_INTRACELLULAR_TRANSPORT	GOBP_PROGRAMMED_CELL_DEATH	GOBP_SMALL_MOLECULE_CATABOLIC_PROCESS		GOBP_CELLULAR_RESPONSE_TO_STRESS	GOBP_REGULATION_OF_ORGANELLE_ORGANIZATION	GOBP_NEUROGENESIS	GOBP_CELL_CYCLE	GOBP_POSITIVE_REGULATION_OF_CELLULAR_BIOSYNTHETIC_PROCESS		GOBP_POSITIVE_REGULATION_OF_PROTEIN_METABOLIC_PROCESS	GOBP_INTRACELLULAR_PROTEIN_TRANSPORT		GOBP_CELLULAR_MACROMOLECULE_LOCALIZATION	GOBP_CELLULAR_MACROMOLECULE_BIOSYNTHETIC_PROCESS	GOBP_DNA_PACKAGING		GOBP_PHOSPHORYLATION	GOBP_REGULATION_OF_TRANSFERASE_ACTIVITY		GOBP_CHROMOSOME_ORGANIZATION	GOBP_MONONUCLEAR_CELL_DIFFERENTIATION	GOBP_RESPONSE_TO_OXYGEN_CONTAINING_COMPOUND	GOBP_PEPTIDYL_AMINO_ACID_MODIFICATION	GOMF_CHAPERONE_BINDING				GOBP_POSITIVE_REGULATION_OF_PROTEIN_MODIFICATION_PROCESS	GOBP_REGULATION_OF_CELL_POPULATION_PROLIFERATION
55333	SYNJ2BP	synaptojanin 2 binding protein [Source:HGNC Symbol;Acc:HGNC:18955]		GOCC_MITOCHONDRION		GOBP_ESTABLISHMENT_OF_PROTEIN_LOCALIZATION	GOBP_NITROGEN_COMPOUND_TRANSPORT										GOBP_REGULATION_OF_INTRACELLULAR_SIGNAL_TRANSDUCTION		GOBP_INTRACELLULAR_TRANSPORT											GOBP_INTRACELLULAR_PROTEIN_TRANSPORT		GOBP_CELLULAR_MACROMOLECULE_LOCALIZATION																GOBP_REGULATION_OF_CELL_POPULATION_PROLIFERATION	GOBP_REGULATION_OF_TRANSPORT
9447	AIM2	absent in melanoma 2 [Source:HGNC Symbol;Acc:HGNC:357]		GOCC_MITOCHONDRION				GOBP_POSITIVE_REGULATION_OF_MOLECULAR_FUNCTION	GOBP_PROTEIN_CONTAINING_COMPLEX_ORGANIZATION						GOBP_POSITIVE_REGULATION_OF_CATALYTIC_ACTIVITY	GOMF_IDENTICAL_PROTEIN_BINDING				GOBP_PROGRAMMED_CELL_DEATH									GOBP_POSITIVE_REGULATION_OF_PROTEIN_METABOLIC_PROCESS
11232	POLG2	DNA polymerase gamma 2, accessory subunit [Source:HGNC Symbol;Acc:HGNC:9180]		GOCC_MITOCHONDRION				GOBP_POSITIVE_REGULATION_OF_MOLECULAR_FUNCTION							GOBP_POSITIVE_REGULATION_OF_CATALYTIC_ACTIVITY	GOMF_IDENTICAL_PROTEIN_BINDING						GOMF_ENZYME_ACTIVATOR_ACTIVITY	GOBP_CELLULAR_RESPONSE_TO_STRESS				GOBP_POSITIVE_REGULATION_OF_CELLULAR_BIOSYNTHETIC_PROCESS	GOMF_TRANSFERASE_ACTIVITY_TRANSFERRING_PHOSPHORUS_CONTAINING_GROUPS					GOBP_CELLULAR_MACROMOLECULE_BIOSYNTHETIC_PROCESS				GOBP_REGULATION_OF_TRANSFERASE_ACTIVITY								GOCC_CATALYTIC_COMPLEX
34	ACADM	acyl-CoA dehydrogenase medium chain [Source:HGNC Symbol;Acc:HGNC:89]		GOCC_MITOCHONDRION						GOBP_SMALL_MOLECULE_METABOLIC_PROCESS						GOMF_IDENTICAL_PROTEIN_BINDING		GOBP_ORGANIC_ACID_METABOLIC_PROCESS			GOBP_SMALL_MOLECULE_CATABOLIC_PROCESS												GOBP_CELLULAR_MACROMOLECULE_BIOSYNTHETIC_PROCESS
1892	ECHS1	enoyl-CoA hydratase, short chain 1 [Source:HGNC Symbol;Acc:HGNC:3151]		GOCC_MITOCHONDRION						GOBP_SMALL_MOLECULE_METABOLIC_PROCESS								GOBP_ORGANIC_ACID_METABOLIC_PROCESS			GOBP_SMALL_MOLECULE_CATABOLIC_PROCESS
39	ACAT2	acetyl-CoA acetyltransferase 2 [Source:HGNC Symbol;Acc:HGNC:94]		GOCC_MITOCHONDRION						GOBP_SMALL_MOLECULE_METABOLIC_PROCESS								GOBP_ORGANIC_ACID_METABOLIC_PROCESS			GOBP_SMALL_MOLECULE_CATABOLIC_PROCESS
1891	ECH1	enoyl-CoA hydratase 1 [Source:HGNC Symbol;Acc:HGNC:3149]		GOCC_MITOCHONDRION						GOBP_SMALL_MOLECULE_METABOLIC_PROCESS								GOBP_ORGANIC_ACID_METABOLIC_PROCESS			GOBP_SMALL_MOLECULE_CATABOLIC_PROCESS
27034	ACAD8	acyl-CoA dehydrogenase family member 8 [Source:HGNC Symbol;Acc:HGNC:87]		GOCC_MITOCHONDRION						GOBP_SMALL_MOLECULE_METABOLIC_PROCESS								GOBP_ORGANIC_ACID_METABOLIC_PROCESS			GOBP_SMALL_MOLECULE_CATABOLIC_PROCESS
51601	LIPT1	lipoyltransferase 1 [Source:HGNC Symbol;Acc:HGNC:29569]		GOCC_MITOCHONDRION						GOBP_SMALL_MOLECULE_METABOLIC_PROCESS								GOBP_ORGANIC_ACID_METABOLIC_PROCESS																								GOBP_PEPTIDYL_AMINO_ACID_MODIFICATION
65009	NDRG4	NDRG family member 4 [Source:HGNC Symbol;Acc:HGNC:14466]		GOCC_MITOCHONDRION													GOBP_REGULATION_OF_INTRACELLULAR_SIGNAL_TRANSDUCTION		GOBP_INTRACELLULAR_TRANSPORT						GOBP_NEUROGENESIS										GOBP_NEURON_DEVELOPMENT			GOBP_NEURON_DIFFERENTIATION						GOBP_CELL_PROJECTION_ORGANIZATION				GOBP_REGULATION_OF_CELL_POPULATION_PROLIFERATION	GOBP_REGULATION_OF_TRANSPORT
25959	KANK2	KN motif and ankyrin repeat domains 2 [Source:HGNC Symbol;Acc:HGNC:29300]		GOCC_MITOCHONDRION													GOBP_REGULATION_OF_INTRACELLULAR_SIGNAL_TRANSDUCTION			GOBP_PROGRAMMED_CELL_DEATH						GOBP_CELL_CYCLE															GOBP_RESPONSE_TO_OXYGEN_CONTAINING_COMPOUND							GOBP_REGULATION_OF_CELL_POPULATION_PROLIFERATION
8165	AKAP1	A-kinase anchoring protein 1 [Source:HGNC Symbol;Acc:HGNC:367]		GOCC_MITOCHONDRION																GOBP_PROGRAMMED_CELL_DEATH
5428	POLG	DNA polymerase gamma, catalytic subunit [Source:HGNC Symbol;Acc:HGNC:9179]		GOCC_MITOCHONDRION																			GOBP_CELLULAR_RESPONSE_TO_STRESS					GOMF_TRANSFERASE_ACTIVITY_TRANSFERRING_PHOSPHORUS_CONTAINING_GROUPS					GOBP_CELLULAR_MACROMOLECULE_BIOSYNTHETIC_PROCESS												GOCC_CATALYTIC_COMPLEX
8520	HAT1	histone acetyltransferase 1 [Source:HGNC Symbol;Acc:HGNC:4821]		GOCC_MITOCHONDRION																														GOBP_DNA_PACKAGING					GOBP_CHROMOSOME_ORGANIZATION			GOBP_PEPTIDYL_AMINO_ACID_MODIFICATION
11216	AKAP10	A-kinase anchoring protein 10 [Source:HGNC Symbol;Acc:HGNC:368]		GOCC_MITOCHONDRION
811	CALR	calreticulin [Source:HGNC Symbol;Acc:HGNC:1455]			GOCC_PERINUCLEAR_REGION_OF_CYTOPLASM	GOBP_ESTABLISHMENT_OF_PROTEIN_LOCALIZATION	GOBP_NITROGEN_COMPOUND_TRANSPORT		GOBP_PROTEIN_CONTAINING_COMPLEX_ORGANIZATION			GOCC_GOLGI_APPARATUS					GOBP_REGULATION_OF_INTRACELLULAR_SIGNAL_TRANSDUCTION		GOBP_INTRACELLULAR_TRANSPORT	GOBP_PROGRAMMED_CELL_DEATH			GOBP_CELLULAR_RESPONSE_TO_STRESS	GOBP_REGULATION_OF_ORGANELLE_ORGANIZATION	GOBP_NEUROGENESIS	GOBP_CELL_CYCLE				GOBP_INTRACELLULAR_PROTEIN_TRANSPORT		GOBP_CELLULAR_MACROMOLECULE_LOCALIZATION	GOBP_CELLULAR_MACROMOLECULE_BIOSYNTHETIC_PROCESS					GOBP_NEURON_DIFFERENTIATION			GOBP_RESPONSE_TO_OXYGEN_CONTAINING_COMPOUND		GOMF_CHAPERONE_BINDING					GOBP_REGULATION_OF_CELL_POPULATION_PROLIFERATION	GOBP_REGULATION_OF_TRANSPORT
80762	NDFIP1	Nedd4 family interacting protein 1 [Source:HGNC Symbol;Acc:HGNC:17592]			GOCC_PERINUCLEAR_REGION_OF_CYTOPLASM	GOBP_ESTABLISHMENT_OF_PROTEIN_LOCALIZATION	GOBP_NITROGEN_COMPOUND_TRANSPORT					GOCC_GOLGI_APPARATUS	GOMF_PROTEIN_DOMAIN_SPECIFIC_BINDING	GOBP_REGULATION_OF_PROTEIN_MODIFICATION_PROCESS			GOBP_REGULATION_OF_INTRACELLULAR_SIGNAL_TRANSDUCTION		GOBP_INTRACELLULAR_TRANSPORT										GOBP_POSITIVE_REGULATION_OF_PROTEIN_METABOLIC_PROCESS											GOBP_MONONUCLEAR_CELL_DIFFERENTIATION							GOBP_POSITIVE_REGULATION_OF_PROTEIN_MODIFICATION_PROCESS	GOBP_REGULATION_OF_CELL_POPULATION_PROLIFERATION	GOBP_REGULATION_OF_TRANSPORT
10133	OPTN	optineurin [Source:HGNC Symbol;Acc:HGNC:17142]			GOCC_PERINUCLEAR_REGION_OF_CYTOPLASM	GOBP_ESTABLISHMENT_OF_PROTEIN_LOCALIZATION	GOBP_NITROGEN_COMPOUND_TRANSPORT					GOCC_GOLGI_APPARATUS				GOMF_IDENTICAL_PROTEIN_BINDING	GOBP_REGULATION_OF_INTRACELLULAR_SIGNAL_TRANSDUCTION						GOBP_CELLULAR_RESPONSE_TO_STRESS									GOBP_CELLULAR_MACROMOLECULE_LOCALIZATION
43	ACHE	acetylcholinesterase (Cartwright blood group) [Source:HGNC Symbol;Acc:HGNC:108]			GOCC_PERINUCLEAR_REGION_OF_CYTOPLASM	GOBP_ESTABLISHMENT_OF_PROTEIN_LOCALIZATION	GOBP_NITROGEN_COMPOUND_TRANSPORT					GOCC_GOLGI_APPARATUS				GOMF_IDENTICAL_PROTEIN_BINDING																									GOBP_RESPONSE_TO_OXYGEN_CONTAINING_COMPOUND								GOBP_REGULATION_OF_TRANSPORT
54812	AFTPH	aftiphilin [Source:HGNC Symbol;Acc:HGNC:25951]			GOCC_PERINUCLEAR_REGION_OF_CYTOPLASM	GOBP_ESTABLISHMENT_OF_PROTEIN_LOCALIZATION	GOBP_NITROGEN_COMPOUND_TRANSPORT					GOCC_GOLGI_APPARATUS							GOBP_INTRACELLULAR_TRANSPORT
8867	SYNJ1	synaptojanin 1 [Source:HGNC Symbol;Acc:HGNC:11503]			GOCC_PERINUCLEAR_REGION_OF_CYTOPLASM				GOBP_PROTEIN_CONTAINING_COMPLEX_ORGANIZATION	GOBP_SMALL_MOLECULE_METABOLIC_PROCESS			GOMF_PROTEIN_DOMAIN_SPECIFIC_BINDING								GOBP_SMALL_MOLECULE_CATABOLIC_PROCESS			GOBP_REGULATION_OF_ORGANELLE_ORGANIZATION	GOBP_NEUROGENESIS																GOBP_RESPONSE_TO_OXYGEN_CONTAINING_COMPOUND								GOBP_REGULATION_OF_TRANSPORT
11124	FAF1	Fas associated factor 1 [Source:HGNC Symbol;Acc:HGNC:3578]			GOCC_PERINUCLEAR_REGION_OF_CYTOPLASM				GOBP_PROTEIN_CONTAINING_COMPLEX_ORGANIZATION				GOMF_PROTEIN_DOMAIN_SPECIFIC_BINDING							GOBP_PROGRAMMED_CELL_DEATH			GOBP_CELLULAR_RESPONSE_TO_STRESS				GOBP_POSITIVE_REGULATION_OF_CELLULAR_BIOSYNTHETIC_PROCESS		GOBP_POSITIVE_REGULATION_OF_PROTEIN_METABOLIC_PROCESS				GOBP_CELLULAR_MACROMOLECULE_BIOSYNTHETIC_PROCESS
8871	SYNJ2	synaptojanin 2 [Source:HGNC Symbol;Acc:HGNC:11504]			GOCC_PERINUCLEAR_REGION_OF_CYTOPLASM					GOBP_SMALL_MOLECULE_METABOLIC_PROCESS			GOMF_PROTEIN_DOMAIN_SPECIFIC_BINDING								GOBP_SMALL_MOLECULE_CATABOLIC_PROCESS
2590	GALNT2	polypeptide N-acetylgalactosaminyltransferase 2 [Source:HGNC Symbol;Acc:HGNC:4124]			GOCC_PERINUCLEAR_REGION_OF_CYTOPLASM							GOCC_GOLGI_APPARATUS																					GOBP_CELLULAR_MACROMOLECULE_BIOSYNTHETIC_PROCESS									GOBP_PEPTIDYL_AMINO_ACID_MODIFICATION
2591	GALNT3	polypeptide N-acetylgalactosaminyltransferase 3 [Source:HGNC Symbol;Acc:HGNC:4125]			GOCC_PERINUCLEAR_REGION_OF_CYTOPLASM							GOCC_GOLGI_APPARATUS																					GOBP_CELLULAR_MACROMOLECULE_BIOSYNTHETIC_PROCESS									GOBP_PEPTIDYL_AMINO_ACID_MODIFICATION
1889	ECE1	endothelin converting enzyme 1 [Source:HGNC Symbol;Acc:HGNC:3146]			GOCC_PERINUCLEAR_REGION_OF_CYTOPLASM											GOMF_IDENTICAL_PROTEIN_BINDING									GOBP_NEUROGENESIS										GOBP_NEURON_DEVELOPMENT			GOBP_NEURON_DIFFERENTIATION						GOBP_CELL_PROJECTION_ORGANIZATION
10397	NDRG1	N-myc downstream regulated 1 [Source:HGNC Symbol;Acc:HGNC:7679]			GOCC_PERINUCLEAR_REGION_OF_CYTOPLASM																		GOBP_CELLULAR_RESPONSE_TO_STRESS		GOBP_NEUROGENESIS																							GOBP_REGULATION_OF_CELL_POPULATION_PROLIFERATION
81565	NDEL1	nudE neurodevelopment protein 1 like 1 [Source:HGNC Symbol;Acc:HGNC:17620]				GOBP_ESTABLISHMENT_OF_PROTEIN_LOCALIZATION	GOBP_NITROGEN_COMPOUND_TRANSPORT	GOBP_POSITIVE_REGULATION_OF_MOLECULAR_FUNCTION	GOBP_PROTEIN_CONTAINING_COMPLEX_ORGANIZATION						GOBP_POSITIVE_REGULATION_OF_CATALYTIC_ACTIVITY	GOMF_IDENTICAL_PROTEIN_BINDING			GOBP_INTRACELLULAR_TRANSPORT				GOBP_CELLULAR_RESPONSE_TO_STRESS		GOBP_NEUROGENESIS	GOBP_CELL_CYCLE				GOBP_INTRACELLULAR_PROTEIN_TRANSPORT		GOBP_CELLULAR_MACROMOLECULE_LOCALIZATION			GOBP_NEURON_DEVELOPMENT			GOBP_NEURON_DIFFERENTIATION			GOBP_RESPONSE_TO_OXYGEN_CONTAINING_COMPOUND			GOBP_CELL_PROJECTION_ORGANIZATION					GOBP_REGULATION_OF_TRANSPORT
65057	ACD	ACD shelterin complex subunit and telomerase recruitment factor [Source:HGNC Symbol;Acc:HGNC:25070]				GOBP_ESTABLISHMENT_OF_PROTEIN_LOCALIZATION	GOBP_NITROGEN_COMPOUND_TRANSPORT	GOBP_POSITIVE_REGULATION_OF_MOLECULAR_FUNCTION							GOBP_POSITIVE_REGULATION_OF_CATALYTIC_ACTIVITY				GOBP_INTRACELLULAR_TRANSPORT				GOBP_CELLULAR_RESPONSE_TO_STRESS	GOBP_REGULATION_OF_ORGANELLE_ORGANIZATION			GOBP_POSITIVE_REGULATION_OF_CELLULAR_BIOSYNTHETIC_PROCESS			GOBP_INTRACELLULAR_PROTEIN_TRANSPORT		GOBP_CELLULAR_MACROMOLECULE_LOCALIZATION	GOBP_CELLULAR_MACROMOLECULE_BIOSYNTHETIC_PROCESS				GOBP_REGULATION_OF_TRANSFERASE_ACTIVITY		GOBP_CHROMOSOME_ORGANIZATION
55738	ARFGAP1	ADP ribosylation factor GTPase activating protein 1 [Source:HGNC Symbol;Acc:HGNC:15852]				GOBP_ESTABLISHMENT_OF_PROTEIN_LOCALIZATION	GOBP_NITROGEN_COMPOUND_TRANSPORT					GOCC_GOLGI_APPARATUS					GOBP_REGULATION_OF_INTRACELLULAR_SIGNAL_TRANSDUCTION					GOMF_ENZYME_ACTIVATOR_ACTIVITY																											GOBP_REGULATION_OF_TRANSPORT
23256	SCFD1	sec1 family domain containing 1 [Source:HGNC Symbol;Acc:HGNC:20726]				GOBP_ESTABLISHMENT_OF_PROTEIN_LOCALIZATION	GOBP_NITROGEN_COMPOUND_TRANSPORT					GOCC_GOLGI_APPARATUS							GOBP_INTRACELLULAR_TRANSPORT					GOBP_REGULATION_OF_ORGANELLE_ORGANIZATION						GOBP_INTRACELLULAR_PROTEIN_TRANSPORT		GOBP_CELLULAR_MACROMOLECULE_LOCALIZATION																	GOBP_REGULATION_OF_TRANSPORT
9049	AIP	aryl hydrocarbon receptor interacting protein [Source:HGNC Symbol;Acc:HGNC:358]				GOBP_ESTABLISHMENT_OF_PROTEIN_LOCALIZATION	GOBP_NITROGEN_COMPOUND_TRANSPORT						GOMF_PROTEIN_DOMAIN_SPECIFIC_BINDING				GOBP_REGULATION_OF_INTRACELLULAR_SIGNAL_TRANSDUCTION		GOBP_INTRACELLULAR_TRANSPORT								GOBP_POSITIVE_REGULATION_OF_CELLULAR_BIOSYNTHETIC_PROCESS			GOBP_INTRACELLULAR_PROTEIN_TRANSPORT		GOBP_CELLULAR_MACROMOLECULE_LOCALIZATION										GOBP_PEPTIDYL_AMINO_ACID_MODIFICATION
9744	ACAP1	ArfGAP with coiled-coil, ankyrin repeat and PH domains 1 [Source:HGNC Symbol;Acc:HGNC:16467]				GOBP_ESTABLISHMENT_OF_PROTEIN_LOCALIZATION	GOBP_NITROGEN_COMPOUND_TRANSPORT															GOMF_ENZYME_ACTIVATOR_ACTIVITY
689	BTF3	basic transcription factor 3 [Source:HGNC Symbol;Acc:HGNC:1125]				GOBP_ESTABLISHMENT_OF_PROTEIN_LOCALIZATION	GOBP_NITROGEN_COMPOUND_TRANSPORT																									GOBP_CELLULAR_MACROMOLECULE_LOCALIZATION
79719	AAGAB	alpha and gamma adaptin binding protein [Source:HGNC Symbol;Acc:HGNC:25662]				GOBP_ESTABLISHMENT_OF_PROTEIN_LOCALIZATION	GOBP_NITROGEN_COMPOUND_TRANSPORT
819	CAMLG	calcium modulating ligand [Source:HGNC Symbol;Acc:HGNC:1471]				GOBP_ESTABLISHMENT_OF_PROTEIN_LOCALIZATION								GOBP_REGULATION_OF_PROTEIN_MODIFICATION_PROCESS																		GOBP_CELLULAR_MACROMOLECULE_LOCALIZATION
9255	AIMP1	aminoacyl tRNA synthetase complex interacting multifunctional protein 1 [Source:HGNC Symbol;Acc:HGNC:10648]					GOBP_NITROGEN_COMPOUND_TRANSPORT					GOCC_GOLGI_APPARATUS				GOMF_IDENTICAL_PROTEIN_BINDING				GOBP_PROGRAMMED_CELL_DEATH													GOBP_CELLULAR_MACROMOLECULE_BIOSYNTHETIC_PROCESS															GOBP_REGULATION_OF_CELL_POPULATION_PROLIFERATION	GOBP_REGULATION_OF_TRANSPORT
3267	AGFG1	ArfGAP with FG repeats 1 [Source:HGNC Symbol;Acc:HGNC:5175]					GOBP_NITROGEN_COMPOUND_TRANSPORT												GOBP_INTRACELLULAR_TRANSPORT			GOMF_ENZYME_ACTIVATOR_ACTIVITY
84962	AJUBA	ajuba LIM protein [Source:HGNC Symbol;Acc:HGNC:20250]						GOBP_POSITIVE_REGULATION_OF_MOLECULAR_FUNCTION	GOBP_PROTEIN_CONTAINING_COMPLEX_ORGANIZATION			GOCC_GOLGI_APPARATUS		GOBP_REGULATION_OF_PROTEIN_MODIFICATION_PROCESS	GOBP_POSITIVE_REGULATION_OF_CATALYTIC_ACTIVITY		GOBP_REGULATION_OF_INTRACELLULAR_SIGNAL_TRANSDUCTION						GOBP_CELLULAR_RESPONSE_TO_STRESS			GOBP_CELL_CYCLE	GOBP_POSITIVE_REGULATION_OF_CELLULAR_BIOSYNTHETIC_PROCESS		GOBP_POSITIVE_REGULATION_OF_PROTEIN_METABOLIC_PROCESS			GOBP_CELLULAR_MACROMOLECULE_LOCALIZATION				GOBP_PHOSPHORYLATION	GOBP_REGULATION_OF_TRANSFERASE_ACTIVITY							GOBP_CELL_PROJECTION_ORGANIZATION			GOBP_POSITIVE_REGULATION_OF_PROTEIN_MODIFICATION_PROCESS
8772	FADD	Fas associated via death domain [Source:HGNC Symbol;Acc:HGNC:3573]						GOBP_POSITIVE_REGULATION_OF_MOLECULAR_FUNCTION	GOBP_PROTEIN_CONTAINING_COMPLEX_ORGANIZATION				GOMF_PROTEIN_DOMAIN_SPECIFIC_BINDING		GOBP_POSITIVE_REGULATION_OF_CATALYTIC_ACTIVITY	GOMF_IDENTICAL_PROTEIN_BINDING	GOBP_REGULATION_OF_INTRACELLULAR_SIGNAL_TRANSDUCTION			GOBP_PROGRAMMED_CELL_DEATH							GOBP_POSITIVE_REGULATION_OF_CELLULAR_BIOSYNTHETIC_PROCESS		GOBP_POSITIVE_REGULATION_OF_PROTEIN_METABOLIC_PROCESS											GOBP_MONONUCLEAR_CELL_DIFFERENTIATION	GOBP_RESPONSE_TO_OXYGEN_CONTAINING_COMPOUND				GOCC_CATALYTIC_COMPLEX			GOBP_REGULATION_OF_CELL_POPULATION_PROLIFERATION
8932	MBD2	methyl-CpG binding domain protein 2 [Source:HGNC Symbol;Acc:HGNC:6917]						GOBP_POSITIVE_REGULATION_OF_MOLECULAR_FUNCTION	GOBP_PROTEIN_CONTAINING_COMPLEX_ORGANIZATION				GOMF_PROTEIN_DOMAIN_SPECIFIC_BINDING																					GOBP_DNA_PACKAGING					GOBP_CHROMOSOME_ORGANIZATION		GOBP_RESPONSE_TO_OXYGEN_CONTAINING_COMPOUND							GOBP_REGULATION_OF_CELL_POPULATION_PROLIFERATION
7965	AIMP2	aminoacyl tRNA synthetase complex interacting multifunctional protein 2 [Source:HGNC Symbol;Acc:HGNC:20609]						GOBP_POSITIVE_REGULATION_OF_MOLECULAR_FUNCTION	GOBP_PROTEIN_CONTAINING_COMPLEX_ORGANIZATION					GOBP_REGULATION_OF_PROTEIN_MODIFICATION_PROCESS	GOBP_POSITIVE_REGULATION_OF_CATALYTIC_ACTIVITY					GOBP_PROGRAMMED_CELL_DEATH									GOBP_POSITIVE_REGULATION_OF_PROTEIN_METABOLIC_PROCESS				GOBP_CELLULAR_MACROMOLECULE_BIOSYNTHETIC_PROCESS														GOBP_POSITIVE_REGULATION_OF_PROTEIN_MODIFICATION_PROCESS	GOBP_REGULATION_OF_CELL_POPULATION_PROLIFERATION
5921	RASA1	RAS p21 protein activator 1 [Source:HGNC Symbol;Acc:HGNC:9871]						GOBP_POSITIVE_REGULATION_OF_MOLECULAR_FUNCTION	GOBP_PROTEIN_CONTAINING_COMPLEX_ORGANIZATION						GOBP_POSITIVE_REGULATION_OF_CATALYTIC_ACTIVITY		GOBP_REGULATION_OF_INTRACELLULAR_SIGNAL_TRANSDUCTION			GOBP_PROGRAMMED_CELL_DEATH		GOMF_ENZYME_ACTIVATOR_ACTIVITY		GOBP_REGULATION_OF_ORGANELLE_ORGANIZATION		GOBP_CELL_CYCLE
6654	SOS1	SOS Ras/Rac guanine nucleotide exchange factor 1 [Source:HGNC Symbol;Acc:HGNC:11187]						GOBP_POSITIVE_REGULATION_OF_MOLECULAR_FUNCTION					GOMF_PROTEIN_DOMAIN_SPECIFIC_BINDING	GOBP_REGULATION_OF_PROTEIN_MODIFICATION_PROCESS	GOBP_POSITIVE_REGULATION_OF_CATALYTIC_ACTIVITY		GOBP_REGULATION_OF_INTRACELLULAR_SIGNAL_TRANSDUCTION					GOMF_ENZYME_ACTIVATOR_ACTIVITY			GOBP_NEUROGENESIS										GOBP_NEURON_DEVELOPMENT	GOBP_PHOSPHORYLATION	GOBP_REGULATION_OF_TRANSFERASE_ACTIVITY	GOBP_NEURON_DIFFERENTIATION		GOBP_MONONUCLEAR_CELL_DIFFERENTIATION				GOBP_CELL_PROJECTION_ORGANIZATION	GOCC_CATALYTIC_COMPLEX			GOBP_REGULATION_OF_CELL_POPULATION_PROLIFERATION
84632	AFAP1L2	actin filament associated protein 1 like 2 [Source:HGNC Symbol;Acc:HGNC:25901]						GOBP_POSITIVE_REGULATION_OF_MOLECULAR_FUNCTION					GOMF_PROTEIN_DOMAIN_SPECIFIC_BINDING	GOBP_REGULATION_OF_PROTEIN_MODIFICATION_PROCESS	GOBP_POSITIVE_REGULATION_OF_CATALYTIC_ACTIVITY							GOMF_ENZYME_ACTIVATOR_ACTIVITY				GOBP_CELL_CYCLE	GOBP_POSITIVE_REGULATION_OF_CELLULAR_BIOSYNTHETIC_PROCESS		GOBP_POSITIVE_REGULATION_OF_PROTEIN_METABOLIC_PROCESS							GOBP_PHOSPHORYLATION	GOBP_REGULATION_OF_TRANSFERASE_ACTIVITY					GOBP_PEPTIDYL_AMINO_ACID_MODIFICATION					GOBP_POSITIVE_REGULATION_OF_PROTEIN_MODIFICATION_PROCESS
177	AGER	advanced glycosylation end-product specific receptor [Source:HGNC Symbol;Acc:HGNC:320]						GOBP_POSITIVE_REGULATION_OF_MOLECULAR_FUNCTION						GOBP_REGULATION_OF_PROTEIN_MODIFICATION_PROCESS	GOBP_POSITIVE_REGULATION_OF_CATALYTIC_ACTIVITY	GOMF_IDENTICAL_PROTEIN_BINDING	GOBP_REGULATION_OF_INTRACELLULAR_SIGNAL_TRANSDUCTION						GOBP_CELLULAR_RESPONSE_TO_STRESS		GOBP_NEUROGENESIS				GOBP_POSITIVE_REGULATION_OF_PROTEIN_METABOLIC_PROCESS			GOBP_CELLULAR_MACROMOLECULE_LOCALIZATION			GOBP_NEURON_DEVELOPMENT	GOBP_PHOSPHORYLATION	GOBP_REGULATION_OF_TRANSFERASE_ACTIVITY	GOBP_NEURON_DIFFERENTIATION		GOBP_MONONUCLEAR_CELL_DIFFERENTIATION	GOBP_RESPONSE_TO_OXYGEN_CONTAINING_COMPOUND			GOBP_CELL_PROJECTION_ORGANIZATION			GOBP_POSITIVE_REGULATION_OF_PROTEIN_MODIFICATION_PROCESS	GOBP_REGULATION_OF_CELL_POPULATION_PROLIFERATION
8945	BTRC	beta-transducin repeat containing E3 ubiquitin protein ligase [Source:HGNC Symbol;Acc:HGNC:1144]						GOBP_POSITIVE_REGULATION_OF_MOLECULAR_FUNCTION						GOBP_REGULATION_OF_PROTEIN_MODIFICATION_PROCESS	GOBP_POSITIVE_REGULATION_OF_CATALYTIC_ACTIVITY		GOBP_REGULATION_OF_INTRACELLULAR_SIGNAL_TRANSDUCTION					GOMF_ENZYME_ACTIVATOR_ACTIVITY				GOBP_CELL_CYCLE	GOBP_POSITIVE_REGULATION_OF_CELLULAR_BIOSYNTHETIC_PROCESS		GOBP_POSITIVE_REGULATION_OF_PROTEIN_METABOLIC_PROCESS								GOBP_REGULATION_OF_TRANSFERASE_ACTIVITY								GOCC_CATALYTIC_COMPLEX	GOMF_LIGASE_ACTIVITY	GOBP_POSITIVE_REGULATION_OF_PROTEIN_MODIFICATION_PROCESS
80174	DBF4B	DBF4 zinc finger B [Source:HGNC Symbol;Acc:HGNC:17883]						GOBP_POSITIVE_REGULATION_OF_MOLECULAR_FUNCTION						GOBP_REGULATION_OF_PROTEIN_MODIFICATION_PROCESS	GOBP_POSITIVE_REGULATION_OF_CATALYTIC_ACTIVITY							GOMF_ENZYME_ACTIVATOR_ACTIVITY				GOBP_CELL_CYCLE	GOBP_POSITIVE_REGULATION_OF_CELLULAR_BIOSYNTHETIC_PROCESS		GOBP_POSITIVE_REGULATION_OF_PROTEIN_METABOLIC_PROCESS				GOBP_CELLULAR_MACROMOLECULE_BIOSYNTHETIC_PROCESS			GOBP_PHOSPHORYLATION	GOBP_REGULATION_OF_TRANSFERASE_ACTIVITY										GOBP_POSITIVE_REGULATION_OF_PROTEIN_MODIFICATION_PROCESS	GOBP_REGULATION_OF_CELL_POPULATION_PROLIFERATION
374	AREG	amphiregulin [Source:HGNC Symbol;Acc:HGNC:651]						GOBP_POSITIVE_REGULATION_OF_MOLECULAR_FUNCTION						GOBP_REGULATION_OF_PROTEIN_MODIFICATION_PROCESS	GOBP_POSITIVE_REGULATION_OF_CATALYTIC_ACTIVITY										GOBP_NEUROGENESIS				GOBP_POSITIVE_REGULATION_OF_PROTEIN_METABOLIC_PROCESS						GOBP_NEURON_DEVELOPMENT	GOBP_PHOSPHORYLATION	GOBP_REGULATION_OF_TRANSFERASE_ACTIVITY	GOBP_NEURON_DIFFERENTIATION			GOBP_RESPONSE_TO_OXYGEN_CONTAINING_COMPOUND	GOBP_PEPTIDYL_AMINO_ACID_MODIFICATION		GOBP_CELL_PROJECTION_ORGANIZATION			GOBP_POSITIVE_REGULATION_OF_PROTEIN_MODIFICATION_PROCESS	GOBP_REGULATION_OF_CELL_POPULATION_PROLIFERATION
29	ABR	ABR activator of RhoGEF and GTPase [Source:HGNC Symbol;Acc:HGNC:81]						GOBP_POSITIVE_REGULATION_OF_MOLECULAR_FUNCTION							GOBP_POSITIVE_REGULATION_OF_CATALYTIC_ACTIVITY		GOBP_REGULATION_OF_INTRACELLULAR_SIGNAL_TRANSDUCTION					GOMF_ENZYME_ACTIVATOR_ACTIVITY
10598	AHSA1	activator of HSP90 ATPase activity 1 [Source:HGNC Symbol;Acc:HGNC:1189]						GOBP_POSITIVE_REGULATION_OF_MOLECULAR_FUNCTION																																			GOMF_CHAPERONE_BINDING
130872	AHSA2P	activator of HSP90 ATPase homolog 2, pseudogene [Source:HGNC Symbol;Acc:HGNC:20437]						GOBP_POSITIVE_REGULATION_OF_MOLECULAR_FUNCTION																																			GOMF_CHAPERONE_BINDING
28988	DBNL	drebrin like [Source:HGNC Symbol;Acc:HGNC:2696]							GOBP_PROTEIN_CONTAINING_COMPLEX_ORGANIZATION			GOCC_GOLGI_APPARATUS	GOMF_PROTEIN_DOMAIN_SPECIFIC_BINDING									GOMF_ENZYME_ACTIVATOR_ACTIVITY		GOBP_REGULATION_OF_ORGANELLE_ORGANIZATION	GOBP_NEUROGENESIS										GOBP_NEURON_DEVELOPMENT			GOBP_NEURON_DIFFERENTIATION						GOBP_CELL_PROJECTION_ORGANIZATION
64853	AIDA	axin interactor, dorsalization associated [Source:HGNC Symbol;Acc:HGNC:25761]							GOBP_PROTEIN_CONTAINING_COMPLEX_ORGANIZATION				GOMF_PROTEIN_DOMAIN_SPECIFIC_BINDING	GOBP_REGULATION_OF_PROTEIN_MODIFICATION_PROCESS			GOBP_REGULATION_OF_INTRACELLULAR_SIGNAL_TRANSDUCTION						GOBP_CELLULAR_RESPONSE_TO_STRESS													GOBP_PHOSPHORYLATION	GOBP_REGULATION_OF_TRANSFERASE_ACTIVITY
4149	MAX	MYC associated factor X [Source:HGNC Symbol;Acc:HGNC:6913]							GOBP_PROTEIN_CONTAINING_COMPLEX_ORGANIZATION							GOMF_IDENTICAL_PROTEIN_BINDING				GOBP_PROGRAMMED_CELL_DEATH			GOBP_CELLULAR_RESPONSE_TO_STRESS				GOBP_POSITIVE_REGULATION_OF_CELLULAR_BIOSYNTHETIC_PROCESS														GOBP_RESPONSE_TO_OXYGEN_CONTAINING_COMPOUND				GOCC_CATALYTIC_COMPLEX
23189	KANK1	KN motif and ankyrin repeat domains 1 [Source:HGNC Symbol;Acc:HGNC:19309]							GOBP_PROTEIN_CONTAINING_COMPLEX_ORGANIZATION								GOBP_REGULATION_OF_INTRACELLULAR_SIGNAL_TRANSDUCTION							GOBP_REGULATION_OF_ORGANELLE_ORGANIZATION	GOBP_NEUROGENESIS										GOBP_NEURON_DEVELOPMENT			GOBP_NEURON_DIFFERENTIATION			GOBP_RESPONSE_TO_OXYGEN_CONTAINING_COMPOUND			GOBP_CELL_PROJECTION_ORGANIZATION
1627	DBN1	drebrin 1 [Source:HGNC Symbol;Acc:HGNC:2695]							GOBP_PROTEIN_CONTAINING_COMPLEX_ORGANIZATION															GOBP_REGULATION_OF_ORGANELLE_ORGANIZATION	GOBP_NEUROGENESIS							GOBP_CELLULAR_MACROMOLECULE_LOCALIZATION			GOBP_NEURON_DEVELOPMENT			GOBP_NEURON_DIFFERENTIATION						GOBP_CELL_PROJECTION_ORGANIZATION
29777	ABT1	activator of basal transcription 1 [Source:HGNC Symbol;Acc:HGNC:17369]							GOBP_PROTEIN_CONTAINING_COMPLEX_ORGANIZATION																GOBP_NEUROGENESIS		GOBP_POSITIVE_REGULATION_OF_CELLULAR_BIOSYNTHETIC_PROCESS											GOBP_NEURON_DIFFERENTIATION
11177	BAZ1A	bromodomain adjacent to zinc finger domain 1A [Source:HGNC Symbol;Acc:HGNC:960]							GOBP_PROTEIN_CONTAINING_COMPLEX_ORGANIZATION																		GOBP_POSITIVE_REGULATION_OF_CELLULAR_BIOSYNTHETIC_PROCESS						GOBP_CELLULAR_MACROMOLECULE_BIOSYNTHETIC_PROCESS	GOBP_DNA_PACKAGING					GOBP_CHROMOSOME_ORGANIZATION						GOCC_CATALYTIC_COMPLEX
6601	SMARCC2	SWI/SNF related, matrix associated, actin dependent regulator of chromatin subfamily c member 2 [Source:HGNC Symbol;Acc:HGNC:11105]							GOBP_PROTEIN_CONTAINING_COMPLEX_ORGANIZATION																		GOBP_POSITIVE_REGULATION_OF_CELLULAR_BIOSYNTHETIC_PROCESS												GOBP_CHROMOSOME_ORGANIZATION						GOCC_CATALYTIC_COMPLEX
11176	BAZ2A	bromodomain adjacent to zinc finger domain 2A [Source:HGNC Symbol;Acc:HGNC:962]							GOBP_PROTEIN_CONTAINING_COMPLEX_ORGANIZATION																									GOBP_DNA_PACKAGING					GOBP_CHROMOSOME_ORGANIZATION
51540	SCLY	selenocysteine lyase [Source:HGNC Symbol;Acc:HGNC:18161]								GOBP_SMALL_MOLECULE_METABOLIC_PROCESS		GOCC_GOLGI_APPARATUS				GOMF_IDENTICAL_PROTEIN_BINDING		GOBP_ORGANIC_ACID_METABOLIC_PROCESS			GOBP_SMALL_MOLECULE_CATABOLIC_PROCESS																								GOCC_CATALYTIC_COMPLEX
2592	GALT	galactose-1-phosphate uridylyltransferase [Source:HGNC Symbol;Acc:HGNC:4135]								GOBP_SMALL_MOLECULE_METABOLIC_PROCESS		GOCC_GOLGI_APPARATUS									GOBP_SMALL_MOLECULE_CATABOLIC_PROCESS							GOMF_TRANSFERASE_ACTIVITY_TRANSFERRING_PHOSPHORUS_CONTAINING_GROUPS
2166	FAAH	fatty acid amide hydrolase [Source:HGNC Symbol;Acc:HGNC:3553]								GOBP_SMALL_MOLECULE_METABOLIC_PROCESS						GOMF_IDENTICAL_PROTEIN_BINDING		GOBP_ORGANIC_ACID_METABOLIC_PROCESS			GOBP_SMALL_MOLECULE_CATABOLIC_PROCESS
84680	ACCS	1-aminocyclopropane-1-carboxylate synthase homolog (inactive) [Source:HGNC Symbol;Acc:HGNC:23989]								GOBP_SMALL_MOLECULE_METABOLIC_PROCESS						GOMF_IDENTICAL_PROTEIN_BINDING		GOBP_ORGANIC_ACID_METABOLIC_PROCESS
130589	GALM	galactose mutarotase [Source:HGNC Symbol;Acc:HGNC:24063]								GOBP_SMALL_MOLECULE_METABOLIC_PROCESS						GOMF_IDENTICAL_PROTEIN_BINDING					GOBP_SMALL_MOLECULE_CATABOLIC_PROCESS
2170	FABP3	fatty acid binding protein 3 [Source:HGNC Symbol;Acc:HGNC:3557]								GOBP_SMALL_MOLECULE_METABOLIC_PROCESS								GOBP_ORGANIC_ACID_METABOLIC_PROCESS	GOBP_INTRACELLULAR_TRANSPORT								GOBP_POSITIVE_REGULATION_OF_CELLULAR_BIOSYNTHETIC_PROCESS																					GOBP_REGULATION_OF_CELL_POPULATION_PROLIFERATION	GOBP_REGULATION_OF_TRANSPORT
9415	FADS2	fatty acid desaturase 2 [Source:HGNC Symbol;Acc:HGNC:3575]								GOBP_SMALL_MOLECULE_METABOLIC_PROCESS								GOBP_ORGANIC_ACID_METABOLIC_PROCESS
8930	MBD4	methyl-CpG binding domain 4, DNA glycosylase [Source:HGNC Symbol;Acc:HGNC:6919]								GOBP_SMALL_MOLECULE_METABOLIC_PROCESS													GOBP_CELLULAR_RESPONSE_TO_STRESS
3991	LIPE	lipase E, hormone sensitive type [Source:HGNC Symbol;Acc:HGNC:6621]								GOBP_SMALL_MOLECULE_METABOLIC_PROCESS																										GOBP_PHOSPHORYLATION
3106	HLA-B	major histocompatibility complex, class I, B [Source:HGNC Symbol;Acc:HGNC:4932]										GOCC_GOLGI_APPARATUS																												GOBP_MONONUCLEAR_CELL_DIFFERENTIATION			GOMF_CHAPERONE_BINDING
9718	ECE2	endothelin converting enzyme 2 [Source:HGNC Symbol;Acc:HGNC:13275]										GOCC_GOLGI_APPARATUS
813	CALU	calumenin [Source:HGNC Symbol;Acc:HGNC:1458]										GOCC_GOLGI_APPARATUS
79364	ZXDC	ZXD family zinc finger C [Source:HGNC Symbol;Acc:HGNC:28160]											GOMF_PROTEIN_DOMAIN_SPECIFIC_BINDING														GOBP_POSITIVE_REGULATION_OF_CELLULAR_BIOSYNTHETIC_PROCESS
134265	AFAP1L1	actin filament associated protein 1 like 1 [Source:HGNC Symbol;Acc:HGNC:26714]											GOMF_PROTEIN_DOMAIN_SPECIFIC_BINDING
26009	ZZZ3	zinc finger ZZ-type containing 3 [Source:HGNC Symbol;Acc:HGNC:24523]												GOBP_REGULATION_OF_PROTEIN_MODIFICATION_PROCESS												GOBP_CELL_CYCLE																GOBP_PEPTIDYL_AMINO_ACID_MODIFICATION			GOCC_CATALYTIC_COMPLEX
55683	KANSL3	KAT8 regulatory NSL complex subunit 3 [Source:HGNC Symbol;Acc:HGNC:25473]												GOBP_REGULATION_OF_PROTEIN_MODIFICATION_PROCESS													GOBP_POSITIVE_REGULATION_OF_CELLULAR_BIOSYNTHETIC_PROCESS		GOBP_POSITIVE_REGULATION_OF_PROTEIN_METABOLIC_PROCESS										GOBP_CHROMOSOME_ORGANIZATION			GOBP_PEPTIDYL_AMINO_ACID_MODIFICATION			GOCC_CATALYTIC_COMPLEX		GOBP_POSITIVE_REGULATION_OF_PROTEIN_MODIFICATION_PROCESS
284058	KANSL1	KAT8 regulatory NSL complex subunit 1 [Source:HGNC Symbol;Acc:HGNC:24565]												GOBP_REGULATION_OF_PROTEIN_MODIFICATION_PROCESS															GOBP_POSITIVE_REGULATION_OF_PROTEIN_METABOLIC_PROCESS										GOBP_CHROMOSOME_ORGANIZATION			GOBP_PEPTIDYL_AMINO_ACID_MODIFICATION			GOCC_CATALYTIC_COMPLEX		GOBP_POSITIVE_REGULATION_OF_PROTEIN_MODIFICATION_PROCESS
54934	KANSL2	KAT8 regulatory NSL complex subunit 2 [Source:HGNC Symbol;Acc:HGNC:26024]												GOBP_REGULATION_OF_PROTEIN_MODIFICATION_PROCESS															GOBP_POSITIVE_REGULATION_OF_PROTEIN_METABOLIC_PROCESS										GOBP_CHROMOSOME_ORGANIZATION			GOBP_PEPTIDYL_AMINO_ACID_MODIFICATION			GOCC_CATALYTIC_COMPLEX		GOBP_POSITIVE_REGULATION_OF_PROTEIN_MODIFICATION_PROCESS
55861	DBNDD2	dysbindin domain containing 2 [Source:HGNC Symbol;Acc:HGNC:15881]												GOBP_REGULATION_OF_PROTEIN_MODIFICATION_PROCESS																						GOBP_PHOSPHORYLATION	GOBP_REGULATION_OF_TRANSFERASE_ACTIVITY
26	AOC1	amine oxidase copper containing 1 [Source:HGNC Symbol;Acc:HGNC:80]														GOMF_IDENTICAL_PROTEIN_BINDING							GOBP_CELLULAR_RESPONSE_TO_STRESS																		GOBP_RESPONSE_TO_OXYGEN_CONTAINING_COMPOUND
22903	BTBD3	BTB domain containing 3 [Source:HGNC Symbol;Acc:HGNC:15854]														GOMF_IDENTICAL_PROTEIN_BINDING									GOBP_NEUROGENESIS										GOBP_NEURON_DEVELOPMENT			GOBP_NEURON_DIFFERENTIATION						GOBP_CELL_PROJECTION_ORGANIZATION
2	A2M	alpha-2-macroglobulin [Source:HGNC Symbol;Acc:HGNC:7]														GOMF_IDENTICAL_PROTEIN_BINDING																									GOBP_RESPONSE_TO_OXYGEN_CONTAINING_COMPOUND
4150	MAZ	MYC associated zinc finger protein [Source:HGNC Symbol;Acc:HGNC:6914]															GOBP_REGULATION_OF_INTRACELLULAR_SIGNAL_TRANSDUCTION			GOBP_PROGRAMMED_CELL_DEATH							GOBP_POSITIVE_REGULATION_OF_CELLULAR_BIOSYNTHETIC_PROCESS																					GOBP_REGULATION_OF_CELL_POPULATION_PROLIFERATION
4983	OPHN1	oligophrenin 1 [Source:HGNC Symbol;Acc:HGNC:8148]															GOBP_REGULATION_OF_INTRACELLULAR_SIGNAL_TRANSDUCTION					GOMF_ENZYME_ACTIVATOR_ACTIVITY			GOBP_NEUROGENESIS										GOBP_NEURON_DEVELOPMENT			GOBP_NEURON_DIFFERENTIATION						GOBP_CELL_PROJECTION_ORGANIZATION					GOBP_REGULATION_OF_TRANSPORT
10385	BTN2A2	butyrophilin subfamily 2 member A2 [Source:HGNC Symbol;Acc:HGNC:1137]															GOBP_REGULATION_OF_INTRACELLULAR_SIGNAL_TRANSDUCTION									GOBP_CELL_CYCLE														GOBP_MONONUCLEAR_CELL_DIFFERENTIATION								GOBP_REGULATION_OF_CELL_POPULATION_PROLIFERATION
7832	BTG2	BTG anti-proliferation factor 2 [Source:HGNC Symbol;Acc:HGNC:1131]																		GOBP_PROGRAMMED_CELL_DEATH			GOBP_CELLULAR_RESPONSE_TO_STRESS		GOBP_NEUROGENESIS	GOBP_CELL_CYCLE							GOBP_CELLULAR_MACROMOLECULE_BIOSYNTHETIC_PROCESS		GOBP_NEURON_DEVELOPMENT			GOBP_NEURON_DIFFERENTIATION			GOBP_RESPONSE_TO_OXYGEN_CONTAINING_COMPOUND			GOBP_CELL_PROJECTION_ORGANIZATION				GOBP_REGULATION_OF_CELL_POPULATION_PROLIFERATION
64782	AEN	apoptosis enhancing nuclease [Source:HGNC Symbol;Acc:HGNC:25722]																		GOBP_PROGRAMMED_CELL_DEATH			GOBP_CELLULAR_RESPONSE_TO_STRESS
694	BTG1	BTG anti-proliferation factor 1 [Source:HGNC Symbol;Acc:HGNC:1130]																		GOBP_PROGRAMMED_CELL_DEATH						GOBP_CELL_CYCLE															GOBP_RESPONSE_TO_OXYGEN_CONTAINING_COMPOUND							GOBP_REGULATION_OF_CELL_POPULATION_PROLIFERATION
22985	ACIN1	apoptotic chromatin condensation inducer 1 [Source:HGNC Symbol;Acc:HGNC:17066]																		GOBP_PROGRAMMED_CELL_DEATH														GOBP_DNA_PACKAGING					GOBP_CHROMOSOME_ORGANIZATION	GOBP_MONONUCLEAR_CELL_DIFFERENTIATION
166	TLE5	TLE family member 5, transcriptional modulator [Source:HGNC Symbol;Acc:HGNC:307]																		GOBP_PROGRAMMED_CELL_DEATH
116983	ACAP3	ArfGAP with coiled-coil, ankyrin repeat and PH domains 3 [Source:HGNC Symbol;Acc:HGNC:16754]																				GOMF_ENZYME_ACTIVATOR_ACTIVITY			GOBP_NEUROGENESIS										GOBP_NEURON_DEVELOPMENT			GOBP_NEURON_DIFFERENTIATION						GOBP_CELL_PROJECTION_ORGANIZATION
10538	BATF	basic leucine zipper ATF-like transcription factor [Source:HGNC Symbol;Acc:HGNC:958]																					GOBP_CELLULAR_RESPONSE_TO_STRESS				GOBP_POSITIVE_REGULATION_OF_CELLULAR_BIOSYNTHETIC_PROCESS													GOBP_MONONUCLEAR_CELL_DIFFERENTIATION
5429	POLH	DNA polymerase eta [Source:HGNC Symbol;Acc:HGNC:9181]																					GOBP_CELLULAR_RESPONSE_TO_STRESS					GOMF_TRANSFERASE_ACTIVITY_TRANSFERRING_PHOSPHORUS_CONTAINING_GROUPS					GOBP_CELLULAR_MACROMOLECULE_BIOSYNTHETIC_PROCESS
11346	SYNPO	synaptopodin [Source:HGNC Symbol;Acc:HGNC:30672]																						GOBP_REGULATION_OF_ORGANELLE_ORGANIZATION
171024	SYNPO2	synaptopodin 2 [Source:HGNC Symbol;Acc:HGNC:17732]																						GOBP_REGULATION_OF_ORGANELLE_ORGANIZATION
286826	LIN9	lin-9 DREAM MuvB core complex component [Source:HGNC Symbol;Acc:HGNC:30830]																								GOBP_CELL_CYCLE							GOBP_CELLULAR_MACROMOLECULE_BIOSYNTHETIC_PROCESS
10950	BTG3	BTG anti-proliferation factor 3 [Source:HGNC Symbol;Acc:HGNC:1132]																								GOBP_CELL_CYCLE																						GOBP_REGULATION_OF_CELL_POPULATION_PROLIFERATION
55787	TXLNG	taxilin gamma [Source:HGNC Symbol;Acc:HGNC:18578]																								GOBP_CELL_CYCLE
115106	HAUS1	HAUS augmin like complex subunit 1 [Source:HGNC Symbol;Acc:HGNC:25174]																								GOBP_CELL_CYCLE
1628	DBP	D-box binding PAR bZIP transcription factor [Source:HGNC Symbol;Acc:HGNC:2697]																									GOBP_POSITIVE_REGULATION_OF_CELLULAR_BIOSYNTHETIC_PROCESS
23140	ZZEF1	zinc finger ZZ-type and EF-hand domain containing 1 [Source:HGNC Symbol;Acc:HGNC:29027]																									GOBP_POSITIVE_REGULATION_OF_CELLULAR_BIOSYNTHETIC_PROCESS
80325	ABTB1	ankyrin repeat and BTB domain containing 1 [Source:HGNC Symbol;Acc:HGNC:18275]																															GOBP_CELLULAR_MACROMOLECULE_BIOSYNTHETIC_PROCESS												GOCC_CATALYTIC_COMPLEX
53615	MBD3	methyl-CpG binding domain protein 3 [Source:HGNC Symbol;Acc:HGNC:6918]																																GOBP_DNA_PACKAGING					GOBP_CHROMOSOME_ORGANIZATION		GOBP_RESPONSE_TO_OXYGEN_CONTAINING_COMPOUND	GOBP_PEPTIDYL_AMINO_ACID_MODIFICATION			GOCC_CATALYTIC_COMPLEX
22955	SCMH1	Scm polycomb group protein homolog 1 [Source:HGNC Symbol;Acc:HGNC:19003]																																GOBP_DNA_PACKAGING					GOBP_CHROMOSOME_ORGANIZATION
29994	BAZ2B	bromodomain adjacent to zinc finger domain 2B [Source:HGNC Symbol;Acc:HGNC:963]																																					GOBP_CHROMOSOME_ORGANIZATION
116071	BATF2	basic leucine zipper ATF-like transcription factor 2 [Source:HGNC Symbol;Acc:HGNC:25163]																																						GOBP_MONONUCLEAR_CELL_DIFFERENTIATION
51274	KLF3	Kruppel like factor 3 [Source:HGNC Symbol;Acc:HGNC:16516]																																							GOBP_RESPONSE_TO_OXYGEN_CONTAINING_COMPOUND
9878	TOX4	TOX high mobility group box family member 4 [Source:HGNC Symbol;Acc:HGNC:20161]																																											GOCC_CATALYTIC_COMPLEX
79269	DCAF10	DDB1 and CUL4 associated factor 10 [Source:HGNC Symbol;Acc:HGNC:23686]																																											GOCC_CATALYTIC_COMPLEX
27125	AFF4	AF4/FMR2 family member 4 [Source:HGNC Symbol;Acc:HGNC:17869]
3899	AFF3	AF4/FMR2 family member 3 [Source:HGNC Symbol;Acc:HGNC:6473]
4299	AFF1	AF4/FMR2 family member 1 [Source:HGNC Symbol;Acc:HGNC:7135]
25841	ABTB2	ankyrin repeat and BTB domain containing 2 [Source:HGNC Symbol;Acc:HGNC:23842]
200081	TXLNA	taxilin alpha [Source:HGNC Symbol;Acc:HGNC:30685]
4152	MBD1	methyl-CpG binding domain protein 1 [Source:HGNC Symbol;Acc:HGNC:6916]
7791	ZYX	zyxin [Source:HGNC Symbol;Acc:HGNC:13200]
14	AAMP	angio associated migratory cell protein [Source:HGNC Symbol;Acc:HGNC:18]
167838	TXLNB	taxilin beta [Source:HGNC Symbol;Acc:HGNC:21617]
79754	ASB13	ankyrin repeat and SOCS box containing 13 [Source:HGNC Symbol;Acc:HGNC:19765]
80228	ORAI2	ORAI calcium release-activated calcium modulator 2 [Source:HGNC Symbol;Acc:HGNC:21667]
1	A1BG	alpha-1-B glycoprotein [Source:HGNC Symbol;Acc:HGNC:5]
91408	BTF3L4	basic transcription factor 3 like 4 [Source:HGNC Symbol;Acc:HGNC:30547]
[truncated: 53 more columns]

## Sheet: LR
Overlap Results
Collection(s):	GO
# overlaps shown:	100
# genesets in collections:	10402
# genes in comparison (n):	273
# genes in universe (N):	40786
Gene Set Name	# Genes in Gene Set (K)	Description	# Genes in Overlap (k)	k/K	p-value	FDR q-value
GOBP_PROGRAMMED_CELL_DEATH	1950	A process which begins when a cell receives an internal or external signal and activates a series of biochemical events (signaling pathway). The process ends with the death of the cell. [GOC:lr, GOC:mtg_apoptosis]	117	0.06	3.86e-80	4.02e-76
GOBP_POSITIVE_REGULATION_OF_NUCLEOBASE_CONTAINING_COMPOUND_METABOLIC_PROCESS	1928	Any cellular process that activates or increases the frequency, rate or extent of the chemical reactions and pathways involving nucleobases, nucleosides, nucleotides and nucleic acids. [GOC:go_curators]	116	0.0602	1.71e-79	8.89e-76
GOBP_REGULATION_OF_CELL_POPULATION_PROLIFERATION	1745	Any process that modulates the frequency, rate or extent of cell proliferation. [GOC:jl]	111	0.0636	3.26e-78	1.13e-74
GOBP_POSITIVE_REGULATION_OF_RNA_METABOLIC_PROCESS	1745	Any process that activates or increases the frequency, rate or extent of the chemical reactions and pathways involving RNA. [GOC:ai]	109	0.0625	8.43e-76	2.19e-72
GOBP_REGULATION_OF_CELL_DIFFERENTIATION	1565	Any process that modulates the frequency, rate or extent of cell differentiation, the process in which relatively unspecialized cells acquire specialized structural and functional features. [GOC:go_curators]	104	0.0665	1.24e-74	2.59e-71
GOBP_POSITIVE_REGULATION_OF_CELLULAR_BIOSYNTHETIC_PROCESS	1966	Any process that activates or increases the frequency, rate or extent of the chemical reactions and pathways resulting in the formation of substances, carried out by individual cells. [GOC:mah]	109	0.0554	2.19e-70	3.8e-67
GOBP_PHOSPHORYLATION	1855	The process of introducing a phosphate group into a molecule, usually with the formation of a phosphoric ester, a phosphoric anhydride or a phosphoric amide. [ISBN:0198506732]	106	0.0571	1.55e-69	2.3e-66
GOBP_REGULATION_OF_PHOSPHORUS_METABOLIC_PROCESS	1400	Any process that modulates the frequency, rate or extent of the chemical reactions and pathways involving phosphorus or compounds containing phosphorus. [GOC:ai]	95	0.0679	2.16e-68	2.81e-65
GOBP_REGULATION_OF_PROTEIN_MODIFICATION_PROCESS	1539	Any process that modulates the frequency, rate or extent of the covalent alteration of one or more amino acid residues within a protein. [GOC:mah, GOC:tb]	98	0.0637	3.84e-68	4.44e-65
GOBP_REGULATION_OF_CELL_DEATH	1643	Any process that modulates the rate or frequency of cell death. Cell death is the specific activation or halting of processes within a cell so that its vital functions markedly cease, rather than simply deteriorating gradually over time, which culminates in cell death. [GOC:dph, GOC:tb]	100	0.0609	8.69e-68	9.04e-65
GOBP_NEGATIVE_REGULATION_OF_NUCLEOBASE_CONTAINING_COMPOUND_METABOLIC_PROCESS	1495	Any cellular process that stops, prevents, or reduces the frequency, rate or extent of the chemical reactions and pathways involving nucleobases, nucleosides, nucleotides and nucleic acids. [GOC:go_curators]	96	0.0642	5.91e-67	5.59e-64
GOBP_IMMUNE_SYSTEM_DEVELOPMENT	965	The process whose specific outcome is the progression of an organismal system whose objective is to provide calibrated responses by an organism to a potential internal or invasive threat, over time, from its formation to the mature structure. A system is a regularly interacting or interdependent group of organs or tissues that work together to carry out a given biological process. [GOC:add, GOC:d…	82	0.085	3.54e-66	3.07e-63
GOBP_NEGATIVE_REGULATION_OF_BIOSYNTHETIC_PROCESS	1693	Any process that stops, prevents, or reduces the rate of the chemical reactions and pathways resulting in the formation of substances. [GOC:go_curators]	99	0.0585	2.16e-65	1.73e-62
GOMF_TRANSCRIPTION_FACTOR_BINDING	594	Binding to a transcription factor, a protein required to initiate or regulate transcription. [ISBN:0198506732]	68	0.1145	3.55e-63	2.64e-60
GOBP_POSITIVE_REGULATION_OF_SIGNALING	1713	Any process that activates, maintains or increases the frequency, rate or extent of a signaling process. [GOC:mtg_signal]	97	0.0566	1.2e-62	8.3e-60
GOBP_POSITIVE_REGULATION_OF_GENE_EXPRESSION	1147	Any process that increases the frequency, rate or extent of gene expression. Gene expression is the process in which a gene's coding sequence is converted into a mature gene product (protein or RNA). [GOC:txnOH-2018]	83	0.0724	2.34e-61	1.52e-58
GOBP_POSITIVE_REGULATION_OF_PROTEIN_METABOLIC_PROCESS	1488	Any process that activates or increases the frequency, rate or extent of the chemical reactions and pathways involving a protein. [GOC:ai]	90	0.0605	3.61e-60	2.21e-57
GOBP_REGULATION_OF_PROTEIN_PHOSPHORYLATION	1104	Any process that modulates the frequency, rate or extent of addition of phosphate groups into an amino acid in a protein. [GOC:hjd]	80	0.0725	4.79e-59	2.77e-56
GOMF_CHROMATIN_BINDING	579	Binding to chromatin, the network of fibers of DNA, protein, and sometimes RNA, that make up the chromosomes of the eukaryotic nucleus during interphase. [GOC:jl, ISBN:0198506732, PMID:20404130]	64	0.1105	2.35e-58	1.29e-55
GOBP_PEPTIDYL_AMINO_ACID_MODIFICATION	1278	The alteration of an amino acid residue in a peptide. [GOC:mah]	83	0.0649	1.37e-57	7.1e-55
GOBP_REGULATION_OF_TRANSFERASE_ACTIVITY	888	Any process that modulates the frequency, rate or extent of transferase activity, the catalysis of the transfer of a group, e.g. a methyl group, glycosyl group, acyl group, phosphorus-containing, or other groups, from one compound (generally regarded as the donor) to another compound (generally regarded as the acceptor). Transferase is the systematic name for any enzyme of EC class 2. [GOC:ai]	73	0.0822	1.65e-57	8.17e-55
GOBP_EMBRYO_DEVELOPMENT	1090	The process whose specific outcome is the progression of an embryo from its formation until the end of its embryonic life stage. The end of the embryonic stage is organism-specific. For example, for mammals, the process would begin with zygote formation and end with birth. For insects, the process would begin at zygote formation and end with larval hatching. For plant zygotic embryos, this would …	78	0.0716	4.53e-57	2.14e-54
GOBP_CELL_CYCLE	1779	The progression of biochemical and morphological phases and events that occur in a cell during successive cell replication or nuclear replication events. Canonically, the cell cycle comprises the replication and segregation of genetic material followed by the division of the cell, but in endocycles or syncytial cells nuclear replication or nuclear division may not be followed by cell division. [G…	93	0.0523	9.01e-57	4.08e-54
GOBP_CIRCULATORY_SYSTEM_DEVELOPMENT	1199	The process whose specific outcome is the progression of the circulatory system over time, from its formation to the mature structure. The circulatory system is the organ system that passes nutrients (such as amino acids and electrolytes), gases, hormones, blood cells, etc. to and from cells in the body to help fight diseases and help stabilize body temperature and pH to maintain homeostasis. [GO…	80	0.0667	2.84e-56	1.23e-53
GOBP_TISSUE_DEVELOPMENT	1916	The process whose specific outcome is the progression of a tissue over time, from its formation to the mature structure. [ISBN:0471245208]	95	0.0496	4.55e-56	1.89e-53
GOBP_REGULATION_OF_INTRACELLULAR_SIGNAL_TRANSDUCTION	1725	Any process that modulates the frequency, rate or extent of intracellular signal transduction. [GOC:dph, GOC:signaling, GOC:tb, GOC:TermGenie]	91	0.0528	8.96e-56	3.58e-53
GOBP_RESPONSE_TO_ENDOGENOUS_STIMULUS	1597	Any process that results in a change in state or activity of a cell or an organism (in terms of movement, secretion, enzyme production, gene expression, etc.) as a result of a stimulus arising within the organism. [GOC:sm]	88	0.0551	2.42e-55	9.17e-53
GOBP_POSITIVE_REGULATION_OF_DEVELOPMENTAL_PROCESS	1320	Any process that activates or increases the rate or extent of development, the biological process whose specific outcome is the progression of an organism over time from an initial condition (e.g. a zygote, or a young adult) to a later condition (e.g. a multicellular animal or an aged adult). [GOC:ai]	82	0.0621	2.47e-55	9.17e-53
GOBP_POSITIVE_REGULATION_OF_TRANSCRIPTION_BY_RNA_POLYMERASE_II	1202	Any process that activates or increases the frequency, rate or extent of transcription from an RNA polymerase II promoter. [GOC:go_curators, GOC:txnOH]	79	0.0657	4.98e-55	1.79e-52
GOBP_CELLULAR_RESPONSE_TO_ENDOGENOUS_STIMULUS	1355	Any process that results in a change in state or activity of a cell (in terms of movement, secretion, enzyme production, gene expression, etc.) as a result of a stimulus arising within the organism. [GOC:mah]	82	0.0605	1.91e-54	6.62e-52
GOCC_CHROMOSOME	1852	A structure composed of a very long molecule of DNA and associated proteins (e.g. histones) that carries hereditary information. [ISBN:0198547684]	92	0.0497	3.4e-54	1.14e-51
GOBP_CHROMOSOME_ORGANIZATION	1033	A process that is carried out at the cellular level that results in the assembly, arrangement of constituent parts, or disassembly of chromosomes, structures composed of a very long molecule of DNA and associated proteins that carries hereditary information. This term covers covalent modifications at the molecular level as well as spatial relationships among the major components of a chromosome. …	74	0.0716	5.09e-54	1.65e-51
GOBP_POSITIVE_REGULATION_OF_MOLECULAR_FUNCTION	1523	Any process that activates or increases the rate or extent of a molecular function, an elemental biological activity occurring at the molecular level, such as catalysis or binding. [GO:jl]	85	0.0558	9.47e-54	2.98e-51
GOBP_TUBE_DEVELOPMENT	1127	The process whose specific outcome is the progression of a tube over time, from its initial formation to a mature structure. Epithelial and endothelial tubes transport gases, liquids and cells from one site to another and form the basic structure of many organs and tissues including lung and trachea, kidney, the mammary gland, the vascular system and the gastrointestinal and urinary-genital tract…	76	0.0674	1.24e-53	3.79e-51
GOBP_GROWTH	950	The increase in size or mass of an entire organism, a part of an organism or a cell. [GOC:bf, GOC:ma]	71	0.0747	5.42e-53	1.61e-50
GOMF_DNA_BINDING_TRANSCRIPTION_FACTOR_BINDING	469	Binding to a DNA-binding transcription factor, a protein that interacts with a specific DNA sequence (sometimes referred to as a motif) within the regulatory region of a gene to modulate transcription. [GOC:txnOH-2018]	56	0.1194	8.32e-53	2.4e-50
GOBP_NEGATIVE_REGULATION_OF_CELL_POPULATION_PROLIFERATION	785	Any process that stops, prevents or reduces the rate or extent of cell proliferation. [GOC:go_curators]	66	0.0841	2.07e-52	5.82e-50
GOBP_NEGATIVE_REGULATION_OF_TRANSCRIPTION_BY_RNA_POLYMERASE_II	931	Any process that stops, prevents, or reduces the frequency, rate or extent of transcription mediated by RNA polymerase II. [GOC:go_curators, GOC:txnOH]	70	0.0752	2.17e-52	5.93e-50
GOBP_CELLULAR_RESPONSE_TO_STRESS	1869	Any process that results in a change in state or activity of a cell (in terms of movement, secretion, enzyme production, gene expression, etc.) as a result of a stimulus indicating the organism is under stress. The stress is usually, but not necessarily, exogenous (e.g. temperature, humidity, ionizing radiation). [GOC:mah]	90	0.0482	8.9e-52	2.37e-49
GOMF_TRANSCRIPTION_REGULATOR_ACTIVITY	1918	A molecular function that controls the rate, timing and/or magnitude of gene transcription. The function of transcriptional regulators is to modulate gene expression at the transcription step so that they are expressed in the right cell at the right time and in the right amount throughout the life of the cell and the organism. Genes are transcriptional units, and include bacterial operons. [GOC:p…	90	0.0469	7.7e-51	1.99e-48
GOBP_POSITIVE_REGULATION_OF_CELL_DIFFERENTIATION	867	Any process that activates or increases the frequency, rate or extent of cell differentiation. [GOC:go_curators]	67	0.0773	7.84e-51	1.99e-48
GOBP_POSITIVE_REGULATION_OF_PROTEIN_MODIFICATION_PROCESS	987	Any process that activates or increases the frequency, rate or extent of the covalent alteration of one or more amino acid residues within a protein. [GOC:mah, GOC:tb]	70	0.0709	1.14e-50	2.82e-48
GOBP_POSITIVE_REGULATION_OF_MULTICELLULAR_ORGANISMAL_PROCESS	1470	Any process that activates or increases the frequency, rate or extent of an organismal process, any of the processes pertinent to the function of an organism above the cellular level; includes the integrated processes of tissues and organs. [GOC:ai]	80	0.0544	1.52e-49	3.69e-47
GOBP_EMBRYO_DEVELOPMENT_ENDING_IN_BIRTH_OR_EGG_HATCHING	662	The process whose specific outcome is the progression of an embryo over time, from zygote formation until the end of the embryonic life stage. The end of the embryonic life stage is organism-specific and may be somewhat arbitrary; for mammals it is usually considered to be birth, for insects the hatching of the first instar larva from the eggshell. [GOC:go_curators, GOC:isa_complete, GOC:mtg_sens…	60	0.0906	1.94e-49	4.59e-47
GOBP_GLAND_DEVELOPMENT	432	The process whose specific outcome is the progression of a gland over time, from its formation to the mature structure. A gland is an organ specialised for secretion. [GOC:jid]	52	0.1204	3.6e-49	8.15e-47
GOBP_ANATOMICAL_STRUCTURE_FORMATION_INVOLVED_IN_MORPHOGENESIS	1209	The developmental process pertaining to the initial formation of an anatomical structure from unspecified parts. This process begins with the specific processes that contribute to the appearance of the discrete structure and ends when the structural rudiment is recognizable. An anatomical structure is any biological entity that occupies space and is distinguished from its surroundings. Anatomical…	74	0.0612	3.6e-49	8.15e-47
GOBP_TUBE_MORPHOGENESIS	937	The process in which the anatomical structures of a tube are generated and organized. Epithelial and endothelial tubes transport gases, liquids and cells from one site to another and form the basic structure of many organs and tissues, with tube shape and organization varying from the single-celled excretory organ in Caenorhabditis elegans to the branching trees of the mammalian kidney and insect…	67	0.0715	1.22e-48	2.7e-46
GOBP_REGULATION_OF_CELL_CYCLE	1068	Any process that modulates the rate or extent of progression through the cell cycle. [GOC:ai, GOC:dph, GOC:tb]	70	0.0655	2.3e-48	4.98e-46
GOBP_ANIMAL_ORGAN_MORPHOGENESIS	1037	Morphogenesis of an animal organ. An organ is defined as a tissue or set of tissues that work together to perform a specific function or functions. Morphogenesis is the process in which anatomical structures are generated and organized. Organs are commonly observed as visibly distinct structures, but may also exist as loosely associated clusters of cells that work together to perform a specific f…	69	0.0665	4.47e-48	9.48e-46
GOMF_RNA_POLYMERASE_II_SPECIFIC_DNA_BINDING_TRANSCRIPTION_FACTOR_BINDING	347	Binding to a sequence-specific DNA binding RNA polymerase II transcription factor, any of the factors that interact selectively and non-covalently with a specific DNA sequence in order to modulate transcription. [GOC:dph, GOC:vw]	47	0.1354	6.98e-47	1.45e-44
GOBP_RESPONSE_TO_OXYGEN_CONTAINING_COMPOUND	1653	Any process that results in a change in state or activity of a cell or an organism (in terms of movement, secretion, enzyme production, gene expression, etc.) as a result of an oxygen-containing compound stimulus. [GOC:pr, GOC:TermGenie]	81	0.049	9.18e-47	1.87e-44
GOBP_CELL_ACTIVATION	1095	A change in the morphology or behavior of a cell resulting from exposure to an activating factor such as a cellular or soluble ligand. [GOC:mgi_curators]	69	0.063	1.61e-46	3.23e-44
GOBP_NEGATIVE_REGULATION_OF_CELL_DEATH	1015	Any process that decreases the rate or frequency of cell death. Cell death is the specific activation or halting of processes within a cell so that its vital functions markedly cease, rather than simply deteriorating gradually over time, which culminates in cell death. [GOC:BHF, GOC:dph, GOC:tb]	67	0.066	2.1e-46	4.12e-44
GOCC_CHROMATIN	1279	The ordered and organized complex of DNA, protein, and sometimes RNA, that forms the chromosome. [GOC:elh, PMID:20404130]	73	0.0571	2.25e-46	4.33e-44
GOBP_EPITHELIUM_DEVELOPMENT	1149	The process whose specific outcome is the progression of an epithelium over time, from its formation to the mature structure. An epithelium is a tissue that covers the internal or external surfaces of an anatomical structure. [GOC:dph, GOC:mtg_lung]	70	0.0609	3.01e-46	5.69e-44
GOMF_SEQUENCE_SPECIFIC_DNA_BINDING	1680	Binding to DNA of a specific nucleotide composition, e.g. GC-rich DNA binding, or with a specific sequence motif or type of DNA e.g. promotor binding or rDNA binding. [GOC:jl]	81	0.0482	3.09e-46	5.74e-44
GOBP_ENZYME_LINKED_RECEPTOR_PROTEIN_SIGNALING_PATHWAY	984	Any series of molecular signals initiated by the binding of an extracellular ligand to a receptor on the surface of the target cell, where the receptor possesses catalytic activity or is closely associated with an enzyme such as a protein kinase, and ending with regulation of a downstream cellular process, e.g. transcription. [GOC:mah, GOC:signaling, ISBN:0815316194]	66	0.0671	4.01e-46	7.31e-44
GOBP_REGULATION_OF_MULTICELLULAR_ORGANISMAL_DEVELOPMENT	1394	Any process that modulates the frequency, rate or extent of multicellular organismal development. [GOC:obol]	75	0.0538	6.56e-46	1.18e-43
GOBP_HEART_DEVELOPMENT	595	The process whose specific outcome is the progression of the heart over time, from its formation to the mature structure. The heart is a hollow, muscular organ, which, by contracting rhythmically, keeps up the circulation of the blood. [GOC:jid, UBERON:0000948]	55	0.0924	1.05e-45	1.85e-43
GOBP_POSITIVE_REGULATION_OF_PHOSPHORUS_METABOLIC_PROCESS	887	Any process that increases the frequency, rate or extent of the chemical reactions and pathways involving phosphorus or compounds containing phosphorus. [GOC:dph, GOC:tb]	63	0.071	1.84e-45	3.19e-43
GOBP_REPRODUCTIVE_SYSTEM_DEVELOPMENT	437	The progression of the reproductive system over time from its formation to the mature structure. The reproductive system consists of the organs that function in reproduction. [GOC:dph]	49	0.1121	8.86e-45	1.51e-42
GOBP_RESPONSE_TO_LIPID	887	Any process that results in a change in state or activity of a cell or an organism (in terms of movement, secretion, enzyme production, gene expression, etc.) as a result of a lipid stimulus. [GOC:sl]	62	0.0699	2.65e-44	4.45e-42
GOMF_KINASE_BINDING	754	Binding to a kinase, any enzyme that catalyzes the transfer of a phosphate group. [GOC:jl]	58	0.0769	1.05e-43	1.74e-41
GOBP_LYMPHOCYTE_ACTIVATION	792	A change in morphology and behavior of a lymphocyte resulting from exposure to a specific antigen, mitogen, cytokine, chemokine, cellular ligand, or soluble factor. [GOC:mgi_curators, ISBN:0781735149]	59	0.0745	1.12e-43	1.82e-41
GOBP_LEUKOCYTE_DIFFERENTIATION	553	The process in which a relatively unspecialized hemopoietic precursor cell acquires the specialized features of a leukocyte. A leukocyte is an achromatic cell of the myeloid or lymphoid lineages capable of ameboid movement, found in blood or other tissue. [CL:0000738, GOC:add, PMID:16551264]	52	0.094	1.46e-43	2.33e-41
GOBP_POSITIVE_REGULATION_OF_PROTEIN_PHOSPHORYLATION	726	Any process that activates or increases the frequency, rate or extent of addition of phosphate groups to amino acids within a protein. [GOC:hjd]	57	0.0785	1.99e-43	3.14e-41
GOBP_POSITIVE_REGULATION_OF_CELL_POPULATION_PROLIFERATION	959	Any process that activates or increases the rate or extent of cell proliferation. [GOC:go_curators]	63	0.0657	2.06e-43	3.2e-41
GOBP_DEVELOPMENTAL_PROCESS_INVOLVED_IN_REPRODUCTION	1010	A developmental process in which a progressive change in the state of some part of an organism, germline or somatic, specifically contributes to its ability to form offspring. [GOC:dph, GOC:isa_complete]	64	0.0634	3.61e-43	5.51e-41
GOBP_RESPONSE_TO_ORGANIC_CYCLIC_COMPOUND	901	Any process that results in a change in state or activity of a cell or an organism (in terms of movement, secretion, enzyme production, gene expression, etc.) as a result of an organic cyclic compound stimulus. [GOC:ef]	61	0.0677	9.32e-43	1.4e-40
GOBP_CHROMATIN_ORGANIZATION	591	Any process that results in the specification, formation or maintenance of the physical structure of eukaryotic chromatin. [GOC:mah, GOC:vw, PMID:20404130]	52	0.088	4.43e-42	6.59e-40
GOBP_REGULATION_OF_IMMUNE_SYSTEM_PROCESS	1435	Any process that modulates the frequency, rate, or extent of an immune system process. [GOC:add]	72	0.0502	6.04e-42	8.85e-40
GOCC_NUCLEAR_PROTEIN_CONTAINING_COMPLEX	1250	A stable assembly of two or more macromolecules, i.e. proteins, nucleic acids, carbohydrates or lipids, in which at least one component is a protein and the constituent parts function together in the nucleus. [GOC:pg]	68	0.0544	1.01e-41	1.45e-39
GOBP_POSITIVE_REGULATION_OF_INTRACELLULAR_SIGNAL_TRANSDUCTION	985	Any process that activates or increases the frequency, rate or extent of intracellular signal transduction. [GOC:BHF, GOC:dph, GOC:signaling, GOC:tb, GOC:TermGenie]	62	0.0629	1.32e-41	1.88e-39
GOBP_DEVELOPMENTAL_GROWTH	639	The increase in size or mass of an entire organism, a part of an organism or a cell, where the increase in size or mass has the specific outcome of the progression of the organism over time from one condition to another. [GOC:go_curators]	53	0.0829	1.45e-41	2.04e-39
GOBP_REPRODUCTION	1514	The production of new individuals that contain some portion of genetic material inherited from one or more parent organisms. [GOC:go_curators, GOC:isa_complete, GOC:jl, ISBN:0198506732]	73	0.0482	2.15e-41	2.98e-39
GOBP_POSITIVE_REGULATION_OF_CATALYTIC_ACTIVITY	1139	Any process that activates or increases the activity of an enzyme. [GOC:ebc, GOC:jl, GOC:tb, GOC:vw]	65	0.0571	4.48e-41	6.13e-39
GOBP_IN_UTERO_EMBRYONIC_DEVELOPMENT	389	The process whose specific outcome is the progression of the embryo in the uterus over time, from formation of the zygote in the oviduct, to birth. An example of this process is found in Mus musculus. [GOC:go_curators, GOC:mtg_sensu]	44	0.1131	2.26e-40	3.05e-38
GOBP_MAPK_CASCADE	792	An intracellular protein kinase cascade containing at least a MAPK, a MAPKK and a MAP3K. The cascade can also contain an additional tiers: the upstream MAP4K. The kinases in each tier phosphorylate and activate the kinase in the downstream tier to transmit a signal within a cell. [GOC:bf, GOC:mtg_signaling_feb11, PMID:20811974, PMID:9561267]	56	0.0707	3.45e-40	4.6e-38
GOBP_NEGATIVE_REGULATION_OF_DEVELOPMENTAL_PROCESS	957	Any process that stops, prevents or reduces the rate or extent of development, the biological process whose specific outcome is the progression of an organism over time from an initial condition (e.g. a zygote, or a young adult) to a later condition (e.g. a multicellular animal or an aged adult). [GOC:ai]	60	0.0627	3.95e-40	5.19e-38
GOMF_PROTEIN_KINASE_ACTIVITY	577	Catalysis of the phosphorylation of an amino acid residue in a protein, usually according to the reaction: a protein + ATP = a phosphoprotein + ADP. [MetaCyc:PROTEIN-KINASE-RXN]	50	0.0867	4.02e-40	5.23e-38
GOBP_REGULATION_OF_PROTEIN_KINASE_ACTIVITY	649	Any process that modulates the frequency, rate or extent of protein kinase activity. [GOC:go_curators]	52	0.0801	5.21e-40	6.69e-38
GOBP_NEUROGENESIS	1631	Generation of cells within the nervous system. [GO_REF:0000021, GOC:cls, GOC:curators, GOC:dgh, GOC:dph, GOC:jid]	73	0.0448	3.1e-39	3.93e-37
GOMF_PROTEIN_CONTAINING_COMPLEX_BINDING	1273	Binding to a macromolecular complex. [GOC:jl]	66	0.0518	3.64e-39	4.57e-37
GOBP_NEGATIVE_REGULATION_OF_RESPONSE_TO_STIMULUS	1664	Any process that stops, prevents, or reduces the frequency, rate or extent of a response to a stimulus. Response to stimulus is a change in state or activity of a cell or an organism (in terms of movement, secretion, enzyme production, gene expression, etc.) as a result of a stimulus. [GOC:jid]	73	0.0439	1.17e-38	1.45e-36
GOBP_REGULATION_OF_RESPONSE_TO_STRESS	1364	Any process that modulates the frequency, rate or extent of a response to stress. Response to stress is a change in state or activity of a cell or an organism (in terms of movement, secretion, enzyme production, gene expression, etc.) as a result of a disturbance in organismal or cellular homeostasis, usually, but not necessarily, exogenous (e.g. temperature, humidity, ionizing radiation). [GOC:d…	67	0.0491	2.49e-38	3.04e-36
GOBP_MONONUCLEAR_CELL_DIFFERENTIATION	434	The process in which a relatively unspecialized cell acquires the specialized features of a mononuclear cell. [CL:0000842, GO_REF:0000086, GOC:TermGenie, PMID:24759906]	44	0.1014	2.85e-38	3.44e-36
GOBP_RESPONSE_TO_ABIOTIC_STIMULUS	1102	Any process that results in a change in state or activity of a cell or an organism (in terms of movement, secretion, enzyme production, gene expression, etc.) as a result of an abiotic (not derived from living organisms) stimulus. [GOC:hb]	61	0.0554	1.03e-37	1.23e-35
GOBP_CELLULAR_RESPONSE_TO_OXYGEN_CONTAINING_COMPOUND	1199	Any process that results in a change in state or activity of a cell (in terms of movement, secretion, enzyme production, gene expression, etc.) as a result of an oxygen-containing compound stimulus. [GOC:pr, GOC:TermGenie]	63	0.0525	1.16e-37	1.38e-35
GOBP_REGULATION_OF_GROWTH	663	Any process that modulates the frequency, rate or extent of the growth of all or part of an organism so that it occurs at its proper speed, either globally or in a specific part of the organism's development. [GOC:ems, GOC:mah]	50	0.0754	3.5e-37	4.09e-35
GOMF_KINASE_ACTIVITY	745	Catalysis of the transfer of a phosphate group, usually from ATP, to a substrate molecule. [ISBN:0198506732]	52	0.0698	5.33e-37	6.17e-35
GOBP_POSITIVE_REGULATION_OF_TRANSFERASE_ACTIVITY	563	Any process that activates or increases the frequency, rate or extent of transferase activity, the catalysis of the transfer of a group, e.g. a methyl group, glycosyl group, acyl group, phosphorus-containing, or other groups, from a donor compound to an acceptor. [GOC:ai]	47	0.0835	5.84e-37	6.68e-35
GOBP_RESPONSE_TO_GROWTH_FACTOR	719	Any process that results in a change in state or activity of a cell or an organism (in terms of movement, secretion, enzyme production, gene expression, etc.) as a result of a growth factor stimulus. [GOC:BHF, GOC:mah]	51	0.0709	1.27e-36	1.43e-34
GOMF_PROTEIN_DOMAIN_SPECIFIC_BINDING	687	Binding to a specific domain of a protein. [GOC:go_curators]	50	0.0728	1.95e-36	2.18e-34
GOBP_LOCOMOTION	1921	Self-propelled movement of a cell or organism from one location to another. [GOC:dgh]	74	0.0385	1.83e-35	2.02e-33
GOBP_HOMEOSTATIC_PROCESS	1810	Any biological process involved in the maintenance of an internal steady state. [GOC:jl, ISBN:0395825172]	72	0.0398	2.41e-35	2.63e-33
GOCC_CATALYTIC_COMPLEX	1430	A protein complex which is capable of catalytic activity. [GOC:bhm, GOC:TermGenie, PMID:8077207]	65	0.0455	3.85e-35	4.17e-33
GOBP_NEGATIVE_REGULATION_OF_SIGNALING	1384	Any process that stops, prevents, or reduces the frequency, rate or extent of a signaling process. [GOC:mtg_signal]	64	0.0462	5.14e-35	5.52e-33
GOBP_TISSUE_MORPHOGENESIS	625	The process in which the anatomical structures of a tissue are generated and organized. [GOC:dph, GOC:jid]	47	0.0752	6.88e-35	7.31e-33
GOBP_EMBRYONIC_MORPHOGENESIS	607	The process in which anatomical structures are generated and organized during the embryonic phase. The embryonic phase begins with zygote formation. The end of the embryonic phase is organism-specific. For example, it would be at birth for mammals, larval hatching for insects and seed dormancy in plants. [GOC:jid, GOC:mtg_sensu]	46	0.0758	2.69e-34	2.83e-32
GOBP_NEGATIVE_REGULATION_OF_CELL_DIFFERENTIATION	686	Any process that stops, prevents, or reduces the frequency, rate or extent of cell differentiation. [GOC:go_curators]	48	0.07	3.46e-34	3.6e-32
Gene/Gene Set Overlap Matrix
Entrez Gene Id	Gene Symbol	Gene Description	GOBP_PROGRAMMED_CELL_DEATH	GOBP_POSITIVE_REGULATION_OF_NUCLEOBASE_CONTAINING_COMPOUND_METABOLIC_PROCESS	GOBP_REGULATION_OF_CELL_POPULATION_PROLIFERATION	GOBP_POSITIVE_REGULATION_OF_RNA_METABOLIC_PROCESS	GOBP_REGULATION_OF_CELL_DIFFERENTIATION	GOBP_POSITIVE_REGULATION_OF_CELLULAR_BIOSYNTHETIC_PROCESS	GOBP_PHOSPHORYLATION	GOBP_REGULATION_OF_PHOSPHORUS_METABOLIC_PROCESS	GOBP_REGULATION_OF_PROTEIN_MODIFICATION_PROCESS	GOBP_REGULATION_OF_CELL_DEATH	GOBP_NEGATIVE_REGULATION_OF_NUCLEOBASE_CONTAINING_COMPOUND_METABOLIC_PROCESS	GOBP_IMMUNE_SYSTEM_DEVELOPMENT	GOBP_NEGATIVE_REGULATION_OF_BIOSYNTHETIC_PROCESS	GOMF_TRANSCRIPTION_FACTOR_BINDING	GOBP_POSITIVE_REGULATION_OF_SIGNALING	GOBP_POSITIVE_REGULATION_OF_GENE_EXPRESSION	GOBP_POSITIVE_REGULATION_OF_PROTEIN_METABOLIC_PROCESS	GOBP_REGULATION_OF_PROTEIN_PHOSPHORYLATION	GOMF_CHROMATIN_BINDING	GOBP_PEPTIDYL_AMINO_ACID_MODIFICATION	GOBP_REGULATION_OF_TRANSFERASE_ACTIVITY	GOBP_EMBRYO_DEVELOPMENT	GOBP_CELL_CYCLE	GOBP_CIRCULATORY_SYSTEM_DEVELOPMENT	GOBP_TISSUE_DEVELOPMENT	GOBP_REGULATION_OF_INTRACELLULAR_SIGNAL_TRANSDUCTION	GOBP_RESPONSE_TO_ENDOGENOUS_STIMULUS	GOBP_POSITIVE_REGULATION_OF_DEVELOPMENTAL_PROCESS	GOBP_POSITIVE_REGULATION_OF_TRANSCRIPTION_BY_RNA_POLYMERASE_II	GOBP_CELLULAR_RESPONSE_TO_ENDOGENOUS_STIMULUS	GOCC_CHROMOSOME	GOBP_CHROMOSOME_ORGANIZATION	GOBP_POSITIVE_REGULATION_OF_MOLECULAR_FUNCTION	GOBP_TUBE_DEVELOPMENT	GOBP_GROWTH	GOMF_DNA_BINDING_TRANSCRIPTION_FACTOR_BINDING	GOBP_NEGATIVE_REGULATION_OF_CELL_POPULATION_PROLIFERATION	GOBP_NEGATIVE_REGULATION_OF_TRANSCRIPTION_BY_RNA_POLYMERASE_II	GOBP_CELLULAR_RESPONSE_TO_STRESS	GOMF_TRANSCRIPTION_REGULATOR_ACTIVITY	GOBP_POSITIVE_REGULATION_OF_CELL_DIFFERENTIATION	GOBP_POSITIVE_REGULATION_OF_PROTEIN_MODIFICATION_PROCESS	GOBP_POSITIVE_REGULATION_OF_MULTICELLULAR_ORGANISMAL_PROCESS	GOBP_EMBRYO_DEVELOPMENT_ENDING_IN_BIRTH_OR_EGG_HATCHING	GOBP_GLAND_DEVELOPMENT	GOBP_ANATOMICAL_STRUCTURE_FORMATION_INVOLVED_IN_MORPHOGENESIS	GOBP_TUBE_MORPHOGENESIS
7157	TP53	tumor protein p53 [Source:HGNC Symbol;Acc:HGNC:11998]	GOBP_PROGRAMMED_CELL_DEATH	GOBP_POSITIVE_REGULATION_OF_NUCLEOBASE_CONTAINING_COMPOUND_METABOLIC_PROCESS	GOBP_REGULATION_OF_CELL_POPULATION_PROLIFERATION	GOBP_POSITIVE_REGULATION_OF_RNA_METABOLIC_PROCESS	GOBP_REGULATION_OF_CELL_DIFFERENTIATION	GOBP_POSITIVE_REGULATION_OF_CELLULAR_BIOSYNTHETIC_PROCESS	GOBP_PHOSPHORYLATION	GOBP_REGULATION_OF_PHOSPHORUS_METABOLIC_PROCESS	GOBP_REGULATION_OF_PROTEIN_MODIFICATION_PROCESS	GOBP_REGULATION_OF_CELL_DEATH	GOBP_NEGATIVE_REGULATION_OF_NUCLEOBASE_CONTAINING_COMPOUND_METABOLIC_PROCESS	GOBP_IMMUNE_SYSTEM_DEVELOPMENT	GOBP_NEGATIVE_REGULATION_OF_BIOSYNTHETIC_PROCESS	GOMF_TRANSCRIPTION_FACTOR_BINDING	GOBP_POSITIVE_REGULATION_OF_SIGNALING	GOBP_POSITIVE_REGULATION_OF_GENE_EXPRESSION	GOBP_POSITIVE_REGULATION_OF_PROTEIN_METABOLIC_PROCESS	GOBP_REGULATION_OF_PROTEIN_PHOSPHORYLATION	GOMF_CHROMATIN_BINDING	GOBP_PEPTIDYL_AMINO_ACID_MODIFICATION	GOBP_REGULATION_OF_TRANSFERASE_ACTIVITY	GOBP_EMBRYO_DEVELOPMENT	GOBP_CELL_CYCLE	GOBP_CIRCULATORY_SYSTEM_DEVELOPMENT	GOBP_TISSUE_DEVELOPMENT	GOBP_REGULATION_OF_INTRACELLULAR_SIGNAL_TRANSDUCTION	GOBP_RESPONSE_TO_ENDOGENOUS_STIMULUS	GOBP_POSITIVE_REGULATION_OF_DEVELOPMENTAL_PROCESS	GOBP_POSITIVE_REGULATION_OF_TRANSCRIPTION_BY_RNA_POLYMERASE_II	GOBP_CELLULAR_RESPONSE_TO_ENDOGENOUS_STIMULUS	GOCC_CHROMOSOME	GOBP_CHROMOSOME_ORGANIZATION			GOBP_GROWTH	GOMF_DNA_BINDING_TRANSCRIPTION_FACTOR_BINDING	GOBP_NEGATIVE_REGULATION_OF_CELL_POPULATION_PROLIFERATION	GOBP_NEGATIVE_REGULATION_OF_TRANSCRIPTION_BY_RNA_POLYMERASE_II	GOBP_CELLULAR_RESPONSE_TO_STRESS	GOMF_TRANSCRIPTION_REGULATOR_ACTIVITY		GOBP_POSITIVE_REGULATION_OF_PROTEIN_MODIFICATION_PROCESS		GOBP_EMBRYO_DEVELOPMENT_ENDING_IN_BIRTH_OR_EGG_HATCHING		GOBP_ANATOMICAL_STRUCTURE_FORMATION_INVOLVED_IN_MORPHOGENESIS
5925	RB1	RB transcriptional corepressor 1 [Source:HGNC Symbol;Acc:HGNC:9884]	GOBP_PROGRAMMED_CELL_DEATH	GOBP_POSITIVE_REGULATION_OF_NUCLEOBASE_CONTAINING_COMPOUND_METABOLIC_PROCESS	GOBP_REGULATION_OF_CELL_POPULATION_PROLIFERATION	GOBP_POSITIVE_REGULATION_OF_RNA_METABOLIC_PROCESS	GOBP_REGULATION_OF_CELL_DIFFERENTIATION	GOBP_POSITIVE_REGULATION_OF_CELLULAR_BIOSYNTHETIC_PROCESS	GOBP_PHOSPHORYLATION	GOBP_REGULATION_OF_PHOSPHORUS_METABOLIC_PROCESS	GOBP_REGULATION_OF_PROTEIN_MODIFICATION_PROCESS	GOBP_REGULATION_OF_CELL_DEATH	GOBP_NEGATIVE_REGULATION_OF_NUCLEOBASE_CONTAINING_COMPOUND_METABOLIC_PROCESS	GOBP_IMMUNE_SYSTEM_DEVELOPMENT	GOBP_NEGATIVE_REGULATION_OF_BIOSYNTHETIC_PROCESS	GOMF_TRANSCRIPTION_FACTOR_BINDING				GOBP_REGULATION_OF_PROTEIN_PHOSPHORYLATION			GOBP_REGULATION_OF_TRANSFERASE_ACTIVITY		GOBP_CELL_CYCLE	GOBP_CIRCULATORY_SYSTEM_DEVELOPMENT	GOBP_TISSUE_DEVELOPMENT		GOBP_RESPONSE_TO_ENDOGENOUS_STIMULUS	GOBP_POSITIVE_REGULATION_OF_DEVELOPMENTAL_PROCESS	GOBP_POSITIVE_REGULATION_OF_TRANSCRIPTION_BY_RNA_POLYMERASE_II	GOBP_CELLULAR_RESPONSE_TO_ENDOGENOUS_STIMULUS	GOCC_CHROMOSOME	GOBP_CHROMOSOME_ORGANIZATION	GOBP_POSITIVE_REGULATION_OF_MOLECULAR_FUNCTION	GOBP_TUBE_DEVELOPMENT	GOBP_GROWTH	GOMF_DNA_BINDING_TRANSCRIPTION_FACTOR_BINDING	GOBP_NEGATIVE_REGULATION_OF_CELL_POPULATION_PROLIFERATION	GOBP_NEGATIVE_REGULATION_OF_TRANSCRIPTION_BY_RNA_POLYMERASE_II		GOMF_TRANSCRIPTION_REGULATOR_ACTIVITY	GOBP_POSITIVE_REGULATION_OF_CELL_DIFFERENTIATION		GOBP_POSITIVE_REGULATION_OF_MULTICELLULAR_ORGANISMAL_PROCESS
4089	SMAD4	SMAD family member 4 [Source:HGNC Symbol;Acc:HGNC:6770]	GOBP_PROGRAMMED_CELL_DEATH	GOBP_POSITIVE_REGULATION_OF_NUCLEOBASE_CONTAINING_COMPOUND_METABOLIC_PROCESS	GOBP_REGULATION_OF_CELL_POPULATION_PROLIFERATION	GOBP_POSITIVE_REGULATION_OF_RNA_METABOLIC_PROCESS	GOBP_REGULATION_OF_CELL_DIFFERENTIATION	GOBP_POSITIVE_REGULATION_OF_CELLULAR_BIOSYNTHETIC_PROCESS	GOBP_PHOSPHORYLATION	GOBP_REGULATION_OF_PHOSPHORUS_METABOLIC_PROCESS	GOBP_REGULATION_OF_PROTEIN_MODIFICATION_PROCESS	GOBP_REGULATION_OF_CELL_DEATH	GOBP_NEGATIVE_REGULATION_OF_NUCLEOBASE_CONTAINING_COMPOUND_METABOLIC_PROCESS		GOBP_NEGATIVE_REGULATION_OF_BIOSYNTHETIC_PROCESS	GOMF_TRANSCRIPTION_FACTOR_BINDING	GOBP_POSITIVE_REGULATION_OF_SIGNALING		GOBP_POSITIVE_REGULATION_OF_PROTEIN_METABOLIC_PROCESS	GOBP_REGULATION_OF_PROTEIN_PHOSPHORYLATION	GOMF_CHROMATIN_BINDING	GOBP_PEPTIDYL_AMINO_ACID_MODIFICATION		GOBP_EMBRYO_DEVELOPMENT		GOBP_CIRCULATORY_SYSTEM_DEVELOPMENT	GOBP_TISSUE_DEVELOPMENT	GOBP_REGULATION_OF_INTRACELLULAR_SIGNAL_TRANSDUCTION	GOBP_RESPONSE_TO_ENDOGENOUS_STIMULUS	GOBP_POSITIVE_REGULATION_OF_DEVELOPMENTAL_PROCESS	GOBP_POSITIVE_REGULATION_OF_TRANSCRIPTION_BY_RNA_POLYMERASE_II	GOBP_CELLULAR_RESPONSE_TO_ENDOGENOUS_STIMULUS	GOCC_CHROMOSOME			GOBP_TUBE_DEVELOPMENT	GOBP_GROWTH	GOMF_DNA_BINDING_TRANSCRIPTION_FACTOR_BINDING	GOBP_NEGATIVE_REGULATION_OF_CELL_POPULATION_PROLIFERATION	GOBP_NEGATIVE_REGULATION_OF_TRANSCRIPTION_BY_RNA_POLYMERASE_II		GOMF_TRANSCRIPTION_REGULATOR_ACTIVITY	GOBP_POSITIVE_REGULATION_OF_CELL_DIFFERENTIATION	GOBP_POSITIVE_REGULATION_OF_PROTEIN_MODIFICATION_PROCESS	GOBP_POSITIVE_REGULATION_OF_MULTICELLULAR_ORGANISMAL_PROCESS	GOBP_EMBRYO_DEVELOPMENT_ENDING_IN_BIRTH_OR_EGG_HATCHING	GOBP_GLAND_DEVELOPMENT	GOBP_ANATOMICAL_STRUCTURE_FORMATION_INVOLVED_IN_MORPHOGENESIS	GOBP_TUBE_MORPHOGENESIS
3066	HDAC2	histone deacetylase 2 [Source:HGNC Symbol;Acc:HGNC:4853]	GOBP_PROGRAMMED_CELL_DEATH	GOBP_POSITIVE_REGULATION_OF_NUCLEOBASE_CONTAINING_COMPOUND_METABOLIC_PROCESS	GOBP_REGULATION_OF_CELL_POPULATION_PROLIFERATION	GOBP_POSITIVE_REGULATION_OF_RNA_METABOLIC_PROCESS	GOBP_REGULATION_OF_CELL_DIFFERENTIATION	GOBP_POSITIVE_REGULATION_OF_CELLULAR_BIOSYNTHETIC_PROCESS	GOBP_PHOSPHORYLATION	GOBP_REGULATION_OF_PHOSPHORUS_METABOLIC_PROCESS	GOBP_REGULATION_OF_PROTEIN_MODIFICATION_PROCESS	GOBP_REGULATION_OF_CELL_DEATH	GOBP_NEGATIVE_REGULATION_OF_NUCLEOBASE_CONTAINING_COMPOUND_METABOLIC_PROCESS		GOBP_NEGATIVE_REGULATION_OF_BIOSYNTHETIC_PROCESS	GOMF_TRANSCRIPTION_FACTOR_BINDING		GOBP_POSITIVE_REGULATION_OF_GENE_EXPRESSION	GOBP_POSITIVE_REGULATION_OF_PROTEIN_METABOLIC_PROCESS	GOBP_REGULATION_OF_PROTEIN_PHOSPHORYLATION	GOMF_CHROMATIN_BINDING	GOBP_PEPTIDYL_AMINO_ACID_MODIFICATION		GOBP_EMBRYO_DEVELOPMENT			GOBP_TISSUE_DEVELOPMENT		GOBP_RESPONSE_TO_ENDOGENOUS_STIMULUS	GOBP_POSITIVE_REGULATION_OF_DEVELOPMENTAL_PROCESS	GOBP_POSITIVE_REGULATION_OF_TRANSCRIPTION_BY_RNA_POLYMERASE_II	GOBP_CELLULAR_RESPONSE_TO_ENDOGENOUS_STIMULUS	GOCC_CHROMOSOME	GOBP_CHROMOSOME_ORGANIZATION	GOBP_POSITIVE_REGULATION_OF_MOLECULAR_FUNCTION			GOMF_DNA_BINDING_TRANSCRIPTION_FACTOR_BINDING		GOBP_NEGATIVE_REGULATION_OF_TRANSCRIPTION_BY_RNA_POLYMERASE_II	GOBP_CELLULAR_RESPONSE_TO_STRESS		GOBP_POSITIVE_REGULATION_OF_CELL_DIFFERENTIATION	GOBP_POSITIVE_REGULATION_OF_PROTEIN_MODIFICATION_PROCESS	GOBP_POSITIVE_REGULATION_OF_MULTICELLULAR_ORGANISMAL_PROCESS			GOBP_ANATOMICAL_STRUCTURE_FORMATION_INVOLVED_IN_MORPHOGENESIS
25	ABL1	ABL proto-oncogene 1, non-receptor tyrosine kinase [Source:HGNC Symbol;Acc:HGNC:76]	GOBP_PROGRAMMED_CELL_DEATH	GOBP_POSITIVE_REGULATION_OF_NUCLEOBASE_CONTAINING_COMPOUND_METABOLIC_PROCESS	GOBP_REGULATION_OF_CELL_POPULATION_PROLIFERATION	GOBP_POSITIVE_REGULATION_OF_RNA_METABOLIC_PROCESS	GOBP_REGULATION_OF_CELL_DIFFERENTIATION	GOBP_POSITIVE_REGULATION_OF_CELLULAR_BIOSYNTHETIC_PROCESS	GOBP_PHOSPHORYLATION	GOBP_REGULATION_OF_PHOSPHORUS_METABOLIC_PROCESS	GOBP_REGULATION_OF_PROTEIN_MODIFICATION_PROCESS	GOBP_REGULATION_OF_CELL_DEATH		GOBP_IMMUNE_SYSTEM_DEVELOPMENT			GOBP_POSITIVE_REGULATION_OF_SIGNALING	GOBP_POSITIVE_REGULATION_OF_GENE_EXPRESSION	GOBP_POSITIVE_REGULATION_OF_PROTEIN_METABOLIC_PROCESS	GOBP_REGULATION_OF_PROTEIN_PHOSPHORYLATION		GOBP_PEPTIDYL_AMINO_ACID_MODIFICATION	GOBP_REGULATION_OF_TRANSFERASE_ACTIVITY	GOBP_EMBRYO_DEVELOPMENT	GOBP_CELL_CYCLE	GOBP_CIRCULATORY_SYSTEM_DEVELOPMENT	GOBP_TISSUE_DEVELOPMENT	GOBP_REGULATION_OF_INTRACELLULAR_SIGNAL_TRANSDUCTION	GOBP_RESPONSE_TO_ENDOGENOUS_STIMULUS	GOBP_POSITIVE_REGULATION_OF_DEVELOPMENTAL_PROCESS	GOBP_POSITIVE_REGULATION_OF_TRANSCRIPTION_BY_RNA_POLYMERASE_II	GOBP_CELLULAR_RESPONSE_TO_ENDOGENOUS_STIMULUS		GOBP_CHROMOSOME_ORGANIZATION	GOBP_POSITIVE_REGULATION_OF_MOLECULAR_FUNCTION	GOBP_TUBE_DEVELOPMENT	GOBP_GROWTH				GOBP_CELLULAR_RESPONSE_TO_STRESS	GOMF_TRANSCRIPTION_REGULATOR_ACTIVITY	GOBP_POSITIVE_REGULATION_OF_CELL_DIFFERENTIATION	GOBP_POSITIVE_REGULATION_OF_PROTEIN_MODIFICATION_PROCESS	GOBP_POSITIVE_REGULATION_OF_MULTICELLULAR_ORGANISMAL_PROCESS	GOBP_EMBRYO_DEVELOPMENT_ENDING_IN_BIRTH_OR_EGG_HATCHING	GOBP_GLAND_DEVELOPMENT	GOBP_ANATOMICAL_STRUCTURE_FORMATION_INVOLVED_IN_MORPHOGENESIS	GOBP_TUBE_MORPHOGENESIS
3717	JAK2	Janus kinase 2 [Source:HGNC Symbol;Acc:HGNC:6192]	GOBP_PROGRAMMED_CELL_DEATH	GOBP_POSITIVE_REGULATION_OF_NUCLEOBASE_CONTAINING_COMPOUND_METABOLIC_PROCESS	GOBP_REGULATION_OF_CELL_POPULATION_PROLIFERATION	GOBP_POSITIVE_REGULATION_OF_RNA_METABOLIC_PROCESS	GOBP_REGULATION_OF_CELL_DIFFERENTIATION	GOBP_POSITIVE_REGULATION_OF_CELLULAR_BIOSYNTHETIC_PROCESS	GOBP_PHOSPHORYLATION	GOBP_REGULATION_OF_PHOSPHORUS_METABOLIC_PROCESS	GOBP_REGULATION_OF_PROTEIN_MODIFICATION_PROCESS	GOBP_REGULATION_OF_CELL_DEATH		GOBP_IMMUNE_SYSTEM_DEVELOPMENT			GOBP_POSITIVE_REGULATION_OF_SIGNALING	GOBP_POSITIVE_REGULATION_OF_GENE_EXPRESSION	GOBP_POSITIVE_REGULATION_OF_PROTEIN_METABOLIC_PROCESS	GOBP_REGULATION_OF_PROTEIN_PHOSPHORYLATION		GOBP_PEPTIDYL_AMINO_ACID_MODIFICATION	GOBP_REGULATION_OF_TRANSFERASE_ACTIVITY				GOBP_TISSUE_DEVELOPMENT	GOBP_REGULATION_OF_INTRACELLULAR_SIGNAL_TRANSDUCTION	GOBP_RESPONSE_TO_ENDOGENOUS_STIMULUS	GOBP_POSITIVE_REGULATION_OF_DEVELOPMENTAL_PROCESS	GOBP_POSITIVE_REGULATION_OF_TRANSCRIPTION_BY_RNA_POLYMERASE_II	GOBP_CELLULAR_RESPONSE_TO_ENDOGENOUS_STIMULUS	GOCC_CHROMOSOME	GOBP_CHROMOSOME_ORGANIZATION	GOBP_POSITIVE_REGULATION_OF_MOLECULAR_FUNCTION				GOBP_NEGATIVE_REGULATION_OF_CELL_POPULATION_PROLIFERATION		GOBP_CELLULAR_RESPONSE_TO_STRESS		GOBP_POSITIVE_REGULATION_OF_CELL_DIFFERENTIATION	GOBP_POSITIVE_REGULATION_OF_PROTEIN_MODIFICATION_PROCESS	GOBP_POSITIVE_REGULATION_OF_MULTICELLULAR_ORGANISMAL_PROCESS		GOBP_GLAND_DEVELOPMENT
7046	TGFBR1	transforming growth factor beta receptor 1 [Source:HGNC Symbol;Acc:HGNC:11772]	GOBP_PROGRAMMED_CELL_DEATH	GOBP_POSITIVE_REGULATION_OF_NUCLEOBASE_CONTAINING_COMPOUND_METABOLIC_PROCESS	GOBP_REGULATION_OF_CELL_POPULATION_PROLIFERATION	GOBP_POSITIVE_REGULATION_OF_RNA_METABOLIC_PROCESS	GOBP_REGULATION_OF_CELL_DIFFERENTIATION	GOBP_POSITIVE_REGULATION_OF_CELLULAR_BIOSYNTHETIC_PROCESS	GOBP_PHOSPHORYLATION	GOBP_REGULATION_OF_PHOSPHORUS_METABOLIC_PROCESS	GOBP_REGULATION_OF_PROTEIN_MODIFICATION_PROCESS	GOBP_REGULATION_OF_CELL_DEATH		GOBP_IMMUNE_SYSTEM_DEVELOPMENT			GOBP_POSITIVE_REGULATION_OF_SIGNALING	GOBP_POSITIVE_REGULATION_OF_GENE_EXPRESSION	GOBP_POSITIVE_REGULATION_OF_PROTEIN_METABOLIC_PROCESS	GOBP_REGULATION_OF_PROTEIN_PHOSPHORYLATION		GOBP_PEPTIDYL_AMINO_ACID_MODIFICATION		GOBP_EMBRYO_DEVELOPMENT	GOBP_CELL_CYCLE	GOBP_CIRCULATORY_SYSTEM_DEVELOPMENT	GOBP_TISSUE_DEVELOPMENT	GOBP_REGULATION_OF_INTRACELLULAR_SIGNAL_TRANSDUCTION	GOBP_RESPONSE_TO_ENDOGENOUS_STIMULUS	GOBP_POSITIVE_REGULATION_OF_DEVELOPMENTAL_PROCESS		GOBP_CELLULAR_RESPONSE_TO_ENDOGENOUS_STIMULUS				GOBP_TUBE_DEVELOPMENT	GOBP_GROWTH		GOBP_NEGATIVE_REGULATION_OF_CELL_POPULATION_PROLIFERATION				GOBP_POSITIVE_REGULATION_OF_CELL_DIFFERENTIATION	GOBP_POSITIVE_REGULATION_OF_PROTEIN_MODIFICATION_PROCESS	GOBP_POSITIVE_REGULATION_OF_MULTICELLULAR_ORGANISMAL_PROCESS	GOBP_EMBRYO_DEVELOPMENT_ENDING_IN_BIRTH_OR_EGG_HATCHING	GOBP_GLAND_DEVELOPMENT	GOBP_ANATOMICAL_STRUCTURE_FORMATION_INVOLVED_IN_MORPHOGENESIS	GOBP_TUBE_MORPHOGENESIS
1956	EGFR	epidermal growth factor receptor [Source:HGNC Symbol;Acc:HGNC:3236]	GOBP_PROGRAMMED_CELL_DEATH	GOBP_POSITIVE_REGULATION_OF_NUCLEOBASE_CONTAINING_COMPOUND_METABOLIC_PROCESS	GOBP_REGULATION_OF_CELL_POPULATION_PROLIFERATION	GOBP_POSITIVE_REGULATION_OF_RNA_METABOLIC_PROCESS	GOBP_REGULATION_OF_CELL_DIFFERENTIATION	GOBP_POSITIVE_REGULATION_OF_CELLULAR_BIOSYNTHETIC_PROCESS	GOBP_PHOSPHORYLATION	GOBP_REGULATION_OF_PHOSPHORUS_METABOLIC_PROCESS	GOBP_REGULATION_OF_PROTEIN_MODIFICATION_PROCESS	GOBP_REGULATION_OF_CELL_DEATH					GOBP_POSITIVE_REGULATION_OF_SIGNALING	GOBP_POSITIVE_REGULATION_OF_GENE_EXPRESSION	GOBP_POSITIVE_REGULATION_OF_PROTEIN_METABOLIC_PROCESS	GOBP_REGULATION_OF_PROTEIN_PHOSPHORYLATION	GOMF_CHROMATIN_BINDING	GOBP_PEPTIDYL_AMINO_ACID_MODIFICATION	GOBP_REGULATION_OF_TRANSFERASE_ACTIVITY	GOBP_EMBRYO_DEVELOPMENT	GOBP_CELL_CYCLE	GOBP_CIRCULATORY_SYSTEM_DEVELOPMENT	GOBP_TISSUE_DEVELOPMENT	GOBP_REGULATION_OF_INTRACELLULAR_SIGNAL_TRANSDUCTION	GOBP_RESPONSE_TO_ENDOGENOUS_STIMULUS		GOBP_POSITIVE_REGULATION_OF_TRANSCRIPTION_BY_RNA_POLYMERASE_II	GOBP_CELLULAR_RESPONSE_TO_ENDOGENOUS_STIMULUS			GOBP_POSITIVE_REGULATION_OF_MOLECULAR_FUNCTION	GOBP_TUBE_DEVELOPMENT	GOBP_GROWTH				GOBP_CELLULAR_RESPONSE_TO_STRESS			GOBP_POSITIVE_REGULATION_OF_PROTEIN_MODIFICATION_PROCESS		GOBP_EMBRYO_DEVELOPMENT_ENDING_IN_BIRTH_OR_EGG_HATCHING	GOBP_GLAND_DEVELOPMENT		GOBP_TUBE_MORPHOGENESIS
657	BMPR1A	bone morphogenetic protein receptor type 1A [Source:HGNC Symbol;Acc:HGNC:1076]	GOBP_PROGRAMMED_CELL_DEATH	GOBP_POSITIVE_REGULATION_OF_NUCLEOBASE_CONTAINING_COMPOUND_METABOLIC_PROCESS	GOBP_REGULATION_OF_CELL_POPULATION_PROLIFERATION	GOBP_POSITIVE_REGULATION_OF_RNA_METABOLIC_PROCESS	GOBP_REGULATION_OF_CELL_DIFFERENTIATION	GOBP_POSITIVE_REGULATION_OF_CELLULAR_BIOSYNTHETIC_PROCESS	GOBP_PHOSPHORYLATION	GOBP_REGULATION_OF_PHOSPHORUS_METABOLIC_PROCESS	GOBP_REGULATION_OF_PROTEIN_MODIFICATION_PROCESS	GOBP_REGULATION_OF_CELL_DEATH					GOBP_POSITIVE_REGULATION_OF_SIGNALING	GOBP_POSITIVE_REGULATION_OF_GENE_EXPRESSION	GOBP_POSITIVE_REGULATION_OF_PROTEIN_METABOLIC_PROCESS	GOBP_REGULATION_OF_PROTEIN_PHOSPHORYLATION			GOBP_REGULATION_OF_TRANSFERASE_ACTIVITY	GOBP_EMBRYO_DEVELOPMENT		GOBP_CIRCULATORY_SYSTEM_DEVELOPMENT	GOBP_TISSUE_DEVELOPMENT		GOBP_RESPONSE_TO_ENDOGENOUS_STIMULUS	GOBP_POSITIVE_REGULATION_OF_DEVELOPMENTAL_PROCESS	GOBP_POSITIVE_REGULATION_OF_TRANSCRIPTION_BY_RNA_POLYMERASE_II	GOBP_CELLULAR_RESPONSE_TO_ENDOGENOUS_STIMULUS			GOBP_POSITIVE_REGULATION_OF_MOLECULAR_FUNCTION	GOBP_TUBE_DEVELOPMENT	GOBP_GROWTH				GOBP_CELLULAR_RESPONSE_TO_STRESS		GOBP_POSITIVE_REGULATION_OF_CELL_DIFFERENTIATION	GOBP_POSITIVE_REGULATION_OF_PROTEIN_MODIFICATION_PROCESS	GOBP_POSITIVE_REGULATION_OF_MULTICELLULAR_ORGANISMAL_PROCESS	GOBP_EMBRYO_DEVELOPMENT_ENDING_IN_BIRTH_OR_EGG_HATCHING	GOBP_GLAND_DEVELOPMENT	GOBP_ANATOMICAL_STRUCTURE_FORMATION_INVOLVED_IN_MORPHOGENESIS	GOBP_TUBE_MORPHOGENESIS
207	AKT1	AKT serine/threonine kinase 1 [Source:HGNC Symbol;Acc:HGNC:391]	GOBP_PROGRAMMED_CELL_DEATH	GOBP_POSITIVE_REGULATION_OF_NUCLEOBASE_CONTAINING_COMPOUND_METABOLIC_PROCESS	GOBP_REGULATION_OF_CELL_POPULATION_PROLIFERATION	GOBP_POSITIVE_REGULATION_OF_RNA_METABOLIC_PROCESS	GOBP_REGULATION_OF_CELL_DIFFERENTIATION	GOBP_POSITIVE_REGULATION_OF_CELLULAR_BIOSYNTHETIC_PROCESS	GOBP_PHOSPHORYLATION	GOBP_REGULATION_OF_PHOSPHORUS_METABOLIC_PROCESS	GOBP_REGULATION_OF_PROTEIN_MODIFICATION_PROCESS	GOBP_REGULATION_OF_CELL_DEATH						GOBP_POSITIVE_REGULATION_OF_GENE_EXPRESSION	GOBP_POSITIVE_REGULATION_OF_PROTEIN_METABOLIC_PROCESS	GOBP_REGULATION_OF_PROTEIN_PHOSPHORYLATION		GOBP_PEPTIDYL_AMINO_ACID_MODIFICATION	GOBP_REGULATION_OF_TRANSFERASE_ACTIVITY	GOBP_EMBRYO_DEVELOPMENT	GOBP_CELL_CYCLE	GOBP_CIRCULATORY_SYSTEM_DEVELOPMENT	GOBP_TISSUE_DEVELOPMENT	GOBP_REGULATION_OF_INTRACELLULAR_SIGNAL_TRANSDUCTION	GOBP_RESPONSE_TO_ENDOGENOUS_STIMULUS	GOBP_POSITIVE_REGULATION_OF_DEVELOPMENTAL_PROCESS	GOBP_POSITIVE_REGULATION_OF_TRANSCRIPTION_BY_RNA_POLYMERASE_II	GOBP_CELLULAR_RESPONSE_TO_ENDOGENOUS_STIMULUS			GOBP_POSITIVE_REGULATION_OF_MOLECULAR_FUNCTION	GOBP_TUBE_DEVELOPMENT	GOBP_GROWTH				GOBP_CELLULAR_RESPONSE_TO_STRESS		GOBP_POSITIVE_REGULATION_OF_CELL_DIFFERENTIATION	GOBP_POSITIVE_REGULATION_OF_PROTEIN_MODIFICATION_PROCESS	GOBP_POSITIVE_REGULATION_OF_MULTICELLULAR_ORGANISMAL_PROCESS	GOBP_EMBRYO_DEVELOPMENT_ENDING_IN_BIRTH_OR_EGG_HATCHING	GOBP_GLAND_DEVELOPMENT	GOBP_ANATOMICAL_STRUCTURE_FORMATION_INVOLVED_IN_MORPHOGENESIS	GOBP_TUBE_MORPHOGENESIS
4609	MYC	MYC proto-oncogene, bHLH transcription factor [Source:HGNC Symbol;Acc:HGNC:7553]	GOBP_PROGRAMMED_CELL_DEATH	GOBP_POSITIVE_REGULATION_OF_NUCLEOBASE_CONTAINING_COMPOUND_METABOLIC_PROCESS	GOBP_REGULATION_OF_CELL_POPULATION_PROLIFERATION	GOBP_POSITIVE_REGULATION_OF_RNA_METABOLIC_PROCESS	GOBP_REGULATION_OF_CELL_DIFFERENTIATION	GOBP_POSITIVE_REGULATION_OF_CELLULAR_BIOSYNTHETIC_PROCESS	GOBP_PHOSPHORYLATION	GOBP_REGULATION_OF_PHOSPHORUS_METABOLIC_PROCESS		GOBP_REGULATION_OF_CELL_DEATH	GOBP_NEGATIVE_REGULATION_OF_NUCLEOBASE_CONTAINING_COMPOUND_METABOLIC_PROCESS	GOBP_IMMUNE_SYSTEM_DEVELOPMENT	GOBP_NEGATIVE_REGULATION_OF_BIOSYNTHETIC_PROCESS	GOMF_TRANSCRIPTION_FACTOR_BINDING	GOBP_POSITIVE_REGULATION_OF_SIGNALING	GOBP_POSITIVE_REGULATION_OF_GENE_EXPRESSION	GOBP_POSITIVE_REGULATION_OF_PROTEIN_METABOLIC_PROCESS				GOBP_REGULATION_OF_TRANSFERASE_ACTIVITY	GOBP_EMBRYO_DEVELOPMENT	GOBP_CELL_CYCLE		GOBP_TISSUE_DEVELOPMENT	GOBP_REGULATION_OF_INTRACELLULAR_SIGNAL_TRANSDUCTION	GOBP_RESPONSE_TO_ENDOGENOUS_STIMULUS	GOBP_POSITIVE_REGULATION_OF_DEVELOPMENTAL_PROCESS	GOBP_POSITIVE_REGULATION_OF_TRANSCRIPTION_BY_RNA_POLYMERASE_II	GOBP_CELLULAR_RESPONSE_TO_ENDOGENOUS_STIMULUS	GOCC_CHROMOSOME	GOBP_CHROMOSOME_ORGANIZATION	GOBP_POSITIVE_REGULATION_OF_MOLECULAR_FUNCTION	GOBP_TUBE_DEVELOPMENT		GOMF_DNA_BINDING_TRANSCRIPTION_FACTOR_BINDING	GOBP_NEGATIVE_REGULATION_OF_CELL_POPULATION_PROLIFERATION	GOBP_NEGATIVE_REGULATION_OF_TRANSCRIPTION_BY_RNA_POLYMERASE_II	GOBP_CELLULAR_RESPONSE_TO_STRESS	GOMF_TRANSCRIPTION_REGULATOR_ACTIVITY	GOBP_POSITIVE_REGULATION_OF_CELL_DIFFERENTIATION		GOBP_POSITIVE_REGULATION_OF_MULTICELLULAR_ORGANISMAL_PROCESS	GOBP_EMBRYO_DEVELOPMENT_ENDING_IN_BIRTH_OR_EGG_HATCHING	GOBP_GLAND_DEVELOPMENT		GOBP_TUBE_MORPHOGENESIS
2263	FGFR2	fibroblast growth factor receptor 2 [Source:HGNC Symbol;Acc:HGNC:3689]	GOBP_PROGRAMMED_CELL_DEATH	GOBP_POSITIVE_REGULATION_OF_NUCLEOBASE_CONTAINING_COMPOUND_METABOLIC_PROCESS	GOBP_REGULATION_OF_CELL_POPULATION_PROLIFERATION	GOBP_POSITIVE_REGULATION_OF_RNA_METABOLIC_PROCESS	GOBP_REGULATION_OF_CELL_DIFFERENTIATION	GOBP_POSITIVE_REGULATION_OF_CELLULAR_BIOSYNTHETIC_PROCESS	GOBP_PHOSPHORYLATION	GOBP_REGULATION_OF_PHOSPHORUS_METABOLIC_PROCESS		GOBP_REGULATION_OF_CELL_DEATH	GOBP_NEGATIVE_REGULATION_OF_NUCLEOBASE_CONTAINING_COMPOUND_METABOLIC_PROCESS	GOBP_IMMUNE_SYSTEM_DEVELOPMENT	GOBP_NEGATIVE_REGULATION_OF_BIOSYNTHETIC_PROCESS		GOBP_POSITIVE_REGULATION_OF_SIGNALING					GOBP_PEPTIDYL_AMINO_ACID_MODIFICATION	GOBP_REGULATION_OF_TRANSFERASE_ACTIVITY	GOBP_EMBRYO_DEVELOPMENT	GOBP_CELL_CYCLE	GOBP_CIRCULATORY_SYSTEM_DEVELOPMENT	GOBP_TISSUE_DEVELOPMENT	GOBP_REGULATION_OF_INTRACELLULAR_SIGNAL_TRANSDUCTION	GOBP_RESPONSE_TO_ENDOGENOUS_STIMULUS	GOBP_POSITIVE_REGULATION_OF_DEVELOPMENTAL_PROCESS	GOBP_POSITIVE_REGULATION_OF_TRANSCRIPTION_BY_RNA_POLYMERASE_II	GOBP_CELLULAR_RESPONSE_TO_ENDOGENOUS_STIMULUS			GOBP_POSITIVE_REGULATION_OF_MOLECULAR_FUNCTION	GOBP_TUBE_DEVELOPMENT	GOBP_GROWTH		GOBP_NEGATIVE_REGULATION_OF_CELL_POPULATION_PROLIFERATION	GOBP_NEGATIVE_REGULATION_OF_TRANSCRIPTION_BY_RNA_POLYMERASE_II					GOBP_POSITIVE_REGULATION_OF_MULTICELLULAR_ORGANISMAL_PROCESS	GOBP_EMBRYO_DEVELOPMENT_ENDING_IN_BIRTH_OR_EGG_HATCHING	GOBP_GLAND_DEVELOPMENT	GOBP_ANATOMICAL_STRUCTURE_FORMATION_INVOLVED_IN_MORPHOGENESIS	GOBP_TUBE_MORPHOGENESIS
367	AR	androgen receptor [Source:HGNC Symbol;Acc:HGNC:644]	GOBP_PROGRAMMED_CELL_DEATH	GOBP_POSITIVE_REGULATION_OF_NUCLEOBASE_CONTAINING_COMPOUND_METABOLIC_PROCESS	GOBP_REGULATION_OF_CELL_POPULATION_PROLIFERATION	GOBP_POSITIVE_REGULATION_OF_RNA_METABOLIC_PROCESS	GOBP_REGULATION_OF_CELL_DIFFERENTIATION	GOBP_POSITIVE_REGULATION_OF_CELLULAR_BIOSYNTHETIC_PROCESS	GOBP_PHOSPHORYLATION	GOBP_REGULATION_OF_PHOSPHORUS_METABOLIC_PROCESS		GOBP_REGULATION_OF_CELL_DEATH	GOBP_NEGATIVE_REGULATION_OF_NUCLEOBASE_CONTAINING_COMPOUND_METABOLIC_PROCESS		GOBP_NEGATIVE_REGULATION_OF_BIOSYNTHETIC_PROCESS	GOMF_TRANSCRIPTION_FACTOR_BINDING	GOBP_POSITIVE_REGULATION_OF_SIGNALING	GOBP_POSITIVE_REGULATION_OF_GENE_EXPRESSION			GOMF_CHROMATIN_BINDING			GOBP_EMBRYO_DEVELOPMENT			GOBP_TISSUE_DEVELOPMENT	GOBP_REGULATION_OF_INTRACELLULAR_SIGNAL_TRANSDUCTION	GOBP_RESPONSE_TO_ENDOGENOUS_STIMULUS	GOBP_POSITIVE_REGULATION_OF_DEVELOPMENTAL_PROCESS	GOBP_POSITIVE_REGULATION_OF_TRANSCRIPTION_BY_RNA_POLYMERASE_II	GOBP_CELLULAR_RESPONSE_TO_ENDOGENOUS_STIMULUS	GOCC_CHROMOSOME		GOBP_POSITIVE_REGULATION_OF_MOLECULAR_FUNCTION	GOBP_TUBE_DEVELOPMENT	GOBP_GROWTH	GOMF_DNA_BINDING_TRANSCRIPTION_FACTOR_BINDING	GOBP_NEGATIVE_REGULATION_OF_CELL_POPULATION_PROLIFERATION	GOBP_NEGATIVE_REGULATION_OF_TRANSCRIPTION_BY_RNA_POLYMERASE_II		GOMF_TRANSCRIPTION_REGULATOR_ACTIVITY	GOBP_POSITIVE_REGULATION_OF_CELL_DIFFERENTIATION		GOBP_POSITIVE_REGULATION_OF_MULTICELLULAR_ORGANISMAL_PROCESS	GOBP_EMBRYO_DEVELOPMENT_ENDING_IN_BIRTH_OR_EGG_HATCHING	GOBP_GLAND_DEVELOPMENT	GOBP_ANATOMICAL_STRUCTURE_FORMATION_INVOLVED_IN_MORPHOGENESIS	GOBP_TUBE_MORPHOGENESIS
5914	RARA	retinoic acid receptor alpha [Source:HGNC Symbol;Acc:HGNC:9864]	GOBP_PROGRAMMED_CELL_DEATH	GOBP_POSITIVE_REGULATION_OF_NUCLEOBASE_CONTAINING_COMPOUND_METABOLIC_PROCESS	GOBP_REGULATION_OF_CELL_POPULATION_PROLIFERATION	GOBP_POSITIVE_REGULATION_OF_RNA_METABOLIC_PROCESS	GOBP_REGULATION_OF_CELL_DIFFERENTIATION	GOBP_POSITIVE_REGULATION_OF_CELLULAR_BIOSYNTHETIC_PROCESS	GOBP_PHOSPHORYLATION			GOBP_REGULATION_OF_CELL_DEATH	GOBP_NEGATIVE_REGULATION_OF_NUCLEOBASE_CONTAINING_COMPOUND_METABOLIC_PROCESS	GOBP_IMMUNE_SYSTEM_DEVELOPMENT	GOBP_NEGATIVE_REGULATION_OF_BIOSYNTHETIC_PROCESS	GOMF_TRANSCRIPTION_FACTOR_BINDING		GOBP_POSITIVE_REGULATION_OF_GENE_EXPRESSION			GOMF_CHROMATIN_BINDING			GOBP_EMBRYO_DEVELOPMENT	GOBP_CELL_CYCLE	GOBP_CIRCULATORY_SYSTEM_DEVELOPMENT	GOBP_TISSUE_DEVELOPMENT		GOBP_RESPONSE_TO_ENDOGENOUS_STIMULUS	GOBP_POSITIVE_REGULATION_OF_DEVELOPMENTAL_PROCESS	GOBP_POSITIVE_REGULATION_OF_TRANSCRIPTION_BY_RNA_POLYMERASE_II	GOBP_CELLULAR_RESPONSE_TO_ENDOGENOUS_STIMULUS	GOCC_CHROMOSOME		GOBP_POSITIVE_REGULATION_OF_MOLECULAR_FUNCTION	GOBP_TUBE_DEVELOPMENT	GOBP_GROWTH		GOBP_NEGATIVE_REGULATION_OF_CELL_POPULATION_PROLIFERATION	GOBP_NEGATIVE_REGULATION_OF_TRANSCRIPTION_BY_RNA_POLYMERASE_II		GOMF_TRANSCRIPTION_REGULATOR_ACTIVITY	GOBP_POSITIVE_REGULATION_OF_CELL_DIFFERENTIATION		GOBP_POSITIVE_REGULATION_OF_MULTICELLULAR_ORGANISMAL_PROCESS	GOBP_EMBRYO_DEVELOPMENT_ENDING_IN_BIRTH_OR_EGG_HATCHING	GOBP_GLAND_DEVELOPMENT	GOBP_ANATOMICAL_STRUCTURE_FORMATION_INVOLVED_IN_MORPHOGENESIS	GOBP_TUBE_MORPHOGENESIS
5292	PIM1	Pim-1 proto-oncogene, serine/threonine kinase [Source:HGNC Symbol;Acc:HGNC:8986]	GOBP_PROGRAMMED_CELL_DEATH	GOBP_POSITIVE_REGULATION_OF_NUCLEOBASE_CONTAINING_COMPOUND_METABOLIC_PROCESS	GOBP_REGULATION_OF_CELL_POPULATION_PROLIFERATION	GOBP_POSITIVE_REGULATION_OF_RNA_METABOLIC_PROCESS	GOBP_REGULATION_OF_CELL_DIFFERENTIATION	GOBP_POSITIVE_REGULATION_OF_CELLULAR_BIOSYNTHETIC_PROCESS	GOBP_PHOSPHORYLATION			GOBP_REGULATION_OF_CELL_DEATH		GOBP_IMMUNE_SYSTEM_DEVELOPMENT		GOMF_TRANSCRIPTION_FACTOR_BINDING									GOBP_CELL_CYCLE	GOBP_CIRCULATORY_SYSTEM_DEVELOPMENT	GOBP_TISSUE_DEVELOPMENT			GOBP_POSITIVE_REGULATION_OF_DEVELOPMENTAL_PROCESS							GOBP_GROWTH						GOBP_POSITIVE_REGULATION_OF_CELL_DIFFERENTIATION		GOBP_POSITIVE_REGULATION_OF_MULTICELLULAR_ORGANISMAL_PROCESS			GOBP_ANATOMICAL_STRUCTURE_FORMATION_INVOLVED_IN_MORPHOGENESIS
4088	SMAD3	SMAD family member 3 [Source:HGNC Symbol;Acc:HGNC:6769]	GOBP_PROGRAMMED_CELL_DEATH	GOBP_POSITIVE_REGULATION_OF_NUCLEOBASE_CONTAINING_COMPOUND_METABOLIC_PROCESS	GOBP_REGULATION_OF_CELL_POPULATION_PROLIFERATION	GOBP_POSITIVE_REGULATION_OF_RNA_METABOLIC_PROCESS	GOBP_REGULATION_OF_CELL_DIFFERENTIATION	GOBP_POSITIVE_REGULATION_OF_CELLULAR_BIOSYNTHETIC_PROCESS		GOBP_REGULATION_OF_PHOSPHORUS_METABOLIC_PROCESS		GOBP_REGULATION_OF_CELL_DEATH	GOBP_NEGATIVE_REGULATION_OF_NUCLEOBASE_CONTAINING_COMPOUND_METABOLIC_PROCESS	GOBP_IMMUNE_SYSTEM_DEVELOPMENT	GOBP_NEGATIVE_REGULATION_OF_BIOSYNTHETIC_PROCESS	GOMF_TRANSCRIPTION_FACTOR_BINDING	GOBP_POSITIVE_REGULATION_OF_SIGNALING	GOBP_POSITIVE_REGULATION_OF_GENE_EXPRESSION	GOBP_POSITIVE_REGULATION_OF_PROTEIN_METABOLIC_PROCESS		GOMF_CHROMATIN_BINDING			GOBP_EMBRYO_DEVELOPMENT		GOBP_CIRCULATORY_SYSTEM_DEVELOPMENT	GOBP_TISSUE_DEVELOPMENT		GOBP_RESPONSE_TO_ENDOGENOUS_STIMULUS	GOBP_POSITIVE_REGULATION_OF_DEVELOPMENTAL_PROCESS	GOBP_POSITIVE_REGULATION_OF_TRANSCRIPTION_BY_RNA_POLYMERASE_II	GOBP_CELLULAR_RESPONSE_TO_ENDOGENOUS_STIMULUS	GOCC_CHROMOSOME		GOBP_POSITIVE_REGULATION_OF_MOLECULAR_FUNCTION	GOBP_TUBE_DEVELOPMENT	GOBP_GROWTH	GOMF_DNA_BINDING_TRANSCRIPTION_FACTOR_BINDING	GOBP_NEGATIVE_REGULATION_OF_CELL_POPULATION_PROLIFERATION	GOBP_NEGATIVE_REGULATION_OF_TRANSCRIPTION_BY_RNA_POLYMERASE_II	GOBP_CELLULAR_RESPONSE_TO_STRESS	GOMF_TRANSCRIPTION_REGULATOR_ACTIVITY	GOBP_POSITIVE_REGULATION_OF_CELL_DIFFERENTIATION		GOBP_POSITIVE_REGULATION_OF_MULTICELLULAR_ORGANISMAL_PROCESS	GOBP_EMBRYO_DEVELOPMENT_ENDING_IN_BIRTH_OR_EGG_HATCHING	GOBP_GLAND_DEVELOPMENT	GOBP_ANATOMICAL_STRUCTURE_FORMATION_INVOLVED_IN_MORPHOGENESIS	GOBP_TUBE_MORPHOGENESIS
1499	CTNNB1	catenin beta 1 [Source:HGNC Symbol;Acc:HGNC:2514]	GOBP_PROGRAMMED_CELL_DEATH	GOBP_POSITIVE_REGULATION_OF_NUCLEOBASE_CONTAINING_COMPOUND_METABOLIC_PROCESS	GOBP_REGULATION_OF_CELL_POPULATION_PROLIFERATION	GOBP_POSITIVE_REGULATION_OF_RNA_METABOLIC_PROCESS	GOBP_REGULATION_OF_CELL_DIFFERENTIATION	GOBP_POSITIVE_REGULATION_OF_CELLULAR_BIOSYNTHETIC_PROCESS			GOBP_REGULATION_OF_PROTEIN_MODIFICATION_PROCESS	GOBP_REGULATION_OF_CELL_DEATH	GOBP_NEGATIVE_REGULATION_OF_NUCLEOBASE_CONTAINING_COMPOUND_METABOLIC_PROCESS	GOBP_IMMUNE_SYSTEM_DEVELOPMENT	GOBP_NEGATIVE_REGULATION_OF_BIOSYNTHETIC_PROCESS	GOMF_TRANSCRIPTION_FACTOR_BINDING	GOBP_POSITIVE_REGULATION_OF_SIGNALING	GOBP_POSITIVE_REGULATION_OF_GENE_EXPRESSION	GOBP_POSITIVE_REGULATION_OF_PROTEIN_METABOLIC_PROCESS		GOMF_CHROMATIN_BINDING	GOBP_PEPTIDYL_AMINO_ACID_MODIFICATION	GOBP_REGULATION_OF_TRANSFERASE_ACTIVITY	GOBP_EMBRYO_DEVELOPMENT	GOBP_CELL_CYCLE	GOBP_CIRCULATORY_SYSTEM_DEVELOPMENT	GOBP_TISSUE_DEVELOPMENT	GOBP_REGULATION_OF_INTRACELLULAR_SIGNAL_TRANSDUCTION	GOBP_RESPONSE_TO_ENDOGENOUS_STIMULUS	GOBP_POSITIVE_REGULATION_OF_DEVELOPMENTAL_PROCESS	GOBP_POSITIVE_REGULATION_OF_TRANSCRIPTION_BY_RNA_POLYMERASE_II	GOBP_CELLULAR_RESPONSE_TO_ENDOGENOUS_STIMULUS	GOCC_CHROMOSOME	GOBP_CHROMOSOME_ORGANIZATION	GOBP_POSITIVE_REGULATION_OF_MOLECULAR_FUNCTION	GOBP_TUBE_DEVELOPMENT	GOBP_GROWTH	GOMF_DNA_BINDING_TRANSCRIPTION_FACTOR_BINDING	GOBP_NEGATIVE_REGULATION_OF_CELL_POPULATION_PROLIFERATION	GOBP_NEGATIVE_REGULATION_OF_TRANSCRIPTION_BY_RNA_POLYMERASE_II	GOBP_CELLULAR_RESPONSE_TO_STRESS	GOMF_TRANSCRIPTION_REGULATOR_ACTIVITY	GOBP_POSITIVE_REGULATION_OF_CELL_DIFFERENTIATION	GOBP_POSITIVE_REGULATION_OF_PROTEIN_MODIFICATION_PROCESS	GOBP_POSITIVE_REGULATION_OF_MULTICELLULAR_ORGANISMAL_PROCESS	GOBP_EMBRYO_DEVELOPMENT_ENDING_IN_BIRTH_OR_EGG_HATCHING	GOBP_GLAND_DEVELOPMENT	GOBP_ANATOMICAL_STRUCTURE_FORMATION_INVOLVED_IN_MORPHOGENESIS	GOBP_TUBE_MORPHOGENESIS
2625	GATA3	GATA binding protein 3 [Source:HGNC Symbol;Acc:HGNC:4172]	GOBP_PROGRAMMED_CELL_DEATH	GOBP_POSITIVE_REGULATION_OF_NUCLEOBASE_CONTAINING_COMPOUND_METABOLIC_PROCESS	GOBP_REGULATION_OF_CELL_POPULATION_PROLIFERATION	GOBP_POSITIVE_REGULATION_OF_RNA_METABOLIC_PROCESS	GOBP_REGULATION_OF_CELL_DIFFERENTIATION	GOBP_POSITIVE_REGULATION_OF_CELLULAR_BIOSYNTHETIC_PROCESS			GOBP_REGULATION_OF_PROTEIN_MODIFICATION_PROCESS	GOBP_REGULATION_OF_CELL_DEATH	GOBP_NEGATIVE_REGULATION_OF_NUCLEOBASE_CONTAINING_COMPOUND_METABOLIC_PROCESS	GOBP_IMMUNE_SYSTEM_DEVELOPMENT	GOBP_NEGATIVE_REGULATION_OF_BIOSYNTHETIC_PROCESS	GOMF_TRANSCRIPTION_FACTOR_BINDING	GOBP_POSITIVE_REGULATION_OF_SIGNALING	GOBP_POSITIVE_REGULATION_OF_GENE_EXPRESSION	GOBP_POSITIVE_REGULATION_OF_PROTEIN_METABOLIC_PROCESS			GOBP_PEPTIDYL_AMINO_ACID_MODIFICATION		GOBP_EMBRYO_DEVELOPMENT	GOBP_CELL_CYCLE	GOBP_CIRCULATORY_SYSTEM_DEVELOPMENT	GOBP_TISSUE_DEVELOPMENT	GOBP_REGULATION_OF_INTRACELLULAR_SIGNAL_TRANSDUCTION	GOBP_RESPONSE_TO_ENDOGENOUS_STIMULUS	GOBP_POSITIVE_REGULATION_OF_DEVELOPMENTAL_PROCESS	GOBP_POSITIVE_REGULATION_OF_TRANSCRIPTION_BY_RNA_POLYMERASE_II	GOBP_CELLULAR_RESPONSE_TO_ENDOGENOUS_STIMULUS	GOCC_CHROMOSOME	GOBP_CHROMOSOME_ORGANIZATION	GOBP_POSITIVE_REGULATION_OF_MOLECULAR_FUNCTION	GOBP_TUBE_DEVELOPMENT	GOBP_GROWTH	GOMF_DNA_BINDING_TRANSCRIPTION_FACTOR_BINDING	GOBP_NEGATIVE_REGULATION_OF_CELL_POPULATION_PROLIFERATION	GOBP_NEGATIVE_REGULATION_OF_TRANSCRIPTION_BY_RNA_POLYMERASE_II		GOMF_TRANSCRIPTION_REGULATOR_ACTIVITY	GOBP_POSITIVE_REGULATION_OF_CELL_DIFFERENTIATION	GOBP_POSITIVE_REGULATION_OF_PROTEIN_MODIFICATION_PROCESS	GOBP_POSITIVE_REGULATION_OF_MULTICELLULAR_ORGANISMAL_PROCESS	GOBP_EMBRYO_DEVELOPMENT_ENDING_IN_BIRTH_OR_EGG_HATCHING	GOBP_GLAND_DEVELOPMENT	GOBP_ANATOMICAL_STRUCTURE_FORMATION_INVOLVED_IN_MORPHOGENESIS	GOBP_TUBE_MORPHOGENESIS
2624	GATA2	GATA binding protein 2 [Source:HGNC Symbol;Acc:HGNC:4171]	GOBP_PROGRAMMED_CELL_DEATH	GOBP_POSITIVE_REGULATION_OF_NUCLEOBASE_CONTAINING_COMPOUND_METABOLIC_PROCESS	GOBP_REGULATION_OF_CELL_POPULATION_PROLIFERATION	GOBP_POSITIVE_REGULATION_OF_RNA_METABOLIC_PROCESS	GOBP_REGULATION_OF_CELL_DIFFERENTIATION	GOBP_POSITIVE_REGULATION_OF_CELLULAR_BIOSYNTHETIC_PROCESS			GOBP_REGULATION_OF_PROTEIN_MODIFICATION_PROCESS	GOBP_REGULATION_OF_CELL_DEATH	GOBP_NEGATIVE_REGULATION_OF_NUCLEOBASE_CONTAINING_COMPOUND_METABOLIC_PROCESS	GOBP_IMMUNE_SYSTEM_DEVELOPMENT	GOBP_NEGATIVE_REGULATION_OF_BIOSYNTHETIC_PROCESS	GOMF_TRANSCRIPTION_FACTOR_BINDING		GOBP_POSITIVE_REGULATION_OF_GENE_EXPRESSION			GOMF_CHROMATIN_BINDING	GOBP_PEPTIDYL_AMINO_ACID_MODIFICATION		GOBP_EMBRYO_DEVELOPMENT		GOBP_CIRCULATORY_SYSTEM_DEVELOPMENT				GOBP_POSITIVE_REGULATION_OF_DEVELOPMENTAL_PROCESS	GOBP_POSITIVE_REGULATION_OF_TRANSCRIPTION_BY_RNA_POLYMERASE_II					GOBP_TUBE_DEVELOPMENT		GOMF_DNA_BINDING_TRANSCRIPTION_FACTOR_BINDING	GOBP_NEGATIVE_REGULATION_OF_CELL_POPULATION_PROLIFERATION	GOBP_NEGATIVE_REGULATION_OF_TRANSCRIPTION_BY_RNA_POLYMERASE_II		GOMF_TRANSCRIPTION_REGULATOR_ACTIVITY	GOBP_POSITIVE_REGULATION_OF_CELL_DIFFERENTIATION		GOBP_POSITIVE_REGULATION_OF_MULTICELLULAR_ORGANISMAL_PROCESS	GOBP_EMBRYO_DEVELOPMENT_ENDING_IN_BIRTH_OR_EGG_HATCHING	GOBP_GLAND_DEVELOPMENT	GOBP_ANATOMICAL_STRUCTURE_FORMATION_INVOLVED_IN_MORPHOGENESIS	GOBP_TUBE_MORPHOGENESIS
51176	LEF1	lymphoid enhancer binding factor 1 [Source:HGNC Symbol;Acc:HGNC:6551]	GOBP_PROGRAMMED_CELL_DEATH	GOBP_POSITIVE_REGULATION_OF_NUCLEOBASE_CONTAINING_COMPOUND_METABOLIC_PROCESS	GOBP_REGULATION_OF_CELL_POPULATION_PROLIFERATION	GOBP_POSITIVE_REGULATION_OF_RNA_METABOLIC_PROCESS	GOBP_REGULATION_OF_CELL_DIFFERENTIATION	GOBP_POSITIVE_REGULATION_OF_CELLULAR_BIOSYNTHETIC_PROCESS				GOBP_REGULATION_OF_CELL_DEATH	GOBP_NEGATIVE_REGULATION_OF_NUCLEOBASE_CONTAINING_COMPOUND_METABOLIC_PROCESS	GOBP_IMMUNE_SYSTEM_DEVELOPMENT	GOBP_NEGATIVE_REGULATION_OF_BIOSYNTHETIC_PROCESS	GOMF_TRANSCRIPTION_FACTOR_BINDING	GOBP_POSITIVE_REGULATION_OF_SIGNALING	GOBP_POSITIVE_REGULATION_OF_GENE_EXPRESSION			GOMF_CHROMATIN_BINDING	GOBP_PEPTIDYL_AMINO_ACID_MODIFICATION		GOBP_EMBRYO_DEVELOPMENT		GOBP_CIRCULATORY_SYSTEM_DEVELOPMENT	GOBP_TISSUE_DEVELOPMENT		GOBP_RESPONSE_TO_ENDOGENOUS_STIMULUS	GOBP_POSITIVE_REGULATION_OF_DEVELOPMENTAL_PROCESS	GOBP_POSITIVE_REGULATION_OF_TRANSCRIPTION_BY_RNA_POLYMERASE_II	GOBP_CELLULAR_RESPONSE_TO_ENDOGENOUS_STIMULUS				GOBP_TUBE_DEVELOPMENT		GOMF_DNA_BINDING_TRANSCRIPTION_FACTOR_BINDING		GOBP_NEGATIVE_REGULATION_OF_TRANSCRIPTION_BY_RNA_POLYMERASE_II		GOMF_TRANSCRIPTION_REGULATOR_ACTIVITY	GOBP_POSITIVE_REGULATION_OF_CELL_DIFFERENTIATION		GOBP_POSITIVE_REGULATION_OF_MULTICELLULAR_ORGANISMAL_PROCESS	GOBP_EMBRYO_DEVELOPMENT_ENDING_IN_BIRTH_OR_EGG_HATCHING	GOBP_GLAND_DEVELOPMENT	GOBP_ANATOMICAL_STRUCTURE_FORMATION_INVOLVED_IN_MORPHOGENESIS	GOBP_TUBE_MORPHOGENESIS
9314	KLF4	Kruppel like factor 4 [Source:HGNC Symbol;Acc:HGNC:6348]	GOBP_PROGRAMMED_CELL_DEATH	GOBP_POSITIVE_REGULATION_OF_NUCLEOBASE_CONTAINING_COMPOUND_METABOLIC_PROCESS	GOBP_REGULATION_OF_CELL_POPULATION_PROLIFERATION	GOBP_POSITIVE_REGULATION_OF_RNA_METABOLIC_PROCESS	GOBP_REGULATION_OF_CELL_DIFFERENTIATION	GOBP_POSITIVE_REGULATION_OF_CELLULAR_BIOSYNTHETIC_PROCESS				GOBP_REGULATION_OF_CELL_DEATH	GOBP_NEGATIVE_REGULATION_OF_NUCLEOBASE_CONTAINING_COMPOUND_METABOLIC_PROCESS	GOBP_IMMUNE_SYSTEM_DEVELOPMENT	GOBP_NEGATIVE_REGULATION_OF_BIOSYNTHETIC_PROCESS	GOMF_TRANSCRIPTION_FACTOR_BINDING		GOBP_POSITIVE_REGULATION_OF_GENE_EXPRESSION	GOBP_POSITIVE_REGULATION_OF_PROTEIN_METABOLIC_PROCESS		GOMF_CHROMATIN_BINDING		GOBP_REGULATION_OF_TRANSFERASE_ACTIVITY	GOBP_EMBRYO_DEVELOPMENT	GOBP_CELL_CYCLE	GOBP_CIRCULATORY_SYSTEM_DEVELOPMENT	GOBP_TISSUE_DEVELOPMENT			GOBP_POSITIVE_REGULATION_OF_DEVELOPMENTAL_PROCESS	GOBP_POSITIVE_REGULATION_OF_TRANSCRIPTION_BY_RNA_POLYMERASE_II		GOCC_CHROMOSOME		GOBP_POSITIVE_REGULATION_OF_MOLECULAR_FUNCTION	GOBP_TUBE_DEVELOPMENT		GOMF_DNA_BINDING_TRANSCRIPTION_FACTOR_BINDING	GOBP_NEGATIVE_REGULATION_OF_CELL_POPULATION_PROLIFERATION	GOBP_NEGATIVE_REGULATION_OF_TRANSCRIPTION_BY_RNA_POLYMERASE_II	GOBP_CELLULAR_RESPONSE_TO_STRESS	GOMF_TRANSCRIPTION_REGULATOR_ACTIVITY			GOBP_POSITIVE_REGULATION_OF_MULTICELLULAR_ORGANISMAL_PROCESS	GOBP_EMBRYO_DEVELOPMENT_ENDING_IN_BIRTH_OR_EGG_HATCHING		GOBP_ANATOMICAL_STRUCTURE_FORMATION_INVOLVED_IN_MORPHOGENESIS	GOBP_TUBE_MORPHOGENESIS
4851	NOTCH1	notch receptor 1 [Source:HGNC Symbol;Acc:HGNC:7881]	GOBP_PROGRAMMED_CELL_DEATH	GOBP_POSITIVE_REGULATION_OF_NUCLEOBASE_CONTAINING_COMPOUND_METABOLIC_PROCESS	GOBP_REGULATION_OF_CELL_POPULATION_PROLIFERATION	GOBP_POSITIVE_REGULATION_OF_RNA_METABOLIC_PROCESS	GOBP_REGULATION_OF_CELL_DIFFERENTIATION	GOBP_POSITIVE_REGULATION_OF_CELLULAR_BIOSYNTHETIC_PROCESS				GOBP_REGULATION_OF_CELL_DEATH	GOBP_NEGATIVE_REGULATION_OF_NUCLEOBASE_CONTAINING_COMPOUND_METABOLIC_PROCESS	GOBP_IMMUNE_SYSTEM_DEVELOPMENT	GOBP_NEGATIVE_REGULATION_OF_BIOSYNTHETIC_PROCESS		GOBP_POSITIVE_REGULATION_OF_SIGNALING	GOBP_POSITIVE_REGULATION_OF_GENE_EXPRESSION			GOMF_CHROMATIN_BINDING			GOBP_EMBRYO_DEVELOPMENT		GOBP_CIRCULATORY_SYSTEM_DEVELOPMENT	GOBP_TISSUE_DEVELOPMENT	GOBP_REGULATION_OF_INTRACELLULAR_SIGNAL_TRANSDUCTION	GOBP_RESPONSE_TO_ENDOGENOUS_STIMULUS	GOBP_POSITIVE_REGULATION_OF_DEVELOPMENTAL_PROCESS	GOBP_POSITIVE_REGULATION_OF_TRANSCRIPTION_BY_RNA_POLYMERASE_II	GOBP_CELLULAR_RESPONSE_TO_ENDOGENOUS_STIMULUS				GOBP_TUBE_DEVELOPMENT	GOBP_GROWTH		GOBP_NEGATIVE_REGULATION_OF_CELL_POPULATION_PROLIFERATION	GOBP_NEGATIVE_REGULATION_OF_TRANSCRIPTION_BY_RNA_POLYMERASE_II	GOBP_CELLULAR_RESPONSE_TO_STRESS	GOMF_TRANSCRIPTION_REGULATOR_ACTIVITY	GOBP_POSITIVE_REGULATION_OF_CELL_DIFFERENTIATION		GOBP_POSITIVE_REGULATION_OF_MULTICELLULAR_ORGANISMAL_PROCESS	GOBP_EMBRYO_DEVELOPMENT_ENDING_IN_BIRTH_OR_EGG_HATCHING	GOBP_GLAND_DEVELOPMENT	GOBP_ANATOMICAL_STRUCTURE_FORMATION_INVOLVED_IN_MORPHOGENESIS	GOBP_TUBE_MORPHOGENESIS
79577	CDC73	cell division cycle 73 [Source:HGNC Symbol;Acc:HGNC:16783]	GOBP_PROGRAMMED_CELL_DEATH	GOBP_POSITIVE_REGULATION_OF_NUCLEOBASE_CONTAINING_COMPOUND_METABOLIC_PROCESS	GOBP_REGULATION_OF_CELL_POPULATION_PROLIFERATION	GOBP_POSITIVE_REGULATION_OF_RNA_METABOLIC_PROCESS	GOBP_REGULATION_OF_CELL_DIFFERENTIATION	GOBP_POSITIVE_REGULATION_OF_CELLULAR_BIOSYNTHETIC_PROCESS				GOBP_REGULATION_OF_CELL_DEATH	GOBP_NEGATIVE_REGULATION_OF_NUCLEOBASE_CONTAINING_COMPOUND_METABOLIC_PROCESS	GOBP_IMMUNE_SYSTEM_DEVELOPMENT	GOBP_NEGATIVE_REGULATION_OF_BIOSYNTHETIC_PROCESS		GOBP_POSITIVE_REGULATION_OF_SIGNALING							GOBP_EMBRYO_DEVELOPMENT	GOBP_CELL_CYCLE		GOBP_TISSUE_DEVELOPMENT				GOBP_POSITIVE_REGULATION_OF_TRANSCRIPTION_BY_RNA_POLYMERASE_II		GOCC_CHROMOSOME				GOBP_GROWTH		GOBP_NEGATIVE_REGULATION_OF_CELL_POPULATION_PROLIFERATION	GOBP_NEGATIVE_REGULATION_OF_TRANSCRIPTION_BY_RNA_POLYMERASE_II								GOBP_ANATOMICAL_STRUCTURE_FORMATION_INVOLVED_IN_MORPHOGENESIS
4286	MITF	melanocyte inducing transcription factor [Source:HGNC Symbol;Acc:HGNC:7105]	GOBP_PROGRAMMED_CELL_DEATH	GOBP_POSITIVE_REGULATION_OF_NUCLEOBASE_CONTAINING_COMPOUND_METABOLIC_PROCESS	GOBP_REGULATION_OF_CELL_POPULATION_PROLIFERATION	GOBP_POSITIVE_REGULATION_OF_RNA_METABOLIC_PROCESS	GOBP_REGULATION_OF_CELL_DIFFERENTIATION	GOBP_POSITIVE_REGULATION_OF_CELLULAR_BIOSYNTHETIC_PROCESS				GOBP_REGULATION_OF_CELL_DEATH	GOBP_NEGATIVE_REGULATION_OF_NUCLEOBASE_CONTAINING_COMPOUND_METABOLIC_PROCESS	GOBP_IMMUNE_SYSTEM_DEVELOPMENT	GOBP_NEGATIVE_REGULATION_OF_BIOSYNTHETIC_PROCESS			GOBP_POSITIVE_REGULATION_OF_GENE_EXPRESSION			GOMF_CHROMATIN_BINDING										GOBP_POSITIVE_REGULATION_OF_TRANSCRIPTION_BY_RNA_POLYMERASE_II		GOCC_CHROMOSOME							GOBP_NEGATIVE_REGULATION_OF_TRANSCRIPTION_BY_RNA_POLYMERASE_II		GOMF_TRANSCRIPTION_REGULATOR_ACTIVITY
6934	TCF7L2	transcription factor 7 like 2 [Source:HGNC Symbol;Acc:HGNC:11641]	GOBP_PROGRAMMED_CELL_DEATH	GOBP_POSITIVE_REGULATION_OF_NUCLEOBASE_CONTAINING_COMPOUND_METABOLIC_PROCESS	GOBP_REGULATION_OF_CELL_POPULATION_PROLIFERATION	GOBP_POSITIVE_REGULATION_OF_RNA_METABOLIC_PROCESS	GOBP_REGULATION_OF_CELL_DIFFERENTIATION	GOBP_POSITIVE_REGULATION_OF_CELLULAR_BIOSYNTHETIC_PROCESS				GOBP_REGULATION_OF_CELL_DEATH	GOBP_NEGATIVE_REGULATION_OF_NUCLEOBASE_CONTAINING_COMPOUND_METABOLIC_PROCESS		GOBP_NEGATIVE_REGULATION_OF_BIOSYNTHETIC_PROCESS	GOMF_TRANSCRIPTION_FACTOR_BINDING	GOBP_POSITIVE_REGULATION_OF_SIGNALING		GOBP_POSITIVE_REGULATION_OF_PROTEIN_METABOLIC_PROCESS							GOBP_CIRCULATORY_SYSTEM_DEVELOPMENT	GOBP_TISSUE_DEVELOPMENT	GOBP_REGULATION_OF_INTRACELLULAR_SIGNAL_TRANSDUCTION		GOBP_POSITIVE_REGULATION_OF_DEVELOPMENTAL_PROCESS	GOBP_POSITIVE_REGULATION_OF_TRANSCRIPTION_BY_RNA_POLYMERASE_II		GOCC_CHROMOSOME	GOBP_CHROMOSOME_ORGANIZATION	GOBP_POSITIVE_REGULATION_OF_MOLECULAR_FUNCTION			GOMF_DNA_BINDING_TRANSCRIPTION_FACTOR_BINDING		GOBP_NEGATIVE_REGULATION_OF_TRANSCRIPTION_BY_RNA_POLYMERASE_II		GOMF_TRANSCRIPTION_REGULATOR_ACTIVITY	GOBP_POSITIVE_REGULATION_OF_CELL_DIFFERENTIATION		GOBP_POSITIVE_REGULATION_OF_MULTICELLULAR_ORGANISMAL_PROCESS
6926	TBX3	T-box transcription factor 3 [Source:HGNC Symbol;Acc:HGNC:11602]	GOBP_PROGRAMMED_CELL_DEATH	GOBP_POSITIVE_REGULATION_OF_NUCLEOBASE_CONTAINING_COMPOUND_METABOLIC_PROCESS	GOBP_REGULATION_OF_CELL_POPULATION_PROLIFERATION	GOBP_POSITIVE_REGULATION_OF_RNA_METABOLIC_PROCESS	GOBP_REGULATION_OF_CELL_DIFFERENTIATION	GOBP_POSITIVE_REGULATION_OF_CELLULAR_BIOSYNTHETIC_PROCESS				GOBP_REGULATION_OF_CELL_DEATH	GOBP_NEGATIVE_REGULATION_OF_NUCLEOBASE_CONTAINING_COMPOUND_METABOLIC_PROCESS		GOBP_NEGATIVE_REGULATION_OF_BIOSYNTHETIC_PROCESS	GOMF_TRANSCRIPTION_FACTOR_BINDING								GOBP_EMBRYO_DEVELOPMENT	GOBP_CELL_CYCLE	GOBP_CIRCULATORY_SYSTEM_DEVELOPMENT	GOBP_TISSUE_DEVELOPMENT				GOBP_POSITIVE_REGULATION_OF_TRANSCRIPTION_BY_RNA_POLYMERASE_II		GOCC_CHROMOSOME			GOBP_TUBE_DEVELOPMENT		GOMF_DNA_BINDING_TRANSCRIPTION_FACTOR_BINDING	GOBP_NEGATIVE_REGULATION_OF_CELL_POPULATION_PROLIFERATION	GOBP_NEGATIVE_REGULATION_OF_TRANSCRIPTION_BY_RNA_POLYMERASE_II	GOBP_CELLULAR_RESPONSE_TO_STRESS	GOMF_TRANSCRIPTION_REGULATOR_ACTIVITY				GOBP_EMBRYO_DEVELOPMENT_ENDING_IN_BIRTH_OR_EGG_HATCHING	GOBP_GLAND_DEVELOPMENT	GOBP_ANATOMICAL_STRUCTURE_FORMATION_INVOLVED_IN_MORPHOGENESIS	GOBP_TUBE_MORPHOGENESIS
7428	VHL	von Hippel-Lindau tumor suppressor [Source:HGNC Symbol;Acc:HGNC:12687]	GOBP_PROGRAMMED_CELL_DEATH	GOBP_POSITIVE_REGULATION_OF_NUCLEOBASE_CONTAINING_COMPOUND_METABOLIC_PROCESS	GOBP_REGULATION_OF_CELL_POPULATION_PROLIFERATION	GOBP_POSITIVE_REGULATION_OF_RNA_METABOLIC_PROCESS	GOBP_REGULATION_OF_CELL_DIFFERENTIATION	GOBP_POSITIVE_REGULATION_OF_CELLULAR_BIOSYNTHETIC_PROCESS				GOBP_REGULATION_OF_CELL_DEATH	GOBP_NEGATIVE_REGULATION_OF_NUCLEOBASE_CONTAINING_COMPOUND_METABOLIC_PROCESS		GOBP_NEGATIVE_REGULATION_OF_BIOSYNTHETIC_PROCESS	GOMF_TRANSCRIPTION_FACTOR_BINDING														GOBP_POSITIVE_REGULATION_OF_DEVELOPMENTAL_PROCESS								GOMF_DNA_BINDING_TRANSCRIPTION_FACTOR_BINDING	GOBP_NEGATIVE_REGULATION_OF_CELL_POPULATION_PROLIFERATION	GOBP_NEGATIVE_REGULATION_OF_TRANSCRIPTION_BY_RNA_POLYMERASE_II	GOBP_CELLULAR_RESPONSE_TO_STRESS	GOMF_TRANSCRIPTION_REGULATOR_ACTIVITY	GOBP_POSITIVE_REGULATION_OF_CELL_DIFFERENTIATION
6777	STAT5B	signal transducer and activator of transcription 5B [Source:HGNC Symbol;Acc:HGNC:11367]	GOBP_PROGRAMMED_CELL_DEATH	GOBP_POSITIVE_REGULATION_OF_NUCLEOBASE_CONTAINING_COMPOUND_METABOLIC_PROCESS	GOBP_REGULATION_OF_CELL_POPULATION_PROLIFERATION	GOBP_POSITIVE_REGULATION_OF_RNA_METABOLIC_PROCESS	GOBP_REGULATION_OF_CELL_DIFFERENTIATION	GOBP_POSITIVE_REGULATION_OF_CELLULAR_BIOSYNTHETIC_PROCESS				GOBP_REGULATION_OF_CELL_DEATH		GOBP_IMMUNE_SYSTEM_DEVELOPMENT		GOMF_TRANSCRIPTION_FACTOR_BINDING		GOBP_POSITIVE_REGULATION_OF_GENE_EXPRESSION			GOMF_CHROMATIN_BINDING				GOBP_CELL_CYCLE		GOBP_TISSUE_DEVELOPMENT		GOBP_RESPONSE_TO_ENDOGENOUS_STIMULUS	GOBP_POSITIVE_REGULATION_OF_DEVELOPMENTAL_PROCESS	GOBP_POSITIVE_REGULATION_OF_TRANSCRIPTION_BY_RNA_POLYMERASE_II	GOBP_CELLULAR_RESPONSE_TO_ENDOGENOUS_STIMULUS	GOCC_CHROMOSOME				GOBP_GROWTH	GOMF_DNA_BINDING_TRANSCRIPTION_FACTOR_BINDING				GOMF_TRANSCRIPTION_REGULATOR_ACTIVITY	GOBP_POSITIVE_REGULATION_OF_CELL_DIFFERENTIATION		GOBP_POSITIVE_REGULATION_OF_MULTICELLULAR_ORGANISMAL_PROCESS		GOBP_GLAND_DEVELOPMENT
4792	NFKBIA	NFKB inhibitor alpha [Source:HGNC Symbol;Acc:HGNC:7797]	GOBP_PROGRAMMED_CELL_DEATH	GOBP_POSITIVE_REGULATION_OF_NUCLEOBASE_CONTAINING_COMPOUND_METABOLIC_PROCESS	GOBP_REGULATION_OF_CELL_POPULATION_PROLIFERATION	GOBP_POSITIVE_REGULATION_OF_RNA_METABOLIC_PROCESS	GOBP_REGULATION_OF_CELL_DIFFERENTIATION	GOBP_POSITIVE_REGULATION_OF_CELLULAR_BIOSYNTHETIC_PROCESS						GOBP_IMMUNE_SYSTEM_DEVELOPMENT		GOMF_TRANSCRIPTION_FACTOR_BINDING			GOBP_POSITIVE_REGULATION_OF_PROTEIN_METABOLIC_PROCESS									GOBP_REGULATION_OF_INTRACELLULAR_SIGNAL_TRANSDUCTION			GOBP_POSITIVE_REGULATION_OF_TRANSCRIPTION_BY_RNA_POLYMERASE_II							GOMF_DNA_BINDING_TRANSCRIPTION_FACTOR_BINDING			GOBP_CELLULAR_RESPONSE_TO_STRESS
677	ZFP36L1	ZFP36 ring finger protein like 1 [Source:HGNC Symbol;Acc:HGNC:1107]	GOBP_PROGRAMMED_CELL_DEATH	GOBP_POSITIVE_REGULATION_OF_NUCLEOBASE_CONTAINING_COMPOUND_METABOLIC_PROCESS	GOBP_REGULATION_OF_CELL_POPULATION_PROLIFERATION	GOBP_POSITIVE_REGULATION_OF_RNA_METABOLIC_PROCESS	GOBP_REGULATION_OF_CELL_DIFFERENTIATION					GOBP_REGULATION_OF_CELL_DEATH		GOBP_IMMUNE_SYSTEM_DEVELOPMENT	GOBP_NEGATIVE_REGULATION_OF_BIOSYNTHETIC_PROCESS									GOBP_EMBRYO_DEVELOPMENT	GOBP_CELL_CYCLE	GOBP_CIRCULATORY_SYSTEM_DEVELOPMENT	GOBP_TISSUE_DEVELOPMENT		GOBP_RESPONSE_TO_ENDOGENOUS_STIMULUS	GOBP_POSITIVE_REGULATION_OF_DEVELOPMENTAL_PROCESS		GOBP_CELLULAR_RESPONSE_TO_ENDOGENOUS_STIMULUS				GOBP_TUBE_DEVELOPMENT	GOBP_GROWTH				GOBP_CELLULAR_RESPONSE_TO_STRESS		GOBP_POSITIVE_REGULATION_OF_CELL_DIFFERENTIATION		GOBP_POSITIVE_REGULATION_OF_MULTICELLULAR_ORGANISMAL_PROCESS	GOBP_EMBRYO_DEVELOPMENT_ENDING_IN_BIRTH_OR_EGG_HATCHING			GOBP_TUBE_MORPHOGENESIS
3725	JUN	Jun proto-oncogene, AP-1 transcription factor subunit [Source:HGNC Symbol;Acc:HGNC:6204]	GOBP_PROGRAMMED_CELL_DEATH	GOBP_POSITIVE_REGULATION_OF_NUCLEOBASE_CONTAINING_COMPOUND_METABOLIC_PROCESS	GOBP_REGULATION_OF_CELL_POPULATION_PROLIFERATION	GOBP_POSITIVE_REGULATION_OF_RNA_METABOLIC_PROCESS		GOBP_POSITIVE_REGULATION_OF_CELLULAR_BIOSYNTHETIC_PROCESS	GOBP_PHOSPHORYLATION	GOBP_REGULATION_OF_PHOSPHORUS_METABOLIC_PROCESS	GOBP_REGULATION_OF_PROTEIN_MODIFICATION_PROCESS	GOBP_REGULATION_OF_CELL_DEATH	GOBP_NEGATIVE_REGULATION_OF_NUCLEOBASE_CONTAINING_COMPOUND_METABOLIC_PROCESS	GOBP_IMMUNE_SYSTEM_DEVELOPMENT	GOBP_NEGATIVE_REGULATION_OF_BIOSYNTHETIC_PROCESS	GOMF_TRANSCRIPTION_FACTOR_BINDING	GOBP_POSITIVE_REGULATION_OF_SIGNALING			GOBP_REGULATION_OF_PROTEIN_PHOSPHORYLATION	GOMF_CHROMATIN_BINDING				GOBP_CELL_CYCLE	GOBP_CIRCULATORY_SYSTEM_DEVELOPMENT	GOBP_TISSUE_DEVELOPMENT	GOBP_REGULATION_OF_INTRACELLULAR_SIGNAL_TRANSDUCTION	GOBP_RESPONSE_TO_ENDOGENOUS_STIMULUS		GOBP_POSITIVE_REGULATION_OF_TRANSCRIPTION_BY_RNA_POLYMERASE_II	GOBP_CELLULAR_RESPONSE_TO_ENDOGENOUS_STIMULUS	GOCC_CHROMOSOME			GOBP_TUBE_DEVELOPMENT		GOMF_DNA_BINDING_TRANSCRIPTION_FACTOR_BINDING	GOBP_NEGATIVE_REGULATION_OF_CELL_POPULATION_PROLIFERATION	GOBP_NEGATIVE_REGULATION_OF_TRANSCRIPTION_BY_RNA_POLYMERASE_II	GOBP_CELLULAR_RESPONSE_TO_STRESS	GOMF_TRANSCRIPTION_REGULATOR_ACTIVITY					GOBP_GLAND_DEVELOPMENT	GOBP_ANATOMICAL_STRUCTURE_FORMATION_INVOLVED_IN_MORPHOGENESIS	GOBP_TUBE_MORPHOGENESIS
472	ATM	ATM serine/threonine kinase [Source:HGNC Symbol;Acc:HGNC:795]	GOBP_PROGRAMMED_CELL_DEATH	GOBP_POSITIVE_REGULATION_OF_NUCLEOBASE_CONTAINING_COMPOUND_METABOLIC_PROCESS	GOBP_REGULATION_OF_CELL_POPULATION_PROLIFERATION	GOBP_POSITIVE_REGULATION_OF_RNA_METABOLIC_PROCESS		GOBP_POSITIVE_REGULATION_OF_CELLULAR_BIOSYNTHETIC_PROCESS	GOBP_PHOSPHORYLATION	GOBP_REGULATION_OF_PHOSPHORUS_METABOLIC_PROCESS	GOBP_REGULATION_OF_PROTEIN_MODIFICATION_PROCESS	GOBP_REGULATION_OF_CELL_DEATH	GOBP_NEGATIVE_REGULATION_OF_NUCLEOBASE_CONTAINING_COMPOUND_METABOLIC_PROCESS	GOBP_IMMUNE_SYSTEM_DEVELOPMENT			GOBP_POSITIVE_REGULATION_OF_SIGNALING	GOBP_POSITIVE_REGULATION_OF_GENE_EXPRESSION	GOBP_POSITIVE_REGULATION_OF_PROTEIN_METABOLIC_PROCESS	GOBP_REGULATION_OF_PROTEIN_PHOSPHORYLATION		GOBP_PEPTIDYL_AMINO_ACID_MODIFICATION	GOBP_REGULATION_OF_TRANSFERASE_ACTIVITY	GOBP_EMBRYO_DEVELOPMENT	GOBP_CELL_CYCLE	GOBP_CIRCULATORY_SYSTEM_DEVELOPMENT	GOBP_TISSUE_DEVELOPMENT	GOBP_REGULATION_OF_INTRACELLULAR_SIGNAL_TRANSDUCTION			GOBP_POSITIVE_REGULATION_OF_TRANSCRIPTION_BY_RNA_POLYMERASE_II		GOCC_CHROMOSOME	GOBP_CHROMOSOME_ORGANIZATION			GOBP_GROWTH		GOBP_NEGATIVE_REGULATION_OF_CELL_POPULATION_PROLIFERATION		GOBP_CELLULAR_RESPONSE_TO_STRESS			GOBP_POSITIVE_REGULATION_OF_PROTEIN_MODIFICATION_PROCESS		GOBP_EMBRYO_DEVELOPMENT_ENDING_IN_BIRTH_OR_EGG_HATCHING	GOBP_GLAND_DEVELOPMENT	GOBP_ANATOMICAL_STRUCTURE_FORMATION_INVOLVED_IN_MORPHOGENESIS
4869	NPM1	nucleophosmin 1 [Source:HGNC Symbol;Acc:HGNC:7910]	GOBP_PROGRAMMED_CELL_DEATH	GOBP_POSITIVE_REGULATION_OF_NUCLEOBASE_CONTAINING_COMPOUND_METABOLIC_PROCESS	GOBP_REGULATION_OF_CELL_POPULATION_PROLIFERATION	GOBP_POSITIVE_REGULATION_OF_RNA_METABOLIC_PROCESS		GOBP_POSITIVE_REGULATION_OF_CELLULAR_BIOSYNTHETIC_PROCESS	GOBP_PHOSPHORYLATION	GOBP_REGULATION_OF_PHOSPHORUS_METABOLIC_PROCESS	GOBP_REGULATION_OF_PROTEIN_MODIFICATION_PROCESS	GOBP_REGULATION_OF_CELL_DEATH				GOMF_TRANSCRIPTION_FACTOR_BINDING		GOBP_POSITIVE_REGULATION_OF_GENE_EXPRESSION	GOBP_POSITIVE_REGULATION_OF_PROTEIN_METABOLIC_PROCESS	GOBP_REGULATION_OF_PROTEIN_PHOSPHORYLATION	GOMF_CHROMATIN_BINDING		GOBP_REGULATION_OF_TRANSFERASE_ACTIVITY		GOBP_CELL_CYCLE						GOBP_POSITIVE_REGULATION_OF_TRANSCRIPTION_BY_RNA_POLYMERASE_II			GOBP_CHROMOSOME_ORGANIZATION	GOBP_POSITIVE_REGULATION_OF_MOLECULAR_FUNCTION			GOMF_DNA_BINDING_TRANSCRIPTION_FACTOR_BINDING	GOBP_NEGATIVE_REGULATION_OF_CELL_POPULATION_PROLIFERATION		GOBP_CELLULAR_RESPONSE_TO_STRESS	GOMF_TRANSCRIPTION_REGULATOR_ACTIVITY
3265	HRAS	HRas proto-oncogene, GTPase [Source:HGNC Symbol;Acc:HGNC:5173]	GOBP_PROGRAMMED_CELL_DEATH	GOBP_POSITIVE_REGULATION_OF_NUCLEOBASE_CONTAINING_COMPOUND_METABOLIC_PROCESS	GOBP_REGULATION_OF_CELL_POPULATION_PROLIFERATION	GOBP_POSITIVE_REGULATION_OF_RNA_METABOLIC_PROCESS		GOBP_POSITIVE_REGULATION_OF_CELLULAR_BIOSYNTHETIC_PROCESS	GOBP_PHOSPHORYLATION	GOBP_REGULATION_OF_PHOSPHORUS_METABOLIC_PROCESS	GOBP_REGULATION_OF_PROTEIN_MODIFICATION_PROCESS	GOBP_REGULATION_OF_CELL_DEATH					GOBP_POSITIVE_REGULATION_OF_SIGNALING	GOBP_POSITIVE_REGULATION_OF_GENE_EXPRESSION	GOBP_POSITIVE_REGULATION_OF_PROTEIN_METABOLIC_PROCESS	GOBP_REGULATION_OF_PROTEIN_PHOSPHORYLATION			GOBP_REGULATION_OF_TRANSFERASE_ACTIVITY		GOBP_CELL_CYCLE			GOBP_REGULATION_OF_INTRACELLULAR_SIGNAL_TRANSDUCTION			GOBP_POSITIVE_REGULATION_OF_TRANSCRIPTION_BY_RNA_POLYMERASE_II				GOBP_POSITIVE_REGULATION_OF_MOLECULAR_FUNCTION				GOBP_NEGATIVE_REGULATION_OF_CELL_POPULATION_PROLIFERATION		GOBP_CELLULAR_RESPONSE_TO_STRESS			GOBP_POSITIVE_REGULATION_OF_PROTEIN_MODIFICATION_PROCESS	GOBP_POSITIVE_REGULATION_OF_MULTICELLULAR_ORGANISMAL_PROCESS
2066	ERBB4	erb-b2 receptor tyrosine kinase 4 [Source:HGNC Symbol;Acc:HGNC:3432]	GOBP_PROGRAMMED_CELL_DEATH	GOBP_POSITIVE_REGULATION_OF_NUCLEOBASE_CONTAINING_COMPOUND_METABOLIC_PROCESS	GOBP_REGULATION_OF_CELL_POPULATION_PROLIFERATION	GOBP_POSITIVE_REGULATION_OF_RNA_METABOLIC_PROCESS		GOBP_POSITIVE_REGULATION_OF_CELLULAR_BIOSYNTHETIC_PROCESS	GOBP_PHOSPHORYLATION	GOBP_REGULATION_OF_PHOSPHORUS_METABOLIC_PROCESS	GOBP_REGULATION_OF_PROTEIN_MODIFICATION_PROCESS						GOBP_POSITIVE_REGULATION_OF_SIGNALING		GOBP_POSITIVE_REGULATION_OF_PROTEIN_METABOLIC_PROCESS	GOBP_REGULATION_OF_PROTEIN_PHOSPHORYLATION		GOBP_PEPTIDYL_AMINO_ACID_MODIFICATION	GOBP_REGULATION_OF_TRANSFERASE_ACTIVITY	GOBP_EMBRYO_DEVELOPMENT		GOBP_CIRCULATORY_SYSTEM_DEVELOPMENT	GOBP_TISSUE_DEVELOPMENT	GOBP_REGULATION_OF_INTRACELLULAR_SIGNAL_TRANSDUCTION	GOBP_RESPONSE_TO_ENDOGENOUS_STIMULUS	GOBP_POSITIVE_REGULATION_OF_DEVELOPMENTAL_PROCESS		GOBP_CELLULAR_RESPONSE_TO_ENDOGENOUS_STIMULUS			GOBP_POSITIVE_REGULATION_OF_MOLECULAR_FUNCTION		GOBP_GROWTH		GOBP_NEGATIVE_REGULATION_OF_CELL_POPULATION_PROLIFERATION					GOBP_POSITIVE_REGULATION_OF_PROTEIN_MODIFICATION_PROCESS	GOBP_POSITIVE_REGULATION_OF_MULTICELLULAR_ORGANISMAL_PROCESS		GOBP_GLAND_DEVELOPMENT
8805	TRIM24	tripartite motif containing 24 [Source:HGNC Symbol;Acc:HGNC:11812]	GOBP_PROGRAMMED_CELL_DEATH	GOBP_POSITIVE_REGULATION_OF_NUCLEOBASE_CONTAINING_COMPOUND_METABOLIC_PROCESS	GOBP_REGULATION_OF_CELL_POPULATION_PROLIFERATION	GOBP_POSITIVE_REGULATION_OF_RNA_METABOLIC_PROCESS		GOBP_POSITIVE_REGULATION_OF_CELLULAR_BIOSYNTHETIC_PROCESS	GOBP_PHOSPHORYLATION			GOBP_REGULATION_OF_CELL_DEATH	GOBP_NEGATIVE_REGULATION_OF_NUCLEOBASE_CONTAINING_COMPOUND_METABOLIC_PROCESS		GOBP_NEGATIVE_REGULATION_OF_BIOSYNTHETIC_PROCESS	GOMF_TRANSCRIPTION_FACTOR_BINDING		GOBP_POSITIVE_REGULATION_OF_GENE_EXPRESSION			GOMF_CHROMATIN_BINDING							GOBP_REGULATION_OF_INTRACELLULAR_SIGNAL_TRANSDUCTION	GOBP_RESPONSE_TO_ENDOGENOUS_STIMULUS			GOBP_CELLULAR_RESPONSE_TO_ENDOGENOUS_STIMULUS	GOCC_CHROMOSOME					GOMF_DNA_BINDING_TRANSCRIPTION_FACTOR_BINDING	GOBP_NEGATIVE_REGULATION_OF_CELL_POPULATION_PROLIFERATION			GOMF_TRANSCRIPTION_REGULATOR_ACTIVITY
2099	ESR1	estrogen receptor 1 [Source:HGNC Symbol;Acc:HGNC:3467]	GOBP_PROGRAMMED_CELL_DEATH	GOBP_POSITIVE_REGULATION_OF_NUCLEOBASE_CONTAINING_COMPOUND_METABOLIC_PROCESS	GOBP_REGULATION_OF_CELL_POPULATION_PROLIFERATION	GOBP_POSITIVE_REGULATION_OF_RNA_METABOLIC_PROCESS		GOBP_POSITIVE_REGULATION_OF_CELLULAR_BIOSYNTHETIC_PROCESS				GOBP_REGULATION_OF_CELL_DEATH	GOBP_NEGATIVE_REGULATION_OF_NUCLEOBASE_CONTAINING_COMPOUND_METABOLIC_PROCESS		GOBP_NEGATIVE_REGULATION_OF_BIOSYNTHETIC_PROCESS	GOMF_TRANSCRIPTION_FACTOR_BINDING		GOBP_POSITIVE_REGULATION_OF_GENE_EXPRESSION			GOMF_CHROMATIN_BINDING						GOBP_TISSUE_DEVELOPMENT	GOBP_REGULATION_OF_INTRACELLULAR_SIGNAL_TRANSDUCTION	GOBP_RESPONSE_TO_ENDOGENOUS_STIMULUS		GOBP_POSITIVE_REGULATION_OF_TRANSCRIPTION_BY_RNA_POLYMERASE_II	GOBP_CELLULAR_RESPONSE_TO_ENDOGENOUS_STIMULUS	GOCC_CHROMOSOME	GOBP_CHROMOSOME_ORGANIZATION	GOBP_POSITIVE_REGULATION_OF_MOLECULAR_FUNCTION	GOBP_TUBE_DEVELOPMENT	GOBP_GROWTH	GOMF_DNA_BINDING_TRANSCRIPTION_FACTOR_BINDING		GOBP_NEGATIVE_REGULATION_OF_TRANSCRIPTION_BY_RNA_POLYMERASE_II		GOMF_TRANSCRIPTION_REGULATOR_ACTIVITY					GOBP_GLAND_DEVELOPMENT		GOBP_TUBE_MORPHOGENESIS
7490	WT1	WT1 transcription factor [Source:HGNC Symbol;Acc:HGNC:12796]	GOBP_PROGRAMMED_CELL_DEATH	GOBP_POSITIVE_REGULATION_OF_NUCLEOBASE_CONTAINING_COMPOUND_METABOLIC_PROCESS	GOBP_REGULATION_OF_CELL_POPULATION_PROLIFERATION	GOBP_POSITIVE_REGULATION_OF_RNA_METABOLIC_PROCESS		GOBP_POSITIVE_REGULATION_OF_CELLULAR_BIOSYNTHETIC_PROCESS				GOBP_REGULATION_OF_CELL_DEATH	GOBP_NEGATIVE_REGULATION_OF_NUCLEOBASE_CONTAINING_COMPOUND_METABOLIC_PROCESS		GOBP_NEGATIVE_REGULATION_OF_BIOSYNTHETIC_PROCESS			GOBP_POSITIVE_REGULATION_OF_GENE_EXPRESSION						GOBP_EMBRYO_DEVELOPMENT		GOBP_CIRCULATORY_SYSTEM_DEVELOPMENT	GOBP_TISSUE_DEVELOPMENT		GOBP_RESPONSE_TO_ENDOGENOUS_STIMULUS	GOBP_POSITIVE_REGULATION_OF_DEVELOPMENTAL_PROCESS	GOBP_POSITIVE_REGULATION_OF_TRANSCRIPTION_BY_RNA_POLYMERASE_II	GOBP_CELLULAR_RESPONSE_TO_ENDOGENOUS_STIMULUS				GOBP_TUBE_DEVELOPMENT	GOBP_GROWTH		GOBP_NEGATIVE_REGULATION_OF_CELL_POPULATION_PROLIFERATION	GOBP_NEGATIVE_REGULATION_OF_TRANSCRIPTION_BY_RNA_POLYMERASE_II		GOMF_TRANSCRIPTION_REGULATOR_ACTIVITY			GOBP_POSITIVE_REGULATION_OF_MULTICELLULAR_ORGANISMAL_PROCESS		GOBP_GLAND_DEVELOPMENT	GOBP_ANATOMICAL_STRUCTURE_FORMATION_INVOLVED_IN_MORPHOGENESIS	GOBP_TUBE_MORPHOGENESIS
5594	MAPK1	mitogen-activated protein kinase 1 [Source:HGNC Symbol;Acc:HGNC:6871]	GOBP_PROGRAMMED_CELL_DEATH	GOBP_POSITIVE_REGULATION_OF_NUCLEOBASE_CONTAINING_COMPOUND_METABOLIC_PROCESS	GOBP_REGULATION_OF_CELL_POPULATION_PROLIFERATION		GOBP_REGULATION_OF_CELL_DIFFERENTIATION	GOBP_POSITIVE_REGULATION_OF_CELLULAR_BIOSYNTHETIC_PROCESS	GOBP_PHOSPHORYLATION	GOBP_REGULATION_OF_PHOSPHORUS_METABOLIC_PROCESS	GOBP_REGULATION_OF_PROTEIN_MODIFICATION_PROCESS			GOBP_IMMUNE_SYSTEM_DEVELOPMENT			GOBP_POSITIVE_REGULATION_OF_SIGNALING	GOBP_POSITIVE_REGULATION_OF_GENE_EXPRESSION	GOBP_POSITIVE_REGULATION_OF_PROTEIN_METABOLIC_PROCESS	GOBP_REGULATION_OF_PROTEIN_PHOSPHORYLATION		GOBP_PEPTIDYL_AMINO_ACID_MODIFICATION	GOBP_REGULATION_OF_TRANSFERASE_ACTIVITY	GOBP_EMBRYO_DEVELOPMENT	GOBP_CELL_CYCLE	GOBP_CIRCULATORY_SYSTEM_DEVELOPMENT	GOBP_TISSUE_DEVELOPMENT	GOBP_REGULATION_OF_INTRACELLULAR_SIGNAL_TRANSDUCTION	GOBP_RESPONSE_TO_ENDOGENOUS_STIMULUS			GOBP_CELLULAR_RESPONSE_TO_ENDOGENOUS_STIMULUS		GOBP_CHROMOSOME_ORGANIZATION	GOBP_POSITIVE_REGULATION_OF_MOLECULAR_FUNCTION	GOBP_TUBE_DEVELOPMENT					GOBP_CELLULAR_RESPONSE_TO_STRESS			GOBP_POSITIVE_REGULATION_OF_PROTEIN_MODIFICATION_PROCESS		GOBP_EMBRYO_DEVELOPMENT_ENDING_IN_BIRTH_OR_EGG_HATCHING	GOBP_GLAND_DEVELOPMENT	GOBP_ANATOMICAL_STRUCTURE_FORMATION_INVOLVED_IN_MORPHOGENESIS
5788	PTPRC	protein tyrosine phosphatase receptor type C [Source:HGNC Symbol;Acc:HGNC:9666]	GOBP_PROGRAMMED_CELL_DEATH	GOBP_POSITIVE_REGULATION_OF_NUCLEOBASE_CONTAINING_COMPOUND_METABOLIC_PROCESS	GOBP_REGULATION_OF_CELL_POPULATION_PROLIFERATION		GOBP_REGULATION_OF_CELL_DIFFERENTIATION		GOBP_PHOSPHORYLATION	GOBP_REGULATION_OF_PHOSPHORUS_METABOLIC_PROCESS	GOBP_REGULATION_OF_PROTEIN_MODIFICATION_PROCESS	GOBP_REGULATION_OF_CELL_DEATH		GOBP_IMMUNE_SYSTEM_DEVELOPMENT			GOBP_POSITIVE_REGULATION_OF_SIGNALING	GOBP_POSITIVE_REGULATION_OF_GENE_EXPRESSION	GOBP_POSITIVE_REGULATION_OF_PROTEIN_METABOLIC_PROCESS	GOBP_REGULATION_OF_PROTEIN_PHOSPHORYLATION		GOBP_PEPTIDYL_AMINO_ACID_MODIFICATION	GOBP_REGULATION_OF_TRANSFERASE_ACTIVITY		GOBP_CELL_CYCLE		GOBP_TISSUE_DEVELOPMENT	GOBP_REGULATION_OF_INTRACELLULAR_SIGNAL_TRANSDUCTION		GOBP_POSITIVE_REGULATION_OF_DEVELOPMENTAL_PROCESS					GOBP_POSITIVE_REGULATION_OF_MOLECULAR_FUNCTION								GOBP_POSITIVE_REGULATION_OF_CELL_DIFFERENTIATION	GOBP_POSITIVE_REGULATION_OF_PROTEIN_MODIFICATION_PROCESS	GOBP_POSITIVE_REGULATION_OF_MULTICELLULAR_ORGANISMAL_PROCESS
5159	PDGFRB	platelet derived growth factor receptor beta [Source:HGNC Symbol;Acc:HGNC:8804]	GOBP_PROGRAMMED_CELL_DEATH	GOBP_POSITIVE_REGULATION_OF_NUCLEOBASE_CONTAINING_COMPOUND_METABOLIC_PROCESS	GOBP_REGULATION_OF_CELL_POPULATION_PROLIFERATION			GOBP_POSITIVE_REGULATION_OF_CELLULAR_BIOSYNTHETIC_PROCESS	GOBP_PHOSPHORYLATION	GOBP_REGULATION_OF_PHOSPHORUS_METABOLIC_PROCESS	GOBP_REGULATION_OF_PROTEIN_MODIFICATION_PROCESS	GOBP_REGULATION_OF_CELL_DEATH					GOBP_POSITIVE_REGULATION_OF_SIGNALING		GOBP_POSITIVE_REGULATION_OF_PROTEIN_METABOLIC_PROCESS	GOBP_REGULATION_OF_PROTEIN_PHOSPHORYLATION		GOBP_PEPTIDYL_AMINO_ACID_MODIFICATION	GOBP_REGULATION_OF_TRANSFERASE_ACTIVITY		GOBP_CELL_CYCLE	GOBP_CIRCULATORY_SYSTEM_DEVELOPMENT	GOBP_TISSUE_DEVELOPMENT	GOBP_REGULATION_OF_INTRACELLULAR_SIGNAL_TRANSDUCTION	GOBP_RESPONSE_TO_ENDOGENOUS_STIMULUS			GOBP_CELLULAR_RESPONSE_TO_ENDOGENOUS_STIMULUS			GOBP_POSITIVE_REGULATION_OF_MOLECULAR_FUNCTION	GOBP_TUBE_DEVELOPMENT	GOBP_GROWTH							GOBP_POSITIVE_REGULATION_OF_PROTEIN_MODIFICATION_PROCESS				GOBP_ANATOMICAL_STRUCTURE_FORMATION_INVOLVED_IN_MORPHOGENESIS	GOBP_TUBE_MORPHOGENESIS
5979	RET	ret proto-oncogene [Source:HGNC Symbol;Acc:HGNC:9967]	GOBP_PROGRAMMED_CELL_DEATH	GOBP_POSITIVE_REGULATION_OF_NUCLEOBASE_CONTAINING_COMPOUND_METABOLIC_PROCESS		GOBP_POSITIVE_REGULATION_OF_RNA_METABOLIC_PROCESS	GOBP_REGULATION_OF_CELL_DIFFERENTIATION	GOBP_POSITIVE_REGULATION_OF_CELLULAR_BIOSYNTHETIC_PROCESS	GOBP_PHOSPHORYLATION	GOBP_REGULATION_OF_PHOSPHORUS_METABOLIC_PROCESS	GOBP_REGULATION_OF_PROTEIN_MODIFICATION_PROCESS	GOBP_REGULATION_OF_CELL_DEATH		GOBP_IMMUNE_SYSTEM_DEVELOPMENT			GOBP_POSITIVE_REGULATION_OF_SIGNALING	GOBP_POSITIVE_REGULATION_OF_GENE_EXPRESSION	GOBP_POSITIVE_REGULATION_OF_PROTEIN_METABOLIC_PROCESS	GOBP_REGULATION_OF_PROTEIN_PHOSPHORYLATION		GOBP_PEPTIDYL_AMINO_ACID_MODIFICATION	GOBP_REGULATION_OF_TRANSFERASE_ACTIVITY	GOBP_EMBRYO_DEVELOPMENT			GOBP_TISSUE_DEVELOPMENT	GOBP_REGULATION_OF_INTRACELLULAR_SIGNAL_TRANSDUCTION		GOBP_POSITIVE_REGULATION_OF_DEVELOPMENTAL_PROCESS					GOBP_POSITIVE_REGULATION_OF_MOLECULAR_FUNCTION	GOBP_TUBE_DEVELOPMENT							GOBP_POSITIVE_REGULATION_OF_CELL_DIFFERENTIATION	GOBP_POSITIVE_REGULATION_OF_PROTEIN_MODIFICATION_PROCESS	GOBP_POSITIVE_REGULATION_OF_MULTICELLULAR_ORGANISMAL_PROCESS			GOBP_ANATOMICAL_STRUCTURE_FORMATION_INVOLVED_IN_MORPHOGENESIS	GOBP_TUBE_MORPHOGENESIS
3082	HGF	hepatocyte growth factor [Source:HGNC Symbol;Acc:HGNC:4893]	GOBP_PROGRAMMED_CELL_DEATH	GOBP_POSITIVE_REGULATION_OF_NUCLEOBASE_CONTAINING_COMPOUND_METABOLIC_PROCESS		GOBP_POSITIVE_REGULATION_OF_RNA_METABOLIC_PROCESS	GOBP_REGULATION_OF_CELL_DIFFERENTIATION	GOBP_POSITIVE_REGULATION_OF_CELLULAR_BIOSYNTHETIC_PROCESS	GOBP_PHOSPHORYLATION	GOBP_REGULATION_OF_PHOSPHORUS_METABOLIC_PROCESS	GOBP_REGULATION_OF_PROTEIN_MODIFICATION_PROCESS	GOBP_REGULATION_OF_CELL_DEATH					GOBP_POSITIVE_REGULATION_OF_SIGNALING	GOBP_POSITIVE_REGULATION_OF_GENE_EXPRESSION	GOBP_POSITIVE_REGULATION_OF_PROTEIN_METABOLIC_PROCESS	GOBP_REGULATION_OF_PROTEIN_PHOSPHORYLATION		GOBP_PEPTIDYL_AMINO_ACID_MODIFICATION	GOBP_REGULATION_OF_TRANSFERASE_ACTIVITY		GOBP_CELL_CYCLE	GOBP_CIRCULATORY_SYSTEM_DEVELOPMENT	GOBP_TISSUE_DEVELOPMENT	GOBP_REGULATION_OF_INTRACELLULAR_SIGNAL_TRANSDUCTION		GOBP_POSITIVE_REGULATION_OF_DEVELOPMENTAL_PROCESS	GOBP_POSITIVE_REGULATION_OF_TRANSCRIPTION_BY_RNA_POLYMERASE_II					GOBP_TUBE_DEVELOPMENT					GOBP_CELLULAR_RESPONSE_TO_STRESS		GOBP_POSITIVE_REGULATION_OF_CELL_DIFFERENTIATION	GOBP_POSITIVE_REGULATION_OF_PROTEIN_MODIFICATION_PROCESS	GOBP_POSITIVE_REGULATION_OF_MULTICELLULAR_ORGANISMAL_PROCESS		GOBP_GLAND_DEVELOPMENT	GOBP_ANATOMICAL_STRUCTURE_FORMATION_INVOLVED_IN_MORPHOGENESIS	GOBP_TUBE_MORPHOGENESIS
8312	AXIN1	axin 1 [Source:HGNC Symbol;Acc:HGNC:903]	GOBP_PROGRAMMED_CELL_DEATH	GOBP_POSITIVE_REGULATION_OF_NUCLEOBASE_CONTAINING_COMPOUND_METABOLIC_PROCESS		GOBP_POSITIVE_REGULATION_OF_RNA_METABOLIC_PROCESS	GOBP_REGULATION_OF_CELL_DIFFERENTIATION	GOBP_POSITIVE_REGULATION_OF_CELLULAR_BIOSYNTHETIC_PROCESS	GOBP_PHOSPHORYLATION	GOBP_REGULATION_OF_PHOSPHORUS_METABOLIC_PROCESS	GOBP_REGULATION_OF_PROTEIN_MODIFICATION_PROCESS		GOBP_NEGATIVE_REGULATION_OF_NUCLEOBASE_CONTAINING_COMPOUND_METABOLIC_PROCESS		GOBP_NEGATIVE_REGULATION_OF_BIOSYNTHETIC_PROCESS		GOBP_POSITIVE_REGULATION_OF_SIGNALING		GOBP_POSITIVE_REGULATION_OF_PROTEIN_METABOLIC_PROCESS	GOBP_REGULATION_OF_PROTEIN_PHOSPHORYLATION		GOBP_PEPTIDYL_AMINO_ACID_MODIFICATION	GOBP_REGULATION_OF_TRANSFERASE_ACTIVITY	GOBP_EMBRYO_DEVELOPMENT			GOBP_TISSUE_DEVELOPMENT	GOBP_REGULATION_OF_INTRACELLULAR_SIGNAL_TRANSDUCTION	GOBP_RESPONSE_TO_ENDOGENOUS_STIMULUS			GOBP_CELLULAR_RESPONSE_TO_ENDOGENOUS_STIMULUS		GOBP_CHROMOSOME_ORGANIZATION	GOBP_POSITIVE_REGULATION_OF_MOLECULAR_FUNCTION						GOBP_CELLULAR_RESPONSE_TO_STRESS			GOBP_POSITIVE_REGULATION_OF_PROTEIN_MODIFICATION_PROCESS		GOBP_EMBRYO_DEVELOPMENT_ENDING_IN_BIRTH_OR_EGG_HATCHING		GOBP_ANATOMICAL_STRUCTURE_FORMATION_INVOLVED_IN_MORPHOGENESIS
5295	PIK3R1	phosphoinositide-3-kinase regulatory subunit 1 [Source:HGNC Symbol;Acc:HGNC:8979]	GOBP_PROGRAMMED_CELL_DEATH	GOBP_POSITIVE_REGULATION_OF_NUCLEOBASE_CONTAINING_COMPOUND_METABOLIC_PROCESS		GOBP_POSITIVE_REGULATION_OF_RNA_METABOLIC_PROCESS	GOBP_REGULATION_OF_CELL_DIFFERENTIATION	GOBP_POSITIVE_REGULATION_OF_CELLULAR_BIOSYNTHETIC_PROCESS	GOBP_PHOSPHORYLATION	GOBP_REGULATION_OF_PHOSPHORUS_METABOLIC_PROCESS		GOBP_REGULATION_OF_CELL_DEATH		GOBP_IMMUNE_SYSTEM_DEVELOPMENT			GOBP_POSITIVE_REGULATION_OF_SIGNALING	GOBP_POSITIVE_REGULATION_OF_GENE_EXPRESSION					GOBP_REGULATION_OF_TRANSFERASE_ACTIVITY						GOBP_RESPONSE_TO_ENDOGENOUS_STIMULUS		GOBP_POSITIVE_REGULATION_OF_TRANSCRIPTION_BY_RNA_POLYMERASE_II	GOBP_CELLULAR_RESPONSE_TO_ENDOGENOUS_STIMULUS									GOBP_CELLULAR_RESPONSE_TO_STRESS				GOBP_POSITIVE_REGULATION_OF_MULTICELLULAR_ORGANISMAL_PROCESS
3169	FOXA1	forkhead box A1 [Source:HGNC Symbol;Acc:HGNC:5021]	GOBP_PROGRAMMED_CELL_DEATH	GOBP_POSITIVE_REGULATION_OF_NUCLEOBASE_CONTAINING_COMPOUND_METABOLIC_PROCESS		GOBP_POSITIVE_REGULATION_OF_RNA_METABOLIC_PROCESS	GOBP_REGULATION_OF_CELL_DIFFERENTIATION	GOBP_POSITIVE_REGULATION_OF_CELLULAR_BIOSYNTHETIC_PROCESS				GOBP_REGULATION_OF_CELL_DEATH	GOBP_NEGATIVE_REGULATION_OF_NUCLEOBASE_CONTAINING_COMPOUND_METABOLIC_PROCESS		GOBP_NEGATIVE_REGULATION_OF_BIOSYNTHETIC_PROCESS		GOBP_POSITIVE_REGULATION_OF_SIGNALING				GOMF_CHROMATIN_BINDING			GOBP_EMBRYO_DEVELOPMENT	GOBP_CELL_CYCLE		GOBP_TISSUE_DEVELOPMENT		GOBP_RESPONSE_TO_ENDOGENOUS_STIMULUS	GOBP_POSITIVE_REGULATION_OF_DEVELOPMENTAL_PROCESS	GOBP_POSITIVE_REGULATION_OF_TRANSCRIPTION_BY_RNA_POLYMERASE_II	GOBP_CELLULAR_RESPONSE_TO_ENDOGENOUS_STIMULUS	GOCC_CHROMOSOME	GOBP_CHROMOSOME_ORGANIZATION	GOBP_POSITIVE_REGULATION_OF_MOLECULAR_FUNCTION	GOBP_TUBE_DEVELOPMENT				GOBP_NEGATIVE_REGULATION_OF_TRANSCRIPTION_BY_RNA_POLYMERASE_II		GOMF_TRANSCRIPTION_REGULATOR_ACTIVITY	GOBP_POSITIVE_REGULATION_OF_CELL_DIFFERENTIATION			GOBP_EMBRYO_DEVELOPMENT_ENDING_IN_BIRTH_OR_EGG_HATCHING	GOBP_GLAND_DEVELOPMENT	GOBP_ANATOMICAL_STRUCTURE_FORMATION_INVOLVED_IN_MORPHOGENESIS	GOBP_TUBE_MORPHOGENESIS
4780	NFE2L2	nuclear factor, erythroid 2 like 2 [Source:HGNC Symbol;Acc:HGNC:7782]	GOBP_PROGRAMMED_CELL_DEATH	GOBP_POSITIVE_REGULATION_OF_NUCLEOBASE_CONTAINING_COMPOUND_METABOLIC_PROCESS		GOBP_POSITIVE_REGULATION_OF_RNA_METABOLIC_PROCESS	GOBP_REGULATION_OF_CELL_DIFFERENTIATION	GOBP_POSITIVE_REGULATION_OF_CELLULAR_BIOSYNTHETIC_PROCESS				GOBP_REGULATION_OF_CELL_DEATH		GOBP_IMMUNE_SYSTEM_DEVELOPMENT		GOMF_TRANSCRIPTION_FACTOR_BINDING		GOBP_POSITIVE_REGULATION_OF_GENE_EXPRESSION	GOBP_POSITIVE_REGULATION_OF_PROTEIN_METABOLIC_PROCESS					GOBP_EMBRYO_DEVELOPMENT		GOBP_CIRCULATORY_SYSTEM_DEVELOPMENT		GOBP_REGULATION_OF_INTRACELLULAR_SIGNAL_TRANSDUCTION	GOBP_RESPONSE_TO_ENDOGENOUS_STIMULUS	GOBP_POSITIVE_REGULATION_OF_DEVELOPMENTAL_PROCESS	GOBP_POSITIVE_REGULATION_OF_TRANSCRIPTION_BY_RNA_POLYMERASE_II	GOBP_CELLULAR_RESPONSE_TO_ENDOGENOUS_STIMULUS	GOCC_CHROMOSOME			GOBP_TUBE_DEVELOPMENT		GOMF_DNA_BINDING_TRANSCRIPTION_FACTOR_BINDING			GOBP_CELLULAR_RESPONSE_TO_STRESS	GOMF_TRANSCRIPTION_REGULATOR_ACTIVITY			GOBP_POSITIVE_REGULATION_OF_MULTICELLULAR_ORGANISMAL_PROCESS			GOBP_ANATOMICAL_STRUCTURE_FORMATION_INVOLVED_IN_MORPHOGENESIS	GOBP_TUBE_MORPHOGENESIS
1785	DNM2	dynamin 2 [Source:HGNC Symbol;Acc:HGNC:2974]	GOBP_PROGRAMMED_CELL_DEATH	GOBP_POSITIVE_REGULATION_OF_NUCLEOBASE_CONTAINING_COMPOUND_METABOLIC_PROCESS		GOBP_POSITIVE_REGULATION_OF_RNA_METABOLIC_PROCESS	GOBP_REGULATION_OF_CELL_DIFFERENTIATION	GOBP_POSITIVE_REGULATION_OF_CELLULAR_BIOSYNTHETIC_PROCESS				GOBP_REGULATION_OF_CELL_DEATH													GOBP_CELL_CYCLE			GOBP_REGULATION_OF_INTRACELLULAR_SIGNAL_TRANSDUCTION	GOBP_RESPONSE_TO_ENDOGENOUS_STIMULUS	GOBP_POSITIVE_REGULATION_OF_DEVELOPMENTAL_PROCESS		GOBP_CELLULAR_RESPONSE_TO_ENDOGENOUS_STIMULUS			GOBP_POSITIVE_REGULATION_OF_MOLECULAR_FUNCTION		GOBP_GROWTH						GOBP_POSITIVE_REGULATION_OF_CELL_DIFFERENTIATION
1654	DDX3X	DEAD-box helicase 3 X-linked [Source:HGNC Symbol;Acc:HGNC:2745]	GOBP_PROGRAMMED_CELL_DEATH	GOBP_POSITIVE_REGULATION_OF_NUCLEOBASE_CONTAINING_COMPOUND_METABOLIC_PROCESS		GOBP_POSITIVE_REGULATION_OF_RNA_METABOLIC_PROCESS		GOBP_POSITIVE_REGULATION_OF_CELLULAR_BIOSYNTHETIC_PROCESS	GOBP_PHOSPHORYLATION	GOBP_REGULATION_OF_PHOSPHORUS_METABOLIC_PROCESS	GOBP_REGULATION_OF_PROTEIN_MODIFICATION_PROCESS	GOBP_REGULATION_OF_CELL_DEATH			GOBP_NEGATIVE_REGULATION_OF_BIOSYNTHETIC_PROCESS	GOMF_TRANSCRIPTION_FACTOR_BINDING	GOBP_POSITIVE_REGULATION_OF_SIGNALING	GOBP_POSITIVE_REGULATION_OF_GENE_EXPRESSION	GOBP_POSITIVE_REGULATION_OF_PROTEIN_METABOLIC_PROCESS	GOBP_REGULATION_OF_PROTEIN_PHOSPHORYLATION			GOBP_REGULATION_OF_TRANSFERASE_ACTIVITY		GOBP_CELL_CYCLE			GOBP_REGULATION_OF_INTRACELLULAR_SIGNAL_TRANSDUCTION			GOBP_POSITIVE_REGULATION_OF_TRANSCRIPTION_BY_RNA_POLYMERASE_II			GOBP_CHROMOSOME_ORGANIZATION	GOBP_POSITIVE_REGULATION_OF_MOLECULAR_FUNCTION		GOBP_GROWTH				GOBP_CELLULAR_RESPONSE_TO_STRESS			GOBP_POSITIVE_REGULATION_OF_PROTEIN_MODIFICATION_PROCESS	GOBP_POSITIVE_REGULATION_OF_MULTICELLULAR_ORGANISMAL_PROCESS
5609	MAP2K7	mitogen-activated protein kinase kinase 7 [Source:HGNC Symbol;Acc:HGNC:6847]	GOBP_PROGRAMMED_CELL_DEATH	GOBP_POSITIVE_REGULATION_OF_NUCLEOBASE_CONTAINING_COMPOUND_METABOLIC_PROCESS		GOBP_POSITIVE_REGULATION_OF_RNA_METABOLIC_PROCESS		GOBP_POSITIVE_REGULATION_OF_CELLULAR_BIOSYNTHETIC_PROCESS	GOBP_PHOSPHORYLATION	GOBP_REGULATION_OF_PHOSPHORUS_METABOLIC_PROCESS	GOBP_REGULATION_OF_PROTEIN_MODIFICATION_PROCESS	GOBP_REGULATION_OF_CELL_DEATH					GOBP_POSITIVE_REGULATION_OF_SIGNALING		GOBP_POSITIVE_REGULATION_OF_PROTEIN_METABOLIC_PROCESS	GOBP_REGULATION_OF_PROTEIN_PHOSPHORYLATION		GOBP_PEPTIDYL_AMINO_ACID_MODIFICATION	GOBP_REGULATION_OF_TRANSFERASE_ACTIVITY					GOBP_REGULATION_OF_INTRACELLULAR_SIGNAL_TRANSDUCTION						GOBP_CHROMOSOME_ORGANIZATION	GOBP_POSITIVE_REGULATION_OF_MOLECULAR_FUNCTION						GOBP_CELLULAR_RESPONSE_TO_STRESS			GOBP_POSITIVE_REGULATION_OF_PROTEIN_MODIFICATION_PROCESS
7786	MAP3K12	mitogen-activated protein kinase kinase kinase 12 [Source:HGNC Symbol;Acc:HGNC:6851]	GOBP_PROGRAMMED_CELL_DEATH	GOBP_POSITIVE_REGULATION_OF_NUCLEOBASE_CONTAINING_COMPOUND_METABOLIC_PROCESS		GOBP_POSITIVE_REGULATION_OF_RNA_METABOLIC_PROCESS		GOBP_POSITIVE_REGULATION_OF_CELLULAR_BIOSYNTHETIC_PROCESS	GOBP_PHOSPHORYLATION	GOBP_REGULATION_OF_PHOSPHORUS_METABOLIC_PROCESS	GOBP_REGULATION_OF_PROTEIN_MODIFICATION_PROCESS	GOBP_REGULATION_OF_CELL_DEATH					GOBP_POSITIVE_REGULATION_OF_SIGNALING		GOBP_POSITIVE_REGULATION_OF_PROTEIN_METABOLIC_PROCESS	GOBP_REGULATION_OF_PROTEIN_PHOSPHORYLATION		GOBP_PEPTIDYL_AMINO_ACID_MODIFICATION	GOBP_REGULATION_OF_TRANSFERASE_ACTIVITY					GOBP_REGULATION_OF_INTRACELLULAR_SIGNAL_TRANSDUCTION							GOBP_POSITIVE_REGULATION_OF_MOLECULAR_FUNCTION						GOBP_CELLULAR_RESPONSE_TO_STRESS			GOBP_POSITIVE_REGULATION_OF_PROTEIN_MODIFICATION_PROCESS
2033	EP300	E1A binding protein p300 [Source:HGNC Symbol;Acc:HGNC:3373]	GOBP_PROGRAMMED_CELL_DEATH	GOBP_POSITIVE_REGULATION_OF_NUCLEOBASE_CONTAINING_COMPOUND_METABOLIC_PROCESS		GOBP_POSITIVE_REGULATION_OF_RNA_METABOLIC_PROCESS		GOBP_POSITIVE_REGULATION_OF_CELLULAR_BIOSYNTHETIC_PROCESS	GOBP_PHOSPHORYLATION	GOBP_REGULATION_OF_PHOSPHORUS_METABOLIC_PROCESS	GOBP_REGULATION_OF_PROTEIN_MODIFICATION_PROCESS		GOBP_NEGATIVE_REGULATION_OF_NUCLEOBASE_CONTAINING_COMPOUND_METABOLIC_PROCESS	GOBP_IMMUNE_SYSTEM_DEVELOPMENT	GOBP_NEGATIVE_REGULATION_OF_BIOSYNTHETIC_PROCESS	GOMF_TRANSCRIPTION_FACTOR_BINDING	GOBP_POSITIVE_REGULATION_OF_SIGNALING	GOBP_POSITIVE_REGULATION_OF_GENE_EXPRESSION			GOMF_CHROMATIN_BINDING	GOBP_PEPTIDYL_AMINO_ACID_MODIFICATION		GOBP_EMBRYO_DEVELOPMENT	GOBP_CELL_CYCLE	GOBP_CIRCULATORY_SYSTEM_DEVELOPMENT	GOBP_TISSUE_DEVELOPMENT	GOBP_REGULATION_OF_INTRACELLULAR_SIGNAL_TRANSDUCTION	GOBP_RESPONSE_TO_ENDOGENOUS_STIMULUS		GOBP_POSITIVE_REGULATION_OF_TRANSCRIPTION_BY_RNA_POLYMERASE_II	GOBP_CELLULAR_RESPONSE_TO_ENDOGENOUS_STIMULUS	GOCC_CHROMOSOME	GOBP_CHROMOSOME_ORGANIZATION	GOBP_POSITIVE_REGULATION_OF_MOLECULAR_FUNCTION	GOBP_TUBE_DEVELOPMENT	GOBP_GROWTH	GOMF_DNA_BINDING_TRANSCRIPTION_FACTOR_BINDING		GOBP_NEGATIVE_REGULATION_OF_TRANSCRIPTION_BY_RNA_POLYMERASE_II	GOBP_CELLULAR_RESPONSE_TO_STRESS	GOMF_TRANSCRIPTION_REGULATOR_ACTIVITY				GOBP_EMBRYO_DEVELOPMENT_ENDING_IN_BIRTH_OR_EGG_HATCHING		GOBP_ANATOMICAL_STRUCTURE_FORMATION_INVOLVED_IN_MORPHOGENESIS
2122	MECOM	MDS1 and EVI1 complex locus [Source:HGNC Symbol;Acc:HGNC:3498]	GOBP_PROGRAMMED_CELL_DEATH	GOBP_POSITIVE_REGULATION_OF_NUCLEOBASE_CONTAINING_COMPOUND_METABOLIC_PROCESS		GOBP_POSITIVE_REGULATION_OF_RNA_METABOLIC_PROCESS		GOBP_POSITIVE_REGULATION_OF_CELLULAR_BIOSYNTHETIC_PROCESS				GOBP_REGULATION_OF_CELL_DEATH	GOBP_NEGATIVE_REGULATION_OF_NUCLEOBASE_CONTAINING_COMPOUND_METABOLIC_PROCESS	GOBP_IMMUNE_SYSTEM_DEVELOPMENT	GOBP_NEGATIVE_REGULATION_OF_BIOSYNTHETIC_PROCESS							GOBP_PEPTIDYL_AMINO_ACID_MODIFICATION			GOBP_CELL_CYCLE			GOBP_REGULATION_OF_INTRACELLULAR_SIGNAL_TRANSDUCTION			GOBP_POSITIVE_REGULATION_OF_TRANSCRIPTION_BY_RNA_POLYMERASE_II			GOBP_CHROMOSOME_ORGANIZATION							GOBP_CELLULAR_RESPONSE_TO_STRESS	GOMF_TRANSCRIPTION_REGULATOR_ACTIVITY
3068	HDGF	heparin binding growth factor [Source:HGNC Symbol;Acc:HGNC:4856]	GOBP_PROGRAMMED_CELL_DEATH	GOBP_POSITIVE_REGULATION_OF_NUCLEOBASE_CONTAINING_COMPOUND_METABOLIC_PROCESS		GOBP_POSITIVE_REGULATION_OF_RNA_METABOLIC_PROCESS		GOBP_POSITIVE_REGULATION_OF_CELLULAR_BIOSYNTHETIC_PROCESS				GOBP_REGULATION_OF_CELL_DEATH	GOBP_NEGATIVE_REGULATION_OF_NUCLEOBASE_CONTAINING_COMPOUND_METABOLIC_PROCESS		GOBP_NEGATIVE_REGULATION_OF_BIOSYNTHETIC_PROCESS	GOMF_TRANSCRIPTION_FACTOR_BINDING															GOBP_POSITIVE_REGULATION_OF_TRANSCRIPTION_BY_RNA_POLYMERASE_II									GOBP_NEGATIVE_REGULATION_OF_TRANSCRIPTION_BY_RNA_POLYMERASE_II		GOMF_TRANSCRIPTION_REGULATOR_ACTIVITY
9774	BCLAF1	BCL2 associated transcription factor 1 [Source:HGNC Symbol;Acc:HGNC:16863]	GOBP_PROGRAMMED_CELL_DEATH	GOBP_POSITIVE_REGULATION_OF_NUCLEOBASE_CONTAINING_COMPOUND_METABOLIC_PROCESS		GOBP_POSITIVE_REGULATION_OF_RNA_METABOLIC_PROCESS		GOBP_POSITIVE_REGULATION_OF_CELLULAR_BIOSYNTHETIC_PROCESS				GOBP_REGULATION_OF_CELL_DEATH	GOBP_NEGATIVE_REGULATION_OF_NUCLEOBASE_CONTAINING_COMPOUND_METABOLIC_PROCESS		GOBP_NEGATIVE_REGULATION_OF_BIOSYNTHETIC_PROCESS		GOBP_POSITIVE_REGULATION_OF_SIGNALING											GOBP_REGULATION_OF_INTRACELLULAR_SIGNAL_TRANSDUCTION			GOBP_POSITIVE_REGULATION_OF_TRANSCRIPTION_BY_RNA_POLYMERASE_II										GOBP_CELLULAR_RESPONSE_TO_STRESS	GOMF_TRANSCRIPTION_REGULATOR_ACTIVITY
2120	ETV6	ETS variant transcription factor 6 [Source:HGNC Symbol;Acc:HGNC:3495]	GOBP_PROGRAMMED_CELL_DEATH	GOBP_POSITIVE_REGULATION_OF_NUCLEOBASE_CONTAINING_COMPOUND_METABOLIC_PROCESS		GOBP_POSITIVE_REGULATION_OF_RNA_METABOLIC_PROCESS		GOBP_POSITIVE_REGULATION_OF_CELLULAR_BIOSYNTHETIC_PROCESS					GOBP_NEGATIVE_REGULATION_OF_NUCLEOBASE_CONTAINING_COMPOUND_METABOLIC_PROCESS	GOBP_IMMUNE_SYSTEM_DEVELOPMENT	GOBP_NEGATIVE_REGULATION_OF_BIOSYNTHETIC_PROCESS																GOBP_POSITIVE_REGULATION_OF_TRANSCRIPTION_BY_RNA_POLYMERASE_II		GOCC_CHROMOSOME							GOBP_NEGATIVE_REGULATION_OF_TRANSCRIPTION_BY_RNA_POLYMERASE_II		GOMF_TRANSCRIPTION_REGULATOR_ACTIVITY
4149	MAX	MYC associated factor X [Source:HGNC Symbol;Acc:HGNC:6913]	GOBP_PROGRAMMED_CELL_DEATH	GOBP_POSITIVE_REGULATION_OF_NUCLEOBASE_CONTAINING_COMPOUND_METABOLIC_PROCESS		GOBP_POSITIVE_REGULATION_OF_RNA_METABOLIC_PROCESS		GOBP_POSITIVE_REGULATION_OF_CELLULAR_BIOSYNTHETIC_PROCESS					GOBP_NEGATIVE_REGULATION_OF_NUCLEOBASE_CONTAINING_COMPOUND_METABOLIC_PROCESS		GOBP_NEGATIVE_REGULATION_OF_BIOSYNTHETIC_PROCESS	GOMF_TRANSCRIPTION_FACTOR_BINDING													GOBP_RESPONSE_TO_ENDOGENOUS_STIMULUS		GOBP_POSITIVE_REGULATION_OF_TRANSCRIPTION_BY_RNA_POLYMERASE_II	GOBP_CELLULAR_RESPONSE_TO_ENDOGENOUS_STIMULUS	GOCC_CHROMOSOME					GOMF_DNA_BINDING_TRANSCRIPTION_FACTOR_BINDING		GOBP_NEGATIVE_REGULATION_OF_TRANSCRIPTION_BY_RNA_POLYMERASE_II	GOBP_CELLULAR_RESPONSE_TO_STRESS	GOMF_TRANSCRIPTION_REGULATOR_ACTIVITY
4292	MLH1	mutL homolog 1 [Source:HGNC Symbol;Acc:HGNC:7127]	GOBP_PROGRAMMED_CELL_DEATH	GOBP_POSITIVE_REGULATION_OF_NUCLEOBASE_CONTAINING_COMPOUND_METABOLIC_PROCESS		GOBP_POSITIVE_REGULATION_OF_RNA_METABOLIC_PROCESS							GOBP_NEGATIVE_REGULATION_OF_NUCLEOBASE_CONTAINING_COMPOUND_METABOLIC_PROCESS	GOBP_IMMUNE_SYSTEM_DEVELOPMENT	GOBP_NEGATIVE_REGULATION_OF_BIOSYNTHETIC_PROCESS			GOBP_POSITIVE_REGULATION_OF_GENE_EXPRESSION			GOMF_CHROMATIN_BINDING				GOBP_CELL_CYCLE					GOBP_POSITIVE_REGULATION_OF_DEVELOPMENTAL_PROCESS			GOCC_CHROMOSOME	GOBP_CHROMOSOME_ORGANIZATION							GOBP_CELLULAR_RESPONSE_TO_STRESS				GOBP_POSITIVE_REGULATION_OF_MULTICELLULAR_ORGANISMAL_PROCESS
4436	MSH2	mutS homolog 2 [Source:HGNC Symbol;Acc:HGNC:7325]	GOBP_PROGRAMMED_CELL_DEATH	GOBP_POSITIVE_REGULATION_OF_NUCLEOBASE_CONTAINING_COMPOUND_METABOLIC_PROCESS								GOBP_REGULATION_OF_CELL_DEATH	GOBP_NEGATIVE_REGULATION_OF_NUCLEOBASE_CONTAINING_COMPOUND_METABOLIC_PROCESS	GOBP_IMMUNE_SYSTEM_DEVELOPMENT				GOBP_POSITIVE_REGULATION_OF_GENE_EXPRESSION			GOMF_CHROMATIN_BINDING			GOBP_EMBRYO_DEVELOPMENT	GOBP_CELL_CYCLE					GOBP_POSITIVE_REGULATION_OF_DEVELOPMENTAL_PROCESS			GOCC_CHROMOSOME	GOBP_CHROMOSOME_ORGANIZATION	GOBP_POSITIVE_REGULATION_OF_MOLECULAR_FUNCTION						GOBP_CELLULAR_RESPONSE_TO_STRESS				GOBP_POSITIVE_REGULATION_OF_MULTICELLULAR_ORGANISMAL_PROCESS	GOBP_EMBRYO_DEVELOPMENT_ENDING_IN_BIRTH_OR_EGG_HATCHING
387	RHOA	ras homolog family member A [Source:HGNC Symbol;Acc:HGNC:667]	GOBP_PROGRAMMED_CELL_DEATH		GOBP_REGULATION_OF_CELL_POPULATION_PROLIFERATION		GOBP_REGULATION_OF_CELL_DIFFERENTIATION	GOBP_POSITIVE_REGULATION_OF_CELLULAR_BIOSYNTHETIC_PROCESS	GOBP_PHOSPHORYLATION	GOBP_REGULATION_OF_PHOSPHORUS_METABOLIC_PROCESS	GOBP_REGULATION_OF_PROTEIN_MODIFICATION_PROCESS	GOBP_REGULATION_OF_CELL_DEATH		GOBP_IMMUNE_SYSTEM_DEVELOPMENT	GOBP_NEGATIVE_REGULATION_OF_BIOSYNTHETIC_PROCESS		GOBP_POSITIVE_REGULATION_OF_SIGNALING	GOBP_POSITIVE_REGULATION_OF_GENE_EXPRESSION	GOBP_POSITIVE_REGULATION_OF_PROTEIN_METABOLIC_PROCESS	GOBP_REGULATION_OF_PROTEIN_PHOSPHORYLATION			GOBP_REGULATION_OF_TRANSFERASE_ACTIVITY		GOBP_CELL_CYCLE	GOBP_CIRCULATORY_SYSTEM_DEVELOPMENT	GOBP_TISSUE_DEVELOPMENT	GOBP_REGULATION_OF_INTRACELLULAR_SIGNAL_TRANSDUCTION	GOBP_RESPONSE_TO_ENDOGENOUS_STIMULUS	GOBP_POSITIVE_REGULATION_OF_DEVELOPMENTAL_PROCESS		GOBP_CELLULAR_RESPONSE_TO_ENDOGENOUS_STIMULUS			GOBP_POSITIVE_REGULATION_OF_MOLECULAR_FUNCTION	GOBP_TUBE_DEVELOPMENT	GOBP_GROWTH		GOBP_NEGATIVE_REGULATION_OF_CELL_POPULATION_PROLIFERATION		GOBP_CELLULAR_RESPONSE_TO_STRESS		GOBP_POSITIVE_REGULATION_OF_CELL_DIFFERENTIATION	GOBP_POSITIVE_REGULATION_OF_PROTEIN_MODIFICATION_PROCESS	GOBP_POSITIVE_REGULATION_OF_MULTICELLULAR_ORGANISMAL_PROCESS			GOBP_ANATOMICAL_STRUCTURE_FORMATION_INVOLVED_IN_MORPHOGENESIS	GOBP_TUBE_MORPHOGENESIS
6794	STK11	serine/threonine kinase 11 [Source:HGNC Symbol;Acc:HGNC:11389]	GOBP_PROGRAMMED_CELL_DEATH		GOBP_REGULATION_OF_CELL_POPULATION_PROLIFERATION		GOBP_REGULATION_OF_CELL_DIFFERENTIATION	GOBP_POSITIVE_REGULATION_OF_CELLULAR_BIOSYNTHETIC_PROCESS	GOBP_PHOSPHORYLATION	GOBP_REGULATION_OF_PHOSPHORUS_METABOLIC_PROCESS	GOBP_REGULATION_OF_PROTEIN_MODIFICATION_PROCESS			GOBP_IMMUNE_SYSTEM_DEVELOPMENT			GOBP_POSITIVE_REGULATION_OF_SIGNALING		GOBP_POSITIVE_REGULATION_OF_PROTEIN_METABOLIC_PROCESS	GOBP_REGULATION_OF_PROTEIN_PHOSPHORYLATION		GOBP_PEPTIDYL_AMINO_ACID_MODIFICATION	GOBP_REGULATION_OF_TRANSFERASE_ACTIVITY		GOBP_CELL_CYCLE	GOBP_CIRCULATORY_SYSTEM_DEVELOPMENT		GOBP_REGULATION_OF_INTRACELLULAR_SIGNAL_TRANSDUCTION	GOBP_RESPONSE_TO_ENDOGENOUS_STIMULUS	GOBP_POSITIVE_REGULATION_OF_DEVELOPMENTAL_PROCESS		GOBP_CELLULAR_RESPONSE_TO_ENDOGENOUS_STIMULUS			GOBP_POSITIVE_REGULATION_OF_MOLECULAR_FUNCTION		GOBP_GROWTH		GOBP_NEGATIVE_REGULATION_OF_CELL_POPULATION_PROLIFERATION		GOBP_CELLULAR_RESPONSE_TO_STRESS		GOBP_POSITIVE_REGULATION_OF_CELL_DIFFERENTIATION	GOBP_POSITIVE_REGULATION_OF_PROTEIN_MODIFICATION_PROCESS	GOBP_POSITIVE_REGULATION_OF_MULTICELLULAR_ORGANISMAL_PROCESS		GOBP_GLAND_DEVELOPMENT
1027	CDKN1B	cyclin dependent kinase inhibitor 1B [Source:HGNC Symbol;Acc:HGNC:1785]	GOBP_PROGRAMMED_CELL_DEATH		GOBP_REGULATION_OF_CELL_POPULATION_PROLIFERATION		GOBP_REGULATION_OF_CELL_DIFFERENTIATION		GOBP_PHOSPHORYLATION	GOBP_REGULATION_OF_PHOSPHORUS_METABOLIC_PROCESS	GOBP_REGULATION_OF_PROTEIN_MODIFICATION_PROCESS	GOBP_REGULATION_OF_CELL_DEATH	GOBP_NEGATIVE_REGULATION_OF_NUCLEOBASE_CONTAINING_COMPOUND_METABOLIC_PROCESS		GOBP_NEGATIVE_REGULATION_OF_BIOSYNTHETIC_PROCESS				GOBP_POSITIVE_REGULATION_OF_PROTEIN_METABOLIC_PROCESS	GOBP_REGULATION_OF_PROTEIN_PHOSPHORYLATION			GOBP_REGULATION_OF_TRANSFERASE_ACTIVITY		GOBP_CELL_CYCLE	GOBP_CIRCULATORY_SYSTEM_DEVELOPMENT	GOBP_TISSUE_DEVELOPMENT		GOBP_RESPONSE_TO_ENDOGENOUS_STIMULUS						GOBP_POSITIVE_REGULATION_OF_MOLECULAR_FUNCTION		GOBP_GROWTH		GOBP_NEGATIVE_REGULATION_OF_CELL_POPULATION_PROLIFERATION		GOBP_CELLULAR_RESPONSE_TO_STRESS			GOBP_POSITIVE_REGULATION_OF_PROTEIN_MODIFICATION_PROCESS			GOBP_GLAND_DEVELOPMENT
55294	FBXW7	F-box and WD repeat domain containing 7 [Source:HGNC Symbol;Acc:HGNC:16712]	GOBP_PROGRAMMED_CELL_DEATH		GOBP_REGULATION_OF_CELL_POPULATION_PROLIFERATION		GOBP_REGULATION_OF_CELL_DIFFERENTIATION		GOBP_PHOSPHORYLATION	GOBP_REGULATION_OF_PHOSPHORUS_METABOLIC_PROCESS	GOBP_REGULATION_OF_PROTEIN_MODIFICATION_PROCESS	GOBP_REGULATION_OF_CELL_DEATH		GOBP_IMMUNE_SYSTEM_DEVELOPMENT	GOBP_NEGATIVE_REGULATION_OF_BIOSYNTHETIC_PROCESS		GOBP_POSITIVE_REGULATION_OF_SIGNALING		GOBP_POSITIVE_REGULATION_OF_PROTEIN_METABOLIC_PROCESS	GOBP_REGULATION_OF_PROTEIN_PHOSPHORYLATION		GOBP_PEPTIDYL_AMINO_ACID_MODIFICATION	GOBP_REGULATION_OF_TRANSFERASE_ACTIVITY		GOBP_CELL_CYCLE	GOBP_CIRCULATORY_SYSTEM_DEVELOPMENT		GOBP_REGULATION_OF_INTRACELLULAR_SIGNAL_TRANSDUCTION					GOCC_CHROMOSOME	GOBP_CHROMOSOME_ORGANIZATION	GOBP_POSITIVE_REGULATION_OF_MOLECULAR_FUNCTION	GOBP_TUBE_DEVELOPMENT			GOBP_NEGATIVE_REGULATION_OF_CELL_POPULATION_PROLIFERATION		GOBP_CELLULAR_RESPONSE_TO_STRESS			GOBP_POSITIVE_REGULATION_OF_PROTEIN_MODIFICATION_PROCESS			GOBP_GLAND_DEVELOPMENT	GOBP_ANATOMICAL_STRUCTURE_FORMATION_INVOLVED_IN_MORPHOGENESIS	GOBP_TUBE_MORPHOGENESIS
596	BCL2	BCL2 apoptosis regulator [Source:HGNC Symbol;Acc:HGNC:990]	GOBP_PROGRAMMED_CELL_DEATH		GOBP_REGULATION_OF_CELL_POPULATION_PROLIFERATION		GOBP_REGULATION_OF_CELL_DIFFERENTIATION		GOBP_PHOSPHORYLATION	GOBP_REGULATION_OF_PHOSPHORUS_METABOLIC_PROCESS	GOBP_REGULATION_OF_PROTEIN_MODIFICATION_PROCESS	GOBP_REGULATION_OF_CELL_DEATH		GOBP_IMMUNE_SYSTEM_DEVELOPMENT		GOMF_TRANSCRIPTION_FACTOR_BINDING			GOBP_POSITIVE_REGULATION_OF_PROTEIN_METABOLIC_PROCESS	GOBP_REGULATION_OF_PROTEIN_PHOSPHORYLATION		GOBP_PEPTIDYL_AMINO_ACID_MODIFICATION			GOBP_CELL_CYCLE		GOBP_TISSUE_DEVELOPMENT	GOBP_REGULATION_OF_INTRACELLULAR_SIGNAL_TRANSDUCTION	GOBP_RESPONSE_TO_ENDOGENOUS_STIMULUS	GOBP_POSITIVE_REGULATION_OF_DEVELOPMENTAL_PROCESS					GOBP_POSITIVE_REGULATION_OF_MOLECULAR_FUNCTION	GOBP_TUBE_DEVELOPMENT	GOBP_GROWTH	GOMF_DNA_BINDING_TRANSCRIPTION_FACTOR_BINDING	GOBP_NEGATIVE_REGULATION_OF_CELL_POPULATION_PROLIFERATION		GOBP_CELLULAR_RESPONSE_TO_STRESS		GOBP_POSITIVE_REGULATION_OF_CELL_DIFFERENTIATION	GOBP_POSITIVE_REGULATION_OF_PROTEIN_MODIFICATION_PROCESS	GOBP_POSITIVE_REGULATION_OF_MULTICELLULAR_ORGANISMAL_PROCESS		GOBP_GLAND_DEVELOPMENT		GOBP_TUBE_MORPHOGENESIS
3815	KIT	KIT proto-oncogene, receptor tyrosine kinase [Source:HGNC Symbol;Acc:HGNC:6342]	GOBP_PROGRAMMED_CELL_DEATH		GOBP_REGULATION_OF_CELL_POPULATION_PROLIFERATION		GOBP_REGULATION_OF_CELL_DIFFERENTIATION		GOBP_PHOSPHORYLATION	GOBP_REGULATION_OF_PHOSPHORUS_METABOLIC_PROCESS	GOBP_REGULATION_OF_PROTEIN_MODIFICATION_PROCESS	GOBP_REGULATION_OF_CELL_DEATH		GOBP_IMMUNE_SYSTEM_DEVELOPMENT			GOBP_POSITIVE_REGULATION_OF_SIGNALING	GOBP_POSITIVE_REGULATION_OF_GENE_EXPRESSION	GOBP_POSITIVE_REGULATION_OF_PROTEIN_METABOLIC_PROCESS	GOBP_REGULATION_OF_PROTEIN_PHOSPHORYLATION		GOBP_PEPTIDYL_AMINO_ACID_MODIFICATION	GOBP_REGULATION_OF_TRANSFERASE_ACTIVITY	GOBP_EMBRYO_DEVELOPMENT		GOBP_CIRCULATORY_SYSTEM_DEVELOPMENT		GOBP_REGULATION_OF_INTRACELLULAR_SIGNAL_TRANSDUCTION	GOBP_RESPONSE_TO_ENDOGENOUS_STIMULUS	GOBP_POSITIVE_REGULATION_OF_DEVELOPMENTAL_PROCESS		GOBP_CELLULAR_RESPONSE_TO_ENDOGENOUS_STIMULUS			GOBP_POSITIVE_REGULATION_OF_MOLECULAR_FUNCTION	GOBP_TUBE_DEVELOPMENT							GOBP_POSITIVE_REGULATION_OF_CELL_DIFFERENTIATION	GOBP_POSITIVE_REGULATION_OF_PROTEIN_MODIFICATION_PROCESS	GOBP_POSITIVE_REGULATION_OF_MULTICELLULAR_ORGANISMAL_PROCESS
6850	SYK	spleen associated tyrosine kinase [Source:HGNC Symbol;Acc:HGNC:11491]	GOBP_PROGRAMMED_CELL_DEATH		GOBP_REGULATION_OF_CELL_POPULATION_PROLIFERATION		GOBP_REGULATION_OF_CELL_DIFFERENTIATION		GOBP_PHOSPHORYLATION	GOBP_REGULATION_OF_PHOSPHORUS_METABOLIC_PROCESS	GOBP_REGULATION_OF_PROTEIN_MODIFICATION_PROCESS	GOBP_REGULATION_OF_CELL_DEATH		GOBP_IMMUNE_SYSTEM_DEVELOPMENT			GOBP_POSITIVE_REGULATION_OF_SIGNALING	GOBP_POSITIVE_REGULATION_OF_GENE_EXPRESSION	GOBP_POSITIVE_REGULATION_OF_PROTEIN_METABOLIC_PROCESS	GOBP_REGULATION_OF_PROTEIN_PHOSPHORYLATION		GOBP_PEPTIDYL_AMINO_ACID_MODIFICATION	GOBP_REGULATION_OF_TRANSFERASE_ACTIVITY			GOBP_CIRCULATORY_SYSTEM_DEVELOPMENT		GOBP_REGULATION_OF_INTRACELLULAR_SIGNAL_TRANSDUCTION	GOBP_RESPONSE_TO_ENDOGENOUS_STIMULUS	GOBP_POSITIVE_REGULATION_OF_DEVELOPMENTAL_PROCESS					GOBP_POSITIVE_REGULATION_OF_MOLECULAR_FUNCTION	GOBP_TUBE_DEVELOPMENT							GOBP_POSITIVE_REGULATION_OF_CELL_DIFFERENTIATION	GOBP_POSITIVE_REGULATION_OF_PROTEIN_MODIFICATION_PROCESS	GOBP_POSITIVE_REGULATION_OF_MULTICELLULAR_ORGANISMAL_PROCESS			GOBP_ANATOMICAL_STRUCTURE_FORMATION_INVOLVED_IN_MORPHOGENESIS	GOBP_TUBE_MORPHOGENESIS
3572	IL6ST	interleukin 6 cytokine family signal transducer [Source:HGNC Symbol;Acc:HGNC:6021]	GOBP_PROGRAMMED_CELL_DEATH		GOBP_REGULATION_OF_CELL_POPULATION_PROLIFERATION		GOBP_REGULATION_OF_CELL_DIFFERENTIATION		GOBP_PHOSPHORYLATION	GOBP_REGULATION_OF_PHOSPHORUS_METABOLIC_PROCESS	GOBP_REGULATION_OF_PROTEIN_MODIFICATION_PROCESS	GOBP_REGULATION_OF_CELL_DEATH					GOBP_POSITIVE_REGULATION_OF_SIGNALING	GOBP_POSITIVE_REGULATION_OF_GENE_EXPRESSION	GOBP_POSITIVE_REGULATION_OF_PROTEIN_METABOLIC_PROCESS	GOBP_REGULATION_OF_PROTEIN_PHOSPHORYLATION		GOBP_PEPTIDYL_AMINO_ACID_MODIFICATION					GOBP_TISSUE_DEVELOPMENT			GOBP_POSITIVE_REGULATION_OF_DEVELOPMENTAL_PROCESS						GOBP_TUBE_DEVELOPMENT							GOBP_POSITIVE_REGULATION_OF_CELL_DIFFERENTIATION	GOBP_POSITIVE_REGULATION_OF_PROTEIN_MODIFICATION_PROCESS	GOBP_POSITIVE_REGULATION_OF_MULTICELLULAR_ORGANISMAL_PROCESS
3845	KRAS	KRAS proto-oncogene, GTPase [Source:HGNC Symbol;Acc:HGNC:6407]	GOBP_PROGRAMMED_CELL_DEATH		GOBP_REGULATION_OF_CELL_POPULATION_PROLIFERATION		GOBP_REGULATION_OF_CELL_DIFFERENTIATION		GOBP_PHOSPHORYLATION	GOBP_REGULATION_OF_PHOSPHORUS_METABOLIC_PROCESS	GOBP_REGULATION_OF_PROTEIN_MODIFICATION_PROCESS	GOBP_REGULATION_OF_CELL_DEATH					GOBP_POSITIVE_REGULATION_OF_SIGNALING	GOBP_POSITIVE_REGULATION_OF_GENE_EXPRESSION	GOBP_POSITIVE_REGULATION_OF_PROTEIN_METABOLIC_PROCESS	GOBP_REGULATION_OF_PROTEIN_PHOSPHORYLATION							GOBP_TISSUE_DEVELOPMENT	GOBP_REGULATION_OF_INTRACELLULAR_SIGNAL_TRANSDUCTION								GOBP_TUBE_DEVELOPMENT								GOBP_POSITIVE_REGULATION_OF_PROTEIN_MODIFICATION_PROCESS					GOBP_TUBE_MORPHOGENESIS
2260	FGFR1	fibroblast growth factor receptor 1 [Source:HGNC Symbol;Acc:HGNC:3688]	GOBP_PROGRAMMED_CELL_DEATH		GOBP_REGULATION_OF_CELL_POPULATION_PROLIFERATION		GOBP_REGULATION_OF_CELL_DIFFERENTIATION		GOBP_PHOSPHORYLATION	GOBP_REGULATION_OF_PHOSPHORUS_METABOLIC_PROCESS	GOBP_REGULATION_OF_PROTEIN_MODIFICATION_PROCESS	GOBP_REGULATION_OF_CELL_DEATH					GOBP_POSITIVE_REGULATION_OF_SIGNALING		GOBP_POSITIVE_REGULATION_OF_PROTEIN_METABOLIC_PROCESS	GOBP_REGULATION_OF_PROTEIN_PHOSPHORYLATION		GOBP_PEPTIDYL_AMINO_ACID_MODIFICATION	GOBP_REGULATION_OF_TRANSFERASE_ACTIVITY	GOBP_EMBRYO_DEVELOPMENT			GOBP_TISSUE_DEVELOPMENT	GOBP_REGULATION_OF_INTRACELLULAR_SIGNAL_TRANSDUCTION	GOBP_RESPONSE_TO_ENDOGENOUS_STIMULUS	GOBP_POSITIVE_REGULATION_OF_DEVELOPMENTAL_PROCESS		GOBP_CELLULAR_RESPONSE_TO_ENDOGENOUS_STIMULUS			GOBP_POSITIVE_REGULATION_OF_MOLECULAR_FUNCTION								GOBP_POSITIVE_REGULATION_OF_CELL_DIFFERENTIATION	GOBP_POSITIVE_REGULATION_OF_PROTEIN_MODIFICATION_PROCESS		GOBP_EMBRYO_DEVELOPMENT_ENDING_IN_BIRTH_OR_EGG_HATCHING
5728	PTEN	phosphatase and tensin homolog [Source:HGNC Symbol;Acc:HGNC:9588]	GOBP_PROGRAMMED_CELL_DEATH		GOBP_REGULATION_OF_CELL_POPULATION_PROLIFERATION		GOBP_REGULATION_OF_CELL_DIFFERENTIATION		GOBP_PHOSPHORYLATION	GOBP_REGULATION_OF_PHOSPHORUS_METABOLIC_PROCESS	GOBP_REGULATION_OF_PROTEIN_MODIFICATION_PROCESS	GOBP_REGULATION_OF_CELL_DEATH					GOBP_POSITIVE_REGULATION_OF_SIGNALING		GOBP_POSITIVE_REGULATION_OF_PROTEIN_METABOLIC_PROCESS	GOBP_REGULATION_OF_PROTEIN_PHOSPHORYLATION		GOBP_PEPTIDYL_AMINO_ACID_MODIFICATION	GOBP_REGULATION_OF_TRANSFERASE_ACTIVITY		GOBP_CELL_CYCLE	GOBP_CIRCULATORY_SYSTEM_DEVELOPMENT	GOBP_TISSUE_DEVELOPMENT	GOBP_REGULATION_OF_INTRACELLULAR_SIGNAL_TRANSDUCTION							GOBP_POSITIVE_REGULATION_OF_MOLECULAR_FUNCTION	GOBP_TUBE_DEVELOPMENT	GOBP_GROWTH		GOBP_NEGATIVE_REGULATION_OF_CELL_POPULATION_PROLIFERATION		GOBP_CELLULAR_RESPONSE_TO_STRESS			GOBP_POSITIVE_REGULATION_OF_PROTEIN_MODIFICATION_PROCESS			GOBP_GLAND_DEVELOPMENT	GOBP_ANATOMICAL_STRUCTURE_FORMATION_INVOLVED_IN_MORPHOGENESIS	GOBP_TUBE_MORPHOGENESIS
324	APC	APC regulator of WNT signaling pathway [Source:HGNC Symbol;Acc:HGNC:583]	GOBP_PROGRAMMED_CELL_DEATH		GOBP_REGULATION_OF_CELL_POPULATION_PROLIFERATION		GOBP_REGULATION_OF_CELL_DIFFERENTIATION		GOBP_PHOSPHORYLATION	GOBP_REGULATION_OF_PHOSPHORUS_METABOLIC_PROCESS	GOBP_REGULATION_OF_PROTEIN_MODIFICATION_PROCESS	GOBP_REGULATION_OF_CELL_DEATH							GOBP_POSITIVE_REGULATION_OF_PROTEIN_METABOLIC_PROCESS	GOBP_REGULATION_OF_PROTEIN_PHOSPHORYLATION			GOBP_REGULATION_OF_TRANSFERASE_ACTIVITY		GOBP_CELL_CYCLE				GOBP_RESPONSE_TO_ENDOGENOUS_STIMULUS			GOBP_CELLULAR_RESPONSE_TO_ENDOGENOUS_STIMULUS	GOCC_CHROMOSOME	GOBP_CHROMOSOME_ORGANIZATION					GOBP_NEGATIVE_REGULATION_OF_CELL_POPULATION_PROLIFERATION		GOBP_CELLULAR_RESPONSE_TO_STRESS				GOBP_POSITIVE_REGULATION_OF_MULTICELLULAR_ORGANISMAL_PROCESS
4771	NF2	neurofibromin 2 [Source:HGNC Symbol;Acc:HGNC:7773]	GOBP_PROGRAMMED_CELL_DEATH		GOBP_REGULATION_OF_CELL_POPULATION_PROLIFERATION		GOBP_REGULATION_OF_CELL_DIFFERENTIATION		GOBP_PHOSPHORYLATION	GOBP_REGULATION_OF_PHOSPHORUS_METABOLIC_PROCESS	GOBP_REGULATION_OF_PROTEIN_MODIFICATION_PROCESS	GOBP_REGULATION_OF_CELL_DEATH								GOBP_REGULATION_OF_PROTEIN_PHOSPHORYLATION		GOBP_PEPTIDYL_AMINO_ACID_MODIFICATION	GOBP_REGULATION_OF_TRANSFERASE_ACTIVITY	GOBP_EMBRYO_DEVELOPMENT	GOBP_CELL_CYCLE		GOBP_TISSUE_DEVELOPMENT	GOBP_REGULATION_OF_INTRACELLULAR_SIGNAL_TRANSDUCTION		GOBP_POSITIVE_REGULATION_OF_DEVELOPMENTAL_PROCESS									GOBP_NEGATIVE_REGULATION_OF_CELL_POPULATION_PROLIFERATION				GOBP_POSITIVE_REGULATION_OF_CELL_DIFFERENTIATION					GOBP_ANATOMICAL_STRUCTURE_FORMATION_INVOLVED_IN_MORPHOGENESIS
7048	TGFBR2	transforming growth factor beta receptor 2 [Source:HGNC Symbol;Acc:HGNC:11773]	GOBP_PROGRAMMED_CELL_DEATH		GOBP_REGULATION_OF_CELL_POPULATION_PROLIFERATION		GOBP_REGULATION_OF_CELL_DIFFERENTIATION		GOBP_PHOSPHORYLATION	GOBP_REGULATION_OF_PHOSPHORUS_METABOLIC_PROCESS	GOBP_REGULATION_OF_PROTEIN_MODIFICATION_PROCESS			GOBP_IMMUNE_SYSTEM_DEVELOPMENT			GOBP_POSITIVE_REGULATION_OF_SIGNALING		GOBP_POSITIVE_REGULATION_OF_PROTEIN_METABOLIC_PROCESS	GOBP_REGULATION_OF_PROTEIN_PHOSPHORYLATION		GOBP_PEPTIDYL_AMINO_ACID_MODIFICATION	GOBP_REGULATION_OF_TRANSFERASE_ACTIVITY	GOBP_EMBRYO_DEVELOPMENT		GOBP_CIRCULATORY_SYSTEM_DEVELOPMENT	GOBP_TISSUE_DEVELOPMENT		GOBP_RESPONSE_TO_ENDOGENOUS_STIMULUS	GOBP_POSITIVE_REGULATION_OF_DEVELOPMENTAL_PROCESS		GOBP_CELLULAR_RESPONSE_TO_ENDOGENOUS_STIMULUS			GOBP_POSITIVE_REGULATION_OF_MOLECULAR_FUNCTION	GOBP_TUBE_DEVELOPMENT	GOBP_GROWTH		GOBP_NEGATIVE_REGULATION_OF_CELL_POPULATION_PROLIFERATION				GOBP_POSITIVE_REGULATION_OF_CELL_DIFFERENTIATION	GOBP_POSITIVE_REGULATION_OF_PROTEIN_MODIFICATION_PROCESS	GOBP_POSITIVE_REGULATION_OF_MULTICELLULAR_ORGANISMAL_PROCESS	GOBP_EMBRYO_DEVELOPMENT_ENDING_IN_BIRTH_OR_EGG_HATCHING	GOBP_GLAND_DEVELOPMENT	GOBP_ANATOMICAL_STRUCTURE_FORMATION_INVOLVED_IN_MORPHOGENESIS	GOBP_TUBE_MORPHOGENESIS
604	BCL6	BCL6 transcription repressor [Source:HGNC Symbol;Acc:HGNC:1001]	GOBP_PROGRAMMED_CELL_DEATH		GOBP_REGULATION_OF_CELL_POPULATION_PROLIFERATION		GOBP_REGULATION_OF_CELL_DIFFERENTIATION				GOBP_REGULATION_OF_PROTEIN_MODIFICATION_PROCESS	GOBP_REGULATION_OF_CELL_DEATH	GOBP_NEGATIVE_REGULATION_OF_NUCLEOBASE_CONTAINING_COMPOUND_METABOLIC_PROCESS	GOBP_IMMUNE_SYSTEM_DEVELOPMENT	GOBP_NEGATIVE_REGULATION_OF_BIOSYNTHETIC_PROCESS	GOMF_TRANSCRIPTION_FACTOR_BINDING			GOBP_POSITIVE_REGULATION_OF_PROTEIN_METABOLIC_PROCESS		GOMF_CHROMATIN_BINDING				GOBP_CELL_CYCLE			GOBP_REGULATION_OF_INTRACELLULAR_SIGNAL_TRANSDUCTION		GOBP_POSITIVE_REGULATION_OF_DEVELOPMENTAL_PROCESS			GOCC_CHROMOSOME				GOBP_GROWTH	GOMF_DNA_BINDING_TRANSCRIPTION_FACTOR_BINDING	GOBP_NEGATIVE_REGULATION_OF_CELL_POPULATION_PROLIFERATION	GOBP_NEGATIVE_REGULATION_OF_TRANSCRIPTION_BY_RNA_POLYMERASE_II	GOBP_CELLULAR_RESPONSE_TO_STRESS	GOMF_TRANSCRIPTION_REGULATOR_ACTIVITY	GOBP_POSITIVE_REGULATION_OF_CELL_DIFFERENTIATION	GOBP_POSITIVE_REGULATION_OF_PROTEIN_MODIFICATION_PROCESS	GOBP_POSITIVE_REGULATION_OF_MULTICELLULAR_ORGANISMAL_PROCESS			GOBP_ANATOMICAL_STRUCTURE_FORMATION_INVOLVED_IN_MORPHOGENESIS
4853	NOTCH2	notch receptor 2 [Source:HGNC Symbol;Acc:HGNC:7882]	GOBP_PROGRAMMED_CELL_DEATH		GOBP_REGULATION_OF_CELL_POPULATION_PROLIFERATION		GOBP_REGULATION_OF_CELL_DIFFERENTIATION					GOBP_REGULATION_OF_CELL_DEATH	GOBP_NEGATIVE_REGULATION_OF_NUCLEOBASE_CONTAINING_COMPOUND_METABOLIC_PROCESS	GOBP_IMMUNE_SYSTEM_DEVELOPMENT	GOBP_NEGATIVE_REGULATION_OF_BIOSYNTHETIC_PROCESS	GOMF_TRANSCRIPTION_FACTOR_BINDING	GOBP_POSITIVE_REGULATION_OF_SIGNALING							GOBP_EMBRYO_DEVELOPMENT		GOBP_CIRCULATORY_SYSTEM_DEVELOPMENT	GOBP_TISSUE_DEVELOPMENT	GOBP_REGULATION_OF_INTRACELLULAR_SIGNAL_TRANSDUCTION	GOBP_RESPONSE_TO_ENDOGENOUS_STIMULUS	GOBP_POSITIVE_REGULATION_OF_DEVELOPMENTAL_PROCESS		GOBP_CELLULAR_RESPONSE_TO_ENDOGENOUS_STIMULUS				GOBP_TUBE_DEVELOPMENT	GOBP_GROWTH	GOMF_DNA_BINDING_TRANSCRIPTION_FACTOR_BINDING		GOBP_NEGATIVE_REGULATION_OF_TRANSCRIPTION_BY_RNA_POLYMERASE_II			GOBP_POSITIVE_REGULATION_OF_CELL_DIFFERENTIATION		GOBP_POSITIVE_REGULATION_OF_MULTICELLULAR_ORGANISMAL_PROCESS	GOBP_EMBRYO_DEVELOPMENT_ENDING_IN_BIRTH_OR_EGG_HATCHING	GOBP_GLAND_DEVELOPMENT	GOBP_ANATOMICAL_STRUCTURE_FORMATION_INVOLVED_IN_MORPHOGENESIS	GOBP_TUBE_MORPHOGENESIS
811	CALR	calreticulin [Source:HGNC Symbol;Acc:HGNC:1455]	GOBP_PROGRAMMED_CELL_DEATH		GOBP_REGULATION_OF_CELL_POPULATION_PROLIFERATION		GOBP_REGULATION_OF_CELL_DIFFERENTIATION					GOBP_REGULATION_OF_CELL_DEATH	GOBP_NEGATIVE_REGULATION_OF_NUCLEOBASE_CONTAINING_COMPOUND_METABOLIC_PROCESS		GOBP_NEGATIVE_REGULATION_OF_BIOSYNTHETIC_PROCESS	GOMF_TRANSCRIPTION_FACTOR_BINDING	GOBP_POSITIVE_REGULATION_OF_SIGNALING	GOBP_POSITIVE_REGULATION_OF_GENE_EXPRESSION							GOBP_CELL_CYCLE	GOBP_CIRCULATORY_SYSTEM_DEVELOPMENT	GOBP_TISSUE_DEVELOPMENT	GOBP_REGULATION_OF_INTRACELLULAR_SIGNAL_TRANSDUCTION	GOBP_RESPONSE_TO_ENDOGENOUS_STIMULUS	GOBP_POSITIVE_REGULATION_OF_DEVELOPMENTAL_PROCESS		GOBP_CELLULAR_RESPONSE_TO_ENDOGENOUS_STIMULUS						GOMF_DNA_BINDING_TRANSCRIPTION_FACTOR_BINDING		GOBP_NEGATIVE_REGULATION_OF_TRANSCRIPTION_BY_RNA_POLYMERASE_II	GOBP_CELLULAR_RESPONSE_TO_STRESS		GOBP_POSITIVE_REGULATION_OF_CELL_DIFFERENTIATION
84433	CARD11	caspase recruitment domain family member 11 [Source:HGNC Symbol;Acc:HGNC:16393]	GOBP_PROGRAMMED_CELL_DEATH		GOBP_REGULATION_OF_CELL_POPULATION_PROLIFERATION		GOBP_REGULATION_OF_CELL_DIFFERENTIATION					GOBP_REGULATION_OF_CELL_DEATH		GOBP_IMMUNE_SYSTEM_DEVELOPMENT			GOBP_POSITIVE_REGULATION_OF_SIGNALING	GOBP_POSITIVE_REGULATION_OF_GENE_EXPRESSION										GOBP_REGULATION_OF_INTRACELLULAR_SIGNAL_TRANSDUCTION							GOBP_POSITIVE_REGULATION_OF_MOLECULAR_FUNCTION										GOBP_POSITIVE_REGULATION_OF_MULTICELLULAR_ORGANISMAL_PROCESS
3575	IL7R	interleukin 7 receptor [Source:HGNC Symbol;Acc:HGNC:6024]	GOBP_PROGRAMMED_CELL_DEATH		GOBP_REGULATION_OF_CELL_POPULATION_PROLIFERATION		GOBP_REGULATION_OF_CELL_DIFFERENTIATION					GOBP_REGULATION_OF_CELL_DEATH		GOBP_IMMUNE_SYSTEM_DEVELOPMENT			GOBP_POSITIVE_REGULATION_OF_SIGNALING	GOBP_POSITIVE_REGULATION_OF_GENE_EXPRESSION												GOBP_POSITIVE_REGULATION_OF_DEVELOPMENTAL_PROCESS													GOBP_POSITIVE_REGULATION_OF_CELL_DIFFERENTIATION		GOBP_POSITIVE_REGULATION_OF_MULTICELLULAR_ORGANISMAL_PROCESS
23405	DICER1	dicer 1, ribonuclease III [Source:HGNC Symbol;Acc:HGNC:17098]	GOBP_PROGRAMMED_CELL_DEATH		GOBP_REGULATION_OF_CELL_POPULATION_PROLIFERATION		GOBP_REGULATION_OF_CELL_DIFFERENTIATION						GOBP_NEGATIVE_REGULATION_OF_NUCLEOBASE_CONTAINING_COMPOUND_METABOLIC_PROCESS		GOBP_NEGATIVE_REGULATION_OF_BIOSYNTHETIC_PROCESS															GOBP_POSITIVE_REGULATION_OF_DEVELOPMENTAL_PROCESS									GOBP_NEGATIVE_REGULATION_OF_CELL_POPULATION_PROLIFERATION	GOBP_NEGATIVE_REGULATION_OF_TRANSCRIPTION_BY_RNA_POLYMERASE_II			GOBP_POSITIVE_REGULATION_OF_CELL_DIFFERENTIATION		GOBP_POSITIVE_REGULATION_OF_MULTICELLULAR_ORGANISMAL_PROCESS			GOBP_ANATOMICAL_STRUCTURE_FORMATION_INVOLVED_IN_MORPHOGENESIS
1029	CDKN2A	cyclin dependent kinase inhibitor 2A [Source:HGNC Symbol;Acc:HGNC:1787]	GOBP_PROGRAMMED_CELL_DEATH		GOBP_REGULATION_OF_CELL_POPULATION_PROLIFERATION				GOBP_PHOSPHORYLATION	GOBP_REGULATION_OF_PHOSPHORUS_METABOLIC_PROCESS	GOBP_REGULATION_OF_PROTEIN_MODIFICATION_PROCESS	GOBP_REGULATION_OF_CELL_DEATH	GOBP_NEGATIVE_REGULATION_OF_NUCLEOBASE_CONTAINING_COMPOUND_METABOLIC_PROCESS		GOBP_NEGATIVE_REGULATION_OF_BIOSYNTHETIC_PROCESS	GOMF_TRANSCRIPTION_FACTOR_BINDING				GOBP_REGULATION_OF_PROTEIN_PHOSPHORYLATION			GOBP_REGULATION_OF_TRANSFERASE_ACTIVITY		GOBP_CELL_CYCLE								GOCC_CHROMOSOME				GOBP_GROWTH	GOMF_DNA_BINDING_TRANSCRIPTION_FACTOR_BINDING	GOBP_NEGATIVE_REGULATION_OF_CELL_POPULATION_PROLIFERATION		GOBP_CELLULAR_RESPONSE_TO_STRESS
1026	CDKN1A	cyclin dependent kinase inhibitor 1A [Source:HGNC Symbol;Acc:HGNC:1784]	GOBP_PROGRAMMED_CELL_DEATH		GOBP_REGULATION_OF_CELL_POPULATION_PROLIFERATION				GOBP_PHOSPHORYLATION	GOBP_REGULATION_OF_PHOSPHORUS_METABOLIC_PROCESS	GOBP_REGULATION_OF_PROTEIN_MODIFICATION_PROCESS	GOBP_REGULATION_OF_CELL_DEATH	GOBP_NEGATIVE_REGULATION_OF_NUCLEOBASE_CONTAINING_COMPOUND_METABOLIC_PROCESS		GOBP_NEGATIVE_REGULATION_OF_BIOSYNTHETIC_PROCESS				GOBP_POSITIVE_REGULATION_OF_PROTEIN_METABOLIC_PROCESS	GOBP_REGULATION_OF_PROTEIN_PHOSPHORYLATION			GOBP_REGULATION_OF_TRANSFERASE_ACTIVITY		GOBP_CELL_CYCLE	GOBP_CIRCULATORY_SYSTEM_DEVELOPMENT									GOBP_POSITIVE_REGULATION_OF_MOLECULAR_FUNCTION		GOBP_GROWTH		GOBP_NEGATIVE_REGULATION_OF_CELL_POPULATION_PROLIFERATION		GOBP_CELLULAR_RESPONSE_TO_STRESS			GOBP_POSITIVE_REGULATION_OF_PROTEIN_MODIFICATION_PROCESS
2322	FLT3	fms related receptor tyrosine kinase 3 [Source:HGNC Symbol;Acc:HGNC:3765]	GOBP_PROGRAMMED_CELL_DEATH		GOBP_REGULATION_OF_CELL_POPULATION_PROLIFERATION				GOBP_PHOSPHORYLATION	GOBP_REGULATION_OF_PHOSPHORUS_METABOLIC_PROCESS	GOBP_REGULATION_OF_PROTEIN_MODIFICATION_PROCESS	GOBP_REGULATION_OF_CELL_DEATH		GOBP_IMMUNE_SYSTEM_DEVELOPMENT		GOMF_TRANSCRIPTION_FACTOR_BINDING	GOBP_POSITIVE_REGULATION_OF_SIGNALING		GOBP_POSITIVE_REGULATION_OF_PROTEIN_METABOLIC_PROCESS	GOBP_REGULATION_OF_PROTEIN_PHOSPHORYLATION		GOBP_PEPTIDYL_AMINO_ACID_MODIFICATION	GOBP_REGULATION_OF_TRANSFERASE_ACTIVITY					GOBP_REGULATION_OF_INTRACELLULAR_SIGNAL_TRANSDUCTION	GOBP_RESPONSE_TO_ENDOGENOUS_STIMULUS			GOBP_CELLULAR_RESPONSE_TO_ENDOGENOUS_STIMULUS			GOBP_POSITIVE_REGULATION_OF_MOLECULAR_FUNCTION			GOMF_DNA_BINDING_TRANSCRIPTION_FACTOR_BINDING						GOBP_POSITIVE_REGULATION_OF_PROTEIN_MODIFICATION_PROCESS
2324	FLT4	fms related receptor tyrosine kinase 4 [Source:HGNC Symbol;Acc:HGNC:3767]	GOBP_PROGRAMMED_CELL_DEATH		GOBP_REGULATION_OF_CELL_POPULATION_PROLIFERATION				GOBP_PHOSPHORYLATION	GOBP_REGULATION_OF_PHOSPHORUS_METABOLIC_PROCESS	GOBP_REGULATION_OF_PROTEIN_MODIFICATION_PROCESS	GOBP_REGULATION_OF_CELL_DEATH		GOBP_IMMUNE_SYSTEM_DEVELOPMENT			GOBP_POSITIVE_REGULATION_OF_SIGNALING	GOBP_POSITIVE_REGULATION_OF_GENE_EXPRESSION	GOBP_POSITIVE_REGULATION_OF_PROTEIN_METABOLIC_PROCESS	GOBP_REGULATION_OF_PROTEIN_PHOSPHORYLATION		GOBP_PEPTIDYL_AMINO_ACID_MODIFICATION	GOBP_REGULATION_OF_TRANSFERASE_ACTIVITY			GOBP_CIRCULATORY_SYSTEM_DEVELOPMENT		GOBP_REGULATION_OF_INTRACELLULAR_SIGNAL_TRANSDUCTION							GOBP_POSITIVE_REGULATION_OF_MOLECULAR_FUNCTION	GOBP_TUBE_DEVELOPMENT					GOBP_CELLULAR_RESPONSE_TO_STRESS			GOBP_POSITIVE_REGULATION_OF_PROTEIN_MODIFICATION_PROCESS	GOBP_POSITIVE_REGULATION_OF_MULTICELLULAR_ORGANISMAL_PROCESS			GOBP_ANATOMICAL_STRUCTURE_FORMATION_INVOLVED_IN_MORPHOGENESIS	GOBP_TUBE_MORPHOGENESIS
7128	TNFAIP3	TNF alpha induced protein 3 [Source:HGNC Symbol;Acc:HGNC:11896]	GOBP_PROGRAMMED_CELL_DEATH		GOBP_REGULATION_OF_CELL_POPULATION_PROLIFERATION				GOBP_PHOSPHORYLATION	GOBP_REGULATION_OF_PHOSPHORUS_METABOLIC_PROCESS	GOBP_REGULATION_OF_PROTEIN_MODIFICATION_PROCESS	GOBP_REGULATION_OF_CELL_DEATH		GOBP_IMMUNE_SYSTEM_DEVELOPMENT			GOBP_POSITIVE_REGULATION_OF_SIGNALING		GOBP_POSITIVE_REGULATION_OF_PROTEIN_METABOLIC_PROCESS	GOBP_REGULATION_OF_PROTEIN_PHOSPHORYLATION			GOBP_REGULATION_OF_TRANSFERASE_ACTIVITY		GOBP_CELL_CYCLE	GOBP_CIRCULATORY_SYSTEM_DEVELOPMENT		GOBP_REGULATION_OF_INTRACELLULAR_SIGNAL_TRANSDUCTION								GOBP_TUBE_DEVELOPMENT			GOBP_NEGATIVE_REGULATION_OF_CELL_POPULATION_PROLIFERATION		GOBP_CELLULAR_RESPONSE_TO_STRESS						GOBP_GLAND_DEVELOPMENT	GOBP_ANATOMICAL_STRUCTURE_FORMATION_INVOLVED_IN_MORPHOGENESIS	GOBP_TUBE_MORPHOGENESIS
5290	PIK3CA	phosphatidylinositol-4,5-bisphosphate 3-kinase catalytic subunit alpha [Source:HGNC Symbol;Acc:HGNC:8975]	GOBP_PROGRAMMED_CELL_DEATH		GOBP_REGULATION_OF_CELL_POPULATION_PROLIFERATION				GOBP_PHOSPHORYLATION	GOBP_REGULATION_OF_PHOSPHORUS_METABOLIC_PROCESS	GOBP_REGULATION_OF_PROTEIN_MODIFICATION_PROCESS	GOBP_REGULATION_OF_CELL_DEATH					GOBP_POSITIVE_REGULATION_OF_SIGNALING		GOBP_POSITIVE_REGULATION_OF_PROTEIN_METABOLIC_PROCESS	GOBP_REGULATION_OF_PROTEIN_PHOSPHORYLATION		GOBP_PEPTIDYL_AMINO_ACID_MODIFICATION	GOBP_REGULATION_OF_TRANSFERASE_ACTIVITY			GOBP_CIRCULATORY_SYSTEM_DEVELOPMENT	GOBP_TISSUE_DEVELOPMENT	GOBP_REGULATION_OF_INTRACELLULAR_SIGNAL_TRANSDUCTION	GOBP_RESPONSE_TO_ENDOGENOUS_STIMULUS			GOBP_CELLULAR_RESPONSE_TO_ENDOGENOUS_STIMULUS		GOBP_CHROMOSOME_ORGANIZATION	GOBP_POSITIVE_REGULATION_OF_MOLECULAR_FUNCTION	GOBP_TUBE_DEVELOPMENT	GOBP_GROWTH				GOBP_CELLULAR_RESPONSE_TO_STRESS			GOBP_POSITIVE_REGULATION_OF_PROTEIN_MODIFICATION_PROCESS			GOBP_GLAND_DEVELOPMENT	GOBP_ANATOMICAL_STRUCTURE_FORMATION_INVOLVED_IN_MORPHOGENESIS	GOBP_TUBE_MORPHOGENESIS
2261	FGFR3	fibroblast growth factor receptor 3 [Source:HGNC Symbol;Acc:HGNC:3690]	GOBP_PROGRAMMED_CELL_DEATH		GOBP_REGULATION_OF_CELL_POPULATION_PROLIFERATION				GOBP_PHOSPHORYLATION	GOBP_REGULATION_OF_PHOSPHORUS_METABOLIC_PROCESS	GOBP_REGULATION_OF_PROTEIN_MODIFICATION_PROCESS						GOBP_POSITIVE_REGULATION_OF_SIGNALING		GOBP_POSITIVE_REGULATION_OF_PROTEIN_METABOLIC_PROCESS	GOBP_REGULATION_OF_PROTEIN_PHOSPHORYLATION		GOBP_PEPTIDYL_AMINO_ACID_MODIFICATION	GOBP_REGULATION_OF_TRANSFERASE_ACTIVITY				GOBP_TISSUE_DEVELOPMENT	GOBP_REGULATION_OF_INTRACELLULAR_SIGNAL_TRANSDUCTION	GOBP_RESPONSE_TO_ENDOGENOUS_STIMULUS			GOBP_CELLULAR_RESPONSE_TO_ENDOGENOUS_STIMULUS			GOBP_POSITIVE_REGULATION_OF_MOLECULAR_FUNCTION		GOBP_GROWTH							GOBP_POSITIVE_REGULATION_OF_PROTEIN_MODIFICATION_PROCESS
7249	TSC2	TSC complex subunit 2 [Source:HGNC Symbol;Acc:HGNC:12363]	GOBP_PROGRAMMED_CELL_DEATH		GOBP_REGULATION_OF_CELL_POPULATION_PROLIFERATION				GOBP_PHOSPHORYLATION	GOBP_REGULATION_OF_PHOSPHORUS_METABOLIC_PROCESS	GOBP_REGULATION_OF_PROTEIN_MODIFICATION_PROCESS									GOBP_REGULATION_OF_PROTEIN_PHOSPHORYLATION			GOBP_REGULATION_OF_TRANSFERASE_ACTIVITY	GOBP_EMBRYO_DEVELOPMENT	GOBP_CELL_CYCLE	GOBP_CIRCULATORY_SYSTEM_DEVELOPMENT	GOBP_TISSUE_DEVELOPMENT	GOBP_REGULATION_OF_INTRACELLULAR_SIGNAL_TRANSDUCTION	GOBP_RESPONSE_TO_ENDOGENOUS_STIMULUS			GOBP_CELLULAR_RESPONSE_TO_ENDOGENOUS_STIMULUS			GOBP_POSITIVE_REGULATION_OF_MOLECULAR_FUNCTION	GOBP_TUBE_DEVELOPMENT			GOBP_NEGATIVE_REGULATION_OF_CELL_POPULATION_PROLIFERATION							GOBP_EMBRYO_DEVELOPMENT_ENDING_IN_BIRTH_OR_EGG_HATCHING		GOBP_ANATOMICAL_STRUCTURE_FORMATION_INVOLVED_IN_MORPHOGENESIS	GOBP_TUBE_MORPHOGENESIS
8452	CUL3	cullin 3 [Source:HGNC Symbol;Acc:HGNC:2553]	GOBP_PROGRAMMED_CELL_DEATH		GOBP_REGULATION_OF_CELL_POPULATION_PROLIFERATION						GOBP_REGULATION_OF_PROTEIN_MODIFICATION_PROCESS		GOBP_NEGATIVE_REGULATION_OF_NUCLEOBASE_CONTAINING_COMPOUND_METABOLIC_PROCESS		GOBP_NEGATIVE_REGULATION_OF_BIOSYNTHETIC_PROCESS				GOBP_POSITIVE_REGULATION_OF_PROTEIN_METABOLIC_PROCESS					GOBP_EMBRYO_DEVELOPMENT	GOBP_CELL_CYCLE			GOBP_REGULATION_OF_INTRACELLULAR_SIGNAL_TRANSDUCTION						GOBP_CHROMOSOME_ORGANIZATION						GOBP_NEGATIVE_REGULATION_OF_TRANSCRIPTION_BY_RNA_POLYMERASE_II	GOBP_CELLULAR_RESPONSE_TO_STRESS			GOBP_POSITIVE_REGULATION_OF_PROTEIN_MODIFICATION_PROCESS		GOBP_EMBRYO_DEVELOPMENT_ENDING_IN_BIRTH_OR_EGG_HATCHING	GOBP_GLAND_DEVELOPMENT	GOBP_ANATOMICAL_STRUCTURE_FORMATION_INVOLVED_IN_MORPHOGENESIS
8241	RBM10	RNA binding motif protein 10 [Source:HGNC Symbol;Acc:HGNC:9896]	GOBP_PROGRAMMED_CELL_DEATH		GOBP_REGULATION_OF_CELL_POPULATION_PROLIFERATION							GOBP_REGULATION_OF_CELL_DEATH	GOBP_NEGATIVE_REGULATION_OF_NUCLEOBASE_CONTAINING_COMPOUND_METABOLIC_PROCESS		GOBP_NEGATIVE_REGULATION_OF_BIOSYNTHETIC_PROCESS			GOBP_POSITIVE_REGULATION_OF_GENE_EXPRESSION																					GOBP_NEGATIVE_REGULATION_OF_CELL_POPULATION_PROLIFERATION	GOBP_NEGATIVE_REGULATION_OF_TRANSCRIPTION_BY_RNA_POLYMERASE_II
84678	KDM2B	lysine demethylase 2B [Source:HGNC Symbol;Acc:HGNC:13610]	GOBP_PROGRAMMED_CELL_DEATH		GOBP_REGULATION_OF_CELL_POPULATION_PROLIFERATION							GOBP_REGULATION_OF_CELL_DEATH	GOBP_NEGATIVE_REGULATION_OF_NUCLEOBASE_CONTAINING_COMPOUND_METABOLIC_PROCESS		GOBP_NEGATIVE_REGULATION_OF_BIOSYNTHETIC_PROCESS									GOBP_EMBRYO_DEVELOPMENT			GOBP_TISSUE_DEVELOPMENT			GOBP_POSITIVE_REGULATION_OF_DEVELOPMENTAL_PROCESS			GOCC_CHROMOSOME	GOBP_CHROMOSOME_ORGANIZATION		GOBP_TUBE_DEVELOPMENT	GOBP_GROWTH		GOBP_NEGATIVE_REGULATION_OF_CELL_POPULATION_PROLIFERATION	GOBP_NEGATIVE_REGULATION_OF_TRANSCRIPTION_BY_RNA_POLYMERASE_II		GOMF_TRANSCRIPTION_REGULATOR_ACTIVITY			GOBP_POSITIVE_REGULATION_OF_MULTICELLULAR_ORGANISMAL_PROCESS	GOBP_EMBRYO_DEVELOPMENT_ENDING_IN_BIRTH_OR_EGG_HATCHING		GOBP_ANATOMICAL_STRUCTURE_FORMATION_INVOLVED_IN_MORPHOGENESIS	GOBP_TUBE_MORPHOGENESIS
598	BCL2L1	BCL2 like 1 [Source:HGNC Symbol;Acc:HGNC:992]	GOBP_PROGRAMMED_CELL_DEATH		GOBP_REGULATION_OF_CELL_POPULATION_PROLIFERATION							GOBP_REGULATION_OF_CELL_DEATH												GOBP_EMBRYO_DEVELOPMENT	GOBP_CELL_CYCLE			GOBP_REGULATION_OF_INTRACELLULAR_SIGNAL_TRANSDUCTION	GOBP_RESPONSE_TO_ENDOGENOUS_STIMULUS			GOBP_CELLULAR_RESPONSE_TO_ENDOGENOUS_STIMULUS					GOBP_GROWTH				GOBP_CELLULAR_RESPONSE_TO_STRESS					GOBP_EMBRYO_DEVELOPMENT_ENDING_IN_BIRTH_OR_EGG_HATCHING
4615	MYD88	MYD88 innate immune signal transduction adaptor [Source:HGNC Symbol;Acc:HGNC:7562]	GOBP_PROGRAMMED_CELL_DEATH		GOBP_REGULATION_OF_CELL_POPULATION_PROLIFERATION								GOBP_NEGATIVE_REGULATION_OF_NUCLEOBASE_CONTAINING_COMPOUND_METABOLIC_PROCESS				GOBP_POSITIVE_REGULATION_OF_SIGNALING	GOBP_POSITIVE_REGULATION_OF_GENE_EXPRESSION									GOBP_TISSUE_DEVELOPMENT	GOBP_REGULATION_OF_INTRACELLULAR_SIGNAL_TRANSDUCTION	GOBP_RESPONSE_TO_ENDOGENOUS_STIMULUS						GOBP_POSITIVE_REGULATION_OF_MOLECULAR_FUNCTION						GOBP_CELLULAR_RESPONSE_TO_STRESS				GOBP_POSITIVE_REGULATION_OF_MULTICELLULAR_ORGANISMAL_PROCESS
2932	GSK3B	glycogen synthase kinase 3 beta [Source:HGNC Symbol;Acc:HGNC:4617]	GOBP_PROGRAMMED_CELL_DEATH				GOBP_REGULATION_OF_CELL_DIFFERENTIATION		GOBP_PHOSPHORYLATION	GOBP_REGULATION_OF_PHOSPHORUS_METABOLIC_PROCESS	GOBP_REGULATION_OF_PROTEIN_MODIFICATION_PROCESS	GOBP_REGULATION_OF_CELL_DEATH			GOBP_NEGATIVE_REGULATION_OF_BIOSYNTHETIC_PROCESS	GOMF_TRANSCRIPTION_FACTOR_BINDING	GOBP_POSITIVE_REGULATION_OF_SIGNALING	GOBP_POSITIVE_REGULATION_OF_GENE_EXPRESSION	GOBP_POSITIVE_REGULATION_OF_PROTEIN_METABOLIC_PROCESS			GOBP_PEPTIDYL_AMINO_ACID_MODIFICATION	GOBP_REGULATION_OF_TRANSFERASE_ACTIVITY				GOBP_TISSUE_DEVELOPMENT	GOBP_REGULATION_OF_INTRACELLULAR_SIGNAL_TRANSDUCTION	GOBP_RESPONSE_TO_ENDOGENOUS_STIMULUS	GOBP_POSITIVE_REGULATION_OF_DEVELOPMENTAL_PROCESS		GOBP_CELLULAR_RESPONSE_TO_ENDOGENOUS_STIMULUS			GOBP_POSITIVE_REGULATION_OF_MOLECULAR_FUNCTION		GOBP_GROWTH	GOMF_DNA_BINDING_TRANSCRIPTION_FACTOR_BINDING			GOBP_CELLULAR_RESPONSE_TO_STRESS		GOBP_POSITIVE_REGULATION_OF_CELL_DIFFERENTIATION
5518	PPP2R1A	protein phosphatase 2 scaffold subunit Aalpha [Source:HGNC Symbol;Acc:HGNC:9302]	GOBP_PROGRAMMED_CELL_DEATH				GOBP_REGULATION_OF_CELL_DIFFERENTIATION		GOBP_PHOSPHORYLATION	GOBP_REGULATION_OF_PHOSPHORUS_METABOLIC_PROCESS	GOBP_REGULATION_OF_PROTEIN_MODIFICATION_PROCESS	GOBP_REGULATION_OF_CELL_DEATH					GOBP_POSITIVE_REGULATION_OF_SIGNALING			GOBP_REGULATION_OF_PROTEIN_PHOSPHORYLATION		GOBP_PEPTIDYL_AMINO_ACID_MODIFICATION			GOBP_CELL_CYCLE			GOBP_REGULATION_OF_INTRACELLULAR_SIGNAL_TRANSDUCTION					GOCC_CHROMOSOME	GOBP_CHROMOSOME_ORGANIZATION			GOBP_GROWTH
558	AXL	AXL receptor tyrosine kinase [Source:HGNC Symbol;Acc:HGNC:905]	GOBP_PROGRAMMED_CELL_DEATH				GOBP_REGULATION_OF_CELL_DIFFERENTIATION		GOBP_PHOSPHORYLATION	GOBP_REGULATION_OF_PHOSPHORUS_METABOLIC_PROCESS		GOBP_REGULATION_OF_CELL_DEATH		GOBP_IMMUNE_SYSTEM_DEVELOPMENT			GOBP_POSITIVE_REGULATION_OF_SIGNALING					GOBP_PEPTIDYL_AMINO_ACID_MODIFICATION	GOBP_REGULATION_OF_TRANSFERASE_ACTIVITY					GOBP_REGULATION_OF_INTRACELLULAR_SIGNAL_TRANSDUCTION		GOBP_POSITIVE_REGULATION_OF_DEVELOPMENTAL_PROCESS					GOBP_POSITIVE_REGULATION_OF_MOLECULAR_FUNCTION						GOBP_CELLULAR_RESPONSE_TO_STRESS		GOBP_POSITIVE_REGULATION_OF_CELL_DIFFERENTIATION		GOBP_POSITIVE_REGULATION_OF_MULTICELLULAR_ORGANISMAL_PROCESS
91	ACVR1B	activin A receptor type 1B [Source:HGNC Symbol;Acc:HGNC:172]	GOBP_PROGRAMMED_CELL_DEATH				GOBP_REGULATION_OF_CELL_DIFFERENTIATION		GOBP_PHOSPHORYLATION					GOBP_IMMUNE_SYSTEM_DEVELOPMENT			GOBP_POSITIVE_REGULATION_OF_SIGNALING	GOBP_POSITIVE_REGULATION_OF_GENE_EXPRESSION				GOBP_PEPTIDYL_AMINO_ACID_MODIFICATION		GOBP_EMBRYO_DEVELOPMENT	GOBP_CELL_CYCLE		GOBP_TISSUE_DEVELOPMENT			GOBP_POSITIVE_REGULATION_OF_DEVELOPMENTAL_PROCESS							GOBP_GROWTH						GOBP_POSITIVE_REGULATION_OF_CELL_DIFFERENTIATION		GOBP_POSITIVE_REGULATION_OF_MULTICELLULAR_ORGANISMAL_PROCESS	GOBP_EMBRYO_DEVELOPMENT_ENDING_IN_BIRTH_OR_EGG_HATCHING
3399	ID3	inhibitor of DNA binding 3, HLH protein [Source:HGNC Symbol;Acc:HGNC:5362]	GOBP_PROGRAMMED_CELL_DEATH				GOBP_REGULATION_OF_CELL_DIFFERENTIATION					GOBP_REGULATION_OF_CELL_DEATH	GOBP_NEGATIVE_REGULATION_OF_NUCLEOBASE_CONTAINING_COMPOUND_METABOLIC_PROCESS		GOBP_NEGATIVE_REGULATION_OF_BIOSYNTHETIC_PROCESS	GOMF_TRANSCRIPTION_FACTOR_BINDING		GOBP_POSITIVE_REGULATION_OF_GENE_EXPRESSION						GOBP_EMBRYO_DEVELOPMENT	GOBP_CELL_CYCLE	GOBP_CIRCULATORY_SYSTEM_DEVELOPMENT	GOBP_TISSUE_DEVELOPMENT											GOMF_DNA_BINDING_TRANSCRIPTION_FACTOR_BINDING		GOBP_NEGATIVE_REGULATION_OF_TRANSCRIPTION_BY_RNA_POLYMERASE_II		GOMF_TRANSCRIPTION_REGULATOR_ACTIVITY
841	CASP8	caspase 8 [Source:HGNC Symbol;Acc:HGNC:1509]	GOBP_PROGRAMMED_CELL_DEATH				GOBP_REGULATION_OF_CELL_DIFFERENTIATION					GOBP_REGULATION_OF_CELL_DEATH		GOBP_IMMUNE_SYSTEM_DEVELOPMENT			GOBP_POSITIVE_REGULATION_OF_SIGNALING	GOBP_POSITIVE_REGULATION_OF_GENE_EXPRESSION	GOBP_POSITIVE_REGULATION_OF_PROTEIN_METABOLIC_PROCESS					GOBP_EMBRYO_DEVELOPMENT		GOBP_CIRCULATORY_SYSTEM_DEVELOPMENT		GOBP_REGULATION_OF_INTRACELLULAR_SIGNAL_TRANSDUCTION		GOBP_POSITIVE_REGULATION_OF_DEVELOPMENTAL_PROCESS					GOBP_POSITIVE_REGULATION_OF_MOLECULAR_FUNCTION	GOBP_TUBE_DEVELOPMENT							GOBP_POSITIVE_REGULATION_OF_CELL_DIFFERENTIATION		GOBP_POSITIVE_REGULATION_OF_MULTICELLULAR_ORGANISMAL_PROCESS	GOBP_EMBRYO_DEVELOPMENT_ENDING_IN_BIRTH_OR_EGG_HATCHING		GOBP_ANATOMICAL_STRUCTURE_FORMATION_INVOLVED_IN_MORPHOGENESIS	GOBP_TUBE_MORPHOGENESIS
7852	CXCR4	C-X-C motif chemokine receptor 4 [Source:HGNC Symbol;Acc:HGNC:2561]	GOBP_PROGRAMMED_CELL_DEATH				GOBP_REGULATION_OF_CELL_DIFFERENTIATION					GOBP_REGULATION_OF_CELL_DEATH					GOBP_POSITIVE_REGULATION_OF_SIGNALING									GOBP_CIRCULATORY_SYSTEM_DEVELOPMENT	GOBP_TISSUE_DEVELOPMENT			GOBP_POSITIVE_REGULATION_OF_DEVELOPMENTAL_PROCESS						GOBP_TUBE_DEVELOPMENT	GOBP_GROWTH						GOBP_POSITIVE_REGULATION_OF_CELL_DIFFERENTIATION		GOBP_POSITIVE_REGULATION_OF_MULTICELLULAR_ORGANISMAL_PROCESS			GOBP_ANATOMICAL_STRUCTURE_FORMATION_INVOLVED_IN_MORPHOGENESIS	GOBP_TUBE_MORPHOGENESIS
9113	LATS1	large tumor suppressor kinase 1 [Source:HGNC Symbol;Acc:HGNC:6514]	GOBP_PROGRAMMED_CELL_DEATH						GOBP_PHOSPHORYLATION	GOBP_REGULATION_OF_PHOSPHORUS_METABOLIC_PROCESS	GOBP_REGULATION_OF_PROTEIN_MODIFICATION_PROCESS	GOBP_REGULATION_OF_CELL_DEATH				GOMF_TRANSCRIPTION_FACTOR_BINDING			GOBP_POSITIVE_REGULATION_OF_PROTEIN_METABOLIC_PROCESS	GOBP_REGULATION_OF_PROTEIN_PHOSPHORYLATION		GOBP_PEPTIDYL_AMINO_ACID_MODIFICATION	GOBP_REGULATION_OF_TRANSFERASE_ACTIVITY	GOBP_EMBRYO_DEVELOPMENT	GOBP_CELL_CYCLE		GOBP_TISSUE_DEVELOPMENT		GOBP_RESPONSE_TO_ENDOGENOUS_STIMULUS			GOBP_CELLULAR_RESPONSE_TO_ENDOGENOUS_STIMULUS		GOBP_CHROMOSOME_ORGANIZATION			GOBP_GROWTH	GOMF_DNA_BINDING_TRANSCRIPTION_FACTOR_BINDING						GOBP_POSITIVE_REGULATION_OF_PROTEIN_MODIFICATION_PROCESS		GOBP_EMBRYO_DEVELOPMENT_ENDING_IN_BIRTH_OR_EGG_HATCHING	GOBP_GLAND_DEVELOPMENT	GOBP_ANATOMICAL_STRUCTURE_FORMATION_INVOLVED_IN_MORPHOGENESIS
673	BRAF	B-Raf proto-oncogene, serine/threonine kinase [Source:HGNC Symbol;Acc:HGNC:1097]	GOBP_PROGRAMMED_CELL_DEATH						GOBP_PHOSPHORYLATION	GOBP_REGULATION_OF_PHOSPHORUS_METABOLIC_PROCESS	GOBP_REGULATION_OF_PROTEIN_MODIFICATION_PROCESS	GOBP_REGULATION_OF_CELL_DEATH					GOBP_POSITIVE_REGULATION_OF_SIGNALING	GOBP_POSITIVE_REGULATION_OF_GENE_EXPRESSION	GOBP_POSITIVE_REGULATION_OF_PROTEIN_METABOLIC_PROCESS	GOBP_REGULATION_OF_PROTEIN_PHOSPHORYLATION		GOBP_PEPTIDYL_AMINO_ACID_MODIFICATION						GOBP_REGULATION_OF_INTRACELLULAR_SIGNAL_TRANSDUCTION													GOBP_CELLULAR_RESPONSE_TO_STRESS			GOBP_POSITIVE_REGULATION_OF_PROTEIN_MODIFICATION_PROCESS
355	FAS	Fas cell surface death receptor [Source:HGNC Symbol;Acc:HGNC:11920]	GOBP_PROGRAMMED_CELL_DEATH						GOBP_PHOSPHORYLATION	GOBP_REGULATION_OF_PHOSPHORUS_METABOLIC_PROCESS	GOBP_REGULATION_OF_PROTEIN_MODIFICATION_PROCESS	GOBP_REGULATION_OF_CELL_DEATH					GOBP_POSITIVE_REGULATION_OF_SIGNALING		GOBP_POSITIVE_REGULATION_OF_PROTEIN_METABOLIC_PROCESS	GOBP_REGULATION_OF_PROTEIN_PHOSPHORYLATION								GOBP_REGULATION_OF_INTRACELLULAR_SIGNAL_TRANSDUCTION							GOBP_POSITIVE_REGULATION_OF_MOLECULAR_FUNCTION						GOBP_CELLULAR_RESPONSE_TO_STRESS			GOBP_POSITIVE_REGULATION_OF_PROTEIN_MODIFICATION_PROCESS
867	CBL	Cbl proto-oncogene [Source:HGNC Symbol;Acc:HGNC:1541]	GOBP_PROGRAMMED_CELL_DEATH						GOBP_PHOSPHORYLATION	GOBP_REGULATION_OF_PHOSPHORUS_METABOLIC_PROCESS	GOBP_REGULATION_OF_PROTEIN_MODIFICATION_PROCESS	GOBP_REGULATION_OF_CELL_DEATH					GOBP_POSITIVE_REGULATION_OF_SIGNALING			GOBP_REGULATION_OF_PROTEIN_PHOSPHORYLATION		GOBP_PEPTIDYL_AMINO_ACID_MODIFICATION	GOBP_REGULATION_OF_TRANSFERASE_ACTIVITY					GOBP_REGULATION_OF_INTRACELLULAR_SIGNAL_TRANSDUCTION	GOBP_RESPONSE_TO_ENDOGENOUS_STIMULUS			GOBP_CELLULAR_RESPONSE_TO_ENDOGENOUS_STIMULUS									GOBP_CELLULAR_RESPONSE_TO_STRESS
369	ARAF	A-Raf proto-oncogene, serine/threonine kinase [Source:HGNC Symbol;Acc:HGNC:646]	GOBP_PROGRAMMED_CELL_DEATH						GOBP_PHOSPHORYLATION	GOBP_REGULATION_OF_PHOSPHORUS_METABOLIC_PROCESS	GOBP_REGULATION_OF_PROTEIN_MODIFICATION_PROCESS	GOBP_REGULATION_OF_CELL_DEATH							GOBP_POSITIVE_REGULATION_OF_PROTEIN_METABOLIC_PROCESS	GOBP_REGULATION_OF_PROTEIN_PHOSPHORYLATION		GOBP_PEPTIDYL_AMINO_ACID_MODIFICATION						GOBP_REGULATION_OF_INTRACELLULAR_SIGNAL_TRANSDUCTION																GOBP_POSITIVE_REGULATION_OF_PROTEIN_MODIFICATION_PROCESS
51341	ZBTB7A	zinc finger and BTB domain containing 7A [Source:HGNC Symbol;Acc:HGNC:18078]	GOBP_PROGRAMMED_CELL_DEATH						GOBP_PHOSPHORYLATION	GOBP_REGULATION_OF_PHOSPHORUS_METABOLIC_PROCESS		GOBP_REGULATION_OF_CELL_DEATH	GOBP_NEGATIVE_REGULATION_OF_NUCLEOBASE_CONTAINING_COMPOUND_METABOLIC_PROCESS	GOBP_IMMUNE_SYSTEM_DEVELOPMENT	GOBP_NEGATIVE_REGULATION_OF_BIOSYNTHETIC_PROCESS	GOMF_TRANSCRIPTION_FACTOR_BINDING													GOBP_RESPONSE_TO_ENDOGENOUS_STIMULUS			GOBP_CELLULAR_RESPONSE_TO_ENDOGENOUS_STIMULUS	GOCC_CHROMOSOME	GOBP_CHROMOSOME_ORGANIZATION	GOBP_POSITIVE_REGULATION_OF_MOLECULAR_FUNCTION			GOMF_DNA_BINDING_TRANSCRIPTION_FACTOR_BINDING		GOBP_NEGATIVE_REGULATION_OF_TRANSCRIPTION_BY_RNA_POLYMERASE_II	GOBP_CELLULAR_RESPONSE_TO_STRESS	GOMF_TRANSCRIPTION_REGULATOR_ACTIVITY
6416	MAP2K4	mitogen-activated protein kinase kinase 4 [Source:HGNC Symbol;Acc:HGNC:6844]	GOBP_PROGRAMMED_CELL_DEATH						GOBP_PHOSPHORYLATION			GOBP_REGULATION_OF_CELL_DEATH										GOBP_PEPTIDYL_AMINO_ACID_MODIFICATION																			GOBP_CELLULAR_RESPONSE_TO_STRESS
83931	STK40	serine/threonine kinase 40 [Source:HGNC Symbol;Acc:HGNC:21373]	GOBP_PROGRAMMED_CELL_DEATH						GOBP_PHOSPHORYLATION			GOBP_REGULATION_OF_CELL_DEATH																GOBP_REGULATION_OF_INTRACELLULAR_SIGNAL_TRANSDUCTION								GOBP_TUBE_DEVELOPMENT	GOBP_GROWTH
7150	TOP1	DNA topoisomerase I [Source:HGNC Symbol;Acc:HGNC:11986]	GOBP_PROGRAMMED_CELL_DEATH						GOBP_PHOSPHORYLATION												GOMF_CHROMATIN_BINDING	GOBP_PEPTIDYL_AMINO_ACID_MODIFICATION		GOBP_EMBRYO_DEVELOPMENT									GOCC_CHROMOSOME	GOBP_CHROMOSOME_ORGANIZATION
330	BIRC3	baculoviral IAP repeat containing 3 [Source:HGNC Symbol;Acc:HGNC:591]	GOBP_PROGRAMMED_CELL_DEATH								GOBP_REGULATION_OF_PROTEIN_MODIFICATION_PROCESS	GOBP_REGULATION_OF_CELL_DEATH					GOBP_POSITIVE_REGULATION_OF_SIGNALING		GOBP_POSITIVE_REGULATION_OF_PROTEIN_METABOLIC_PROCESS						GOBP_CELL_CYCLE			GOBP_REGULATION_OF_INTRACELLULAR_SIGNAL_TRANSDUCTION																GOBP_POSITIVE_REGULATION_OF_PROTEIN_MODIFICATION_PROCESS
1788	DNMT3A	DNA methyltransferase 3 alpha [Source:HGNC Symbol;Acc:HGNC:2978]	GOBP_PROGRAMMED_CELL_DEATH									GOBP_REGULATION_OF_CELL_DEATH	GOBP_NEGATIVE_REGULATION_OF_NUCLEOBASE_CONTAINING_COMPOUND_METABOLIC_PROCESS		GOBP_NEGATIVE_REGULATION_OF_BIOSYNTHETIC_PROCESS	GOMF_TRANSCRIPTION_FACTOR_BINDING					GOMF_CHROMATIN_BINDING			GOBP_EMBRYO_DEVELOPMENT	GOBP_CELL_CYCLE				GOBP_RESPONSE_TO_ENDOGENOUS_STIMULUS			GOBP_CELLULAR_RESPONSE_TO_ENDOGENOUS_STIMULUS	GOCC_CHROMOSOME	GOBP_CHROMOSOME_ORGANIZATION				GOMF_DNA_BINDING_TRANSCRIPTION_FACTOR_BINDING		GOBP_NEGATIVE_REGULATION_OF_TRANSCRIPTION_BY_RNA_POLYMERASE_II	GOBP_CELLULAR_RESPONSE_TO_STRESS	GOMF_TRANSCRIPTION_REGULATOR_ACTIVITY
10018	BCL2L11	BCL2 like 11 [Source:HGNC Symbol;Acc:HGNC:994]	GOBP_PROGRAMMED_CELL_DEATH									GOBP_REGULATION_OF_CELL_DEATH		GOBP_IMMUNE_SYSTEM_DEVELOPMENT			GOBP_POSITIVE_REGULATION_OF_SIGNALING		GOBP_POSITIVE_REGULATION_OF_PROTEIN_METABOLIC_PROCESS					GOBP_EMBRYO_DEVELOPMENT	GOBP_CELL_CYCLE			GOBP_REGULATION_OF_INTRACELLULAR_SIGNAL_TRANSDUCTION	GOBP_RESPONSE_TO_ENDOGENOUS_STIMULUS			GOBP_CELLULAR_RESPONSE_TO_ENDOGENOUS_STIMULUS			GOBP_POSITIVE_REGULATION_OF_MOLECULAR_FUNCTION	GOBP_TUBE_DEVELOPMENT	GOBP_GROWTH				GOBP_CELLULAR_RESPONSE_TO_STRESS					GOBP_EMBRYO_DEVELOPMENT_ENDING_IN_BIRTH_OR_EGG_HATCHING	GOBP_GLAND_DEVELOPMENT	GOBP_ANATOMICAL_STRUCTURE_FORMATION_INVOLVED_IN_MORPHOGENESIS	GOBP_TUBE_MORPHOGENESIS
4170	MCL1	MCL1 apoptosis regulator, BCL2 family member [Source:HGNC Symbol;Acc:HGNC:6943]	GOBP_PROGRAMMED_CELL_DEATH									GOBP_REGULATION_OF_CELL_DEATH					GOBP_POSITIVE_REGULATION_OF_SIGNALING											GOBP_REGULATION_OF_INTRACELLULAR_SIGNAL_TRANSDUCTION													GOBP_CELLULAR_RESPONSE_TO_STRESS
84231	TRAF7	TNF receptor associated factor 7 [Source:HGNC Symbol;Acc:HGNC:20456]	GOBP_PROGRAMMED_CELL_DEATH									GOBP_REGULATION_OF_CELL_DEATH					GOBP_POSITIVE_REGULATION_OF_SIGNALING											GOBP_REGULATION_OF_INTRACELLULAR_SIGNAL_TRANSDUCTION
5921	RASA1	RAS p21 protein activator 1 [Source:HGNC Symbol;Acc:HGNC:9871]	GOBP_PROGRAMMED_CELL_DEATH									GOBP_REGULATION_OF_CELL_DEATH													GOBP_CELL_CYCLE	GOBP_CIRCULATORY_SYSTEM_DEVELOPMENT		GOBP_REGULATION_OF_INTRACELLULAR_SIGNAL_TRANSDUCTION							GOBP_POSITIVE_REGULATION_OF_MOLECULAR_FUNCTION	GOBP_TUBE_DEVELOPMENT													GOBP_TUBE_MORPHOGENESIS
2956	MSH6	mutS homolog 6 [Source:HGNC Symbol;Acc:HGNC:7329]	GOBP_PROGRAMMED_CELL_DEATH										GOBP_NEGATIVE_REGULATION_OF_NUCLEOBASE_CONTAINING_COMPOUND_METABOLIC_PROCESS	GOBP_IMMUNE_SYSTEM_DEVELOPMENT							GOMF_CHROMATIN_BINDING				GOBP_CELL_CYCLE								GOCC_CHROMOSOME	GOBP_CHROMOSOME_ORGANIZATION	GOBP_POSITIVE_REGULATION_OF_MOLECULAR_FUNCTION						GOBP_CELLULAR_RESPONSE_TO_STRESS
1822	ATN1	atrophin 1 [Source:HGNC Symbol;Acc:HGNC:3033]	GOBP_PROGRAMMED_CELL_DEATH										GOBP_NEGATIVE_REGULATION_OF_NUCLEOBASE_CONTAINING_COMPOUND_METABOLIC_PROCESS		GOBP_NEGATIVE_REGULATION_OF_BIOSYNTHETIC_PROCESS																									GOBP_NEGATIVE_REGULATION_OF_TRANSCRIPTION_BY_RNA_POLYMERASE_II		GOMF_TRANSCRIPTION_REGULATOR_ACTIVITY
5885	RAD21	RAD21 cohesin complex component [Source:HGNC Symbol;Acc:HGNC:9811]	GOBP_PROGRAMMED_CELL_DEATH																		GOMF_CHROMATIN_BINDING				GOBP_CELL_CYCLE								GOCC_CHROMOSOME	GOBP_CHROMOSOME_ORGANIZATION							GOBP_CELLULAR_RESPONSE_TO_STRESS
1050	CEBPA	CCAAT enhancer binding protein alpha [Source:HGNC Symbol;Acc:HGNC:1833]		GOBP_POSITIVE_REGULATION_OF_NUCLEOBASE_CONTAINING_COMPOUND_METABOLIC_PROCESS	GOBP_REGULATION_OF_CELL_POPULATION_PROLIFERATION	GOBP_POSITIVE_REGULATION_OF_RNA_METABOLIC_PROCESS	GOBP_REGULATION_OF_CELL_DIFFERENTIATION	GOBP_POSITIVE_REGULATION_OF_CELLULAR_BIOSYNTHETIC_PROCESS	GOBP_PHOSPHORYLATION	GOBP_REGULATION_OF_PHOSPHORUS_METABOLIC_PROCESS	GOBP_REGULATION_OF_PROTEIN_MODIFICATION_PROCESS		GOBP_NEGATIVE_REGULATION_OF_NUCLEOBASE_CONTAINING_COMPOUND_METABOLIC_PROCESS	GOBP_IMMUNE_SYSTEM_DEVELOPMENT	GOBP_NEGATIVE_REGULATION_OF_BIOSYNTHETIC_PROCESS	GOMF_TRANSCRIPTION_FACTOR_BINDING		GOBP_POSITIVE_REGULATION_OF_GENE_EXPRESSION	GOBP_POSITIVE_REGULATION_OF_PROTEIN_METABOLIC_PROCESS	GOBP_REGULATION_OF_PROTEIN_PHOSPHORYLATION	GOMF_CHROMATIN_BINDING		GOBP_REGULATION_OF_TRANSFERASE_ACTIVITY	GOBP_EMBRYO_DEVELOPMENT	GOBP_CELL_CYCLE					GOBP_POSITIVE_REGULATION_OF_DEVELOPMENTAL_PROCESS	GOBP_POSITIVE_REGULATION_OF_TRANSCRIPTION_BY_RNA_POLYMERASE_II		GOCC_CHROMOSOME			GOBP_TUBE_DEVELOPMENT		GOMF_DNA_BINDING_TRANSCRIPTION_FACTOR_BINDING	GOBP_NEGATIVE_REGULATION_OF_CELL_POPULATION_PROLIFERATION			GOMF_TRANSCRIPTION_REGULATOR_ACTIVITY	GOBP_POSITIVE_REGULATION_OF_CELL_DIFFERENTIATION			GOBP_EMBRYO_DEVELOPMENT_ENDING_IN_BIRTH_OR_EGG_HATCHING	GOBP_GLAND_DEVELOPMENT
4221	MEN1	menin 1 [Source:HGNC Symbol;Acc:HGNC:7010]		GOBP_POSITIVE_REGULATION_OF_NUCLEOBASE_CONTAINING_COMPOUND_METABOLIC_PROCESS	GOBP_REGULATION_OF_CELL_POPULATION_PROLIFERATION	GOBP_POSITIVE_REGULATION_OF_RNA_METABOLIC_PROCESS	GOBP_REGULATION_OF_CELL_DIFFERENTIATION	GOBP_POSITIVE_REGULATION_OF_CELLULAR_BIOSYNTHETIC_PROCESS	GOBP_PHOSPHORYLATION	GOBP_REGULATION_OF_PHOSPHORUS_METABOLIC_PROCESS	GOBP_REGULATION_OF_PROTEIN_MODIFICATION_PROCESS		GOBP_NEGATIVE_REGULATION_OF_NUCLEOBASE_CONTAINING_COMPOUND_METABOLIC_PROCESS		GOBP_NEGATIVE_REGULATION_OF_BIOSYNTHETIC_PROCESS		GOBP_POSITIVE_REGULATION_OF_SIGNALING			GOBP_REGULATION_OF_PROTEIN_PHOSPHORYLATION	GOMF_CHROMATIN_BINDING	GOBP_PEPTIDYL_AMINO_ACID_MODIFICATION	GOBP_REGULATION_OF_TRANSFERASE_ACTIVITY		GOBP_CELL_CYCLE		GOBP_TISSUE_DEVELOPMENT	GOBP_REGULATION_OF_INTRACELLULAR_SIGNAL_TRANSDUCTION	GOBP_RESPONSE_TO_ENDOGENOUS_STIMULUS		GOBP_POSITIVE_REGULATION_OF_TRANSCRIPTION_BY_RNA_POLYMERASE_II	GOBP_CELLULAR_RESPONSE_TO_ENDOGENOUS_STIMULUS	GOCC_CHROMOSOME	GOBP_CHROMOSOME_ORGANIZATION	GOBP_POSITIVE_REGULATION_OF_MOLECULAR_FUNCTION				GOBP_NEGATIVE_REGULATION_OF_CELL_POPULATION_PROLIFERATION	GOBP_NEGATIVE_REGULATION_OF_TRANSCRIPTION_BY_RNA_POLYMERASE_II	GOBP_CELLULAR_RESPONSE_TO_STRESS
5604	MAP2K1	mitogen-activated protein kinase kinase 1 [Source:HGNC Symbol;Acc:HGNC:6840]		GOBP_POSITIVE_REGULATION_OF_NUCLEOBASE_CONTAINING_COMPOUND_METABOLIC_PROCESS	GOBP_REGULATION_OF_CELL_POPULATION_PROLIFERATION	GOBP_POSITIVE_REGULATION_OF_RNA_METABOLIC_PROCESS	GOBP_REGULATION_OF_CELL_DIFFERENTIATION	GOBP_POSITIVE_REGULATION_OF_CELLULAR_BIOSYNTHETIC_PROCESS	GOBP_PHOSPHORYLATION	GOBP_REGULATION_OF_PHOSPHORUS_METABOLIC_PROCESS	GOBP_REGULATION_OF_PROTEIN_MODIFICATION_PROCESS			GOBP_IMMUNE_SYSTEM_DEVELOPMENT			GOBP_POSITIVE_REGULATION_OF_SIGNALING	GOBP_POSITIVE_REGULATION_OF_GENE_EXPRESSION	GOBP_POSITIVE_REGULATION_OF_PROTEIN_METABOLIC_PROCESS	GOBP_REGULATION_OF_PROTEIN_PHOSPHORYLATION		GOBP_PEPTIDYL_AMINO_ACID_MODIFICATION	GOBP_REGULATION_OF_TRANSFERASE_ACTIVITY	GOBP_EMBRYO_DEVELOPMENT		GOBP_CIRCULATORY_SYSTEM_DEVELOPMENT	GOBP_TISSUE_DEVELOPMENT	GOBP_REGULATION_OF_INTRACELLULAR_SIGNAL_TRANSDUCTION		GOBP_POSITIVE_REGULATION_OF_DEVELOPMENTAL_PROCESS					GOBP_POSITIVE_REGULATION_OF_MOLECULAR_FUNCTION	GOBP_TUBE_DEVELOPMENT			GOBP_NEGATIVE_REGULATION_OF_CELL_POPULATION_PROLIFERATION		GOBP_CELLULAR_RESPONSE_TO_STRESS		GOBP_POSITIVE_REGULATION_OF_CELL_DIFFERENTIATION	GOBP_POSITIVE_REGULATION_OF_PROTEIN_MODIFICATION_PROCESS	GOBP_POSITIVE_REGULATION_OF_MULTICELLULAR_ORGANISMAL_PROCESS	GOBP_EMBRYO_DEVELOPMENT_ENDING_IN_BIRTH_OR_EGG_HATCHING	GOBP_GLAND_DEVELOPMENT	GOBP_ANATOMICAL_STRUCTURE_FORMATION_INVOLVED_IN_MORPHOGENESIS
2064	ERBB2	erb-b2 receptor tyrosine kinase 2 [Source:HGNC Symbol;Acc:HGNC:3430]		GOBP_POSITIVE_REGULATION_OF_NUCLEOBASE_CONTAINING_COMPOUND_METABOLIC_PROCESS	GOBP_REGULATION_OF_CELL_POPULATION_PROLIFERATION	GOBP_POSITIVE_REGULATION_OF_RNA_METABOLIC_PROCESS	GOBP_REGULATION_OF_CELL_DIFFERENTIATION	GOBP_POSITIVE_REGULATION_OF_CELLULAR_BIOSYNTHETIC_PROCESS	GOBP_PHOSPHORYLATION	GOBP_REGULATION_OF_PHOSPHORUS_METABOLIC_PROCESS	GOBP_REGULATION_OF_PROTEIN_MODIFICATION_PROCESS			GOBP_IMMUNE_SYSTEM_DEVELOPMENT			GOBP_POSITIVE_REGULATION_OF_SIGNALING	GOBP_POSITIVE_REGULATION_OF_GENE_EXPRESSION	GOBP_POSITIVE_REGULATION_OF_PROTEIN_METABOLIC_PROCESS	GOBP_REGULATION_OF_PROTEIN_PHOSPHORYLATION		GOBP_PEPTIDYL_AMINO_ACID_MODIFICATION	GOBP_REGULATION_OF_TRANSFERASE_ACTIVITY			GOBP_CIRCULATORY_SYSTEM_DEVELOPMENT		GOBP_REGULATION_OF_INTRACELLULAR_SIGNAL_TRANSDUCTION	GOBP_RESPONSE_TO_ENDOGENOUS_STIMULUS			GOBP_CELLULAR_RESPONSE_TO_ENDOGENOUS_STIMULUS			GOBP_POSITIVE_REGULATION_OF_MOLECULAR_FUNCTION	GOBP_TUBE_DEVELOPMENT	GOBP_GROWTH		GOBP_NEGATIVE_REGULATION_OF_CELL_POPULATION_PROLIFERATION					GOBP_POSITIVE_REGULATION_OF_PROTEIN_MODIFICATION_PROCESS				GOBP_ANATOMICAL_STRUCTURE_FORMATION_INVOLVED_IN_MORPHOGENESIS	GOBP_TUBE_MORPHOGENESIS
6774	STAT3	signal transducer and activator of transcription 3 [Source:HGNC Symbol;Acc:HGNC:11364]		GOBP_POSITIVE_REGULATION_OF_NUCLEOBASE_CONTAINING_COMPOUND_METABOLIC_PROCESS	GOBP_REGULATION_OF_CELL_POPULATION_PROLIFERATION	GOBP_POSITIVE_REGULATION_OF_RNA_METABOLIC_PROCESS	GOBP_REGULATION_OF_CELL_DIFFERENTIATION	GOBP_POSITIVE_REGULATION_OF_CELLULAR_BIOSYNTHETIC_PROCESS	GOBP_PHOSPHORYLATION	GOBP_REGULATION_OF_PHOSPHORUS_METABOLIC_PROCESS			GOBP_NEGATIVE_REGULATION_OF_NUCLEOBASE_CONTAINING_COMPOUND_METABOLIC_PROCESS	GOBP_IMMUNE_SYSTEM_DEVELOPMENT	GOBP_NEGATIVE_REGULATION_OF_BIOSYNTHETIC_PROCESS	GOMF_TRANSCRIPTION_FACTOR_BINDING	GOBP_POSITIVE_REGULATION_OF_SIGNALING	GOBP_POSITIVE_REGULATION_OF_GENE_EXPRESSION	GOBP_POSITIVE_REGULATION_OF_PROTEIN_METABOLIC_PROCESS		GOMF_CHROMATIN_BINDING				GOBP_CELL_CYCLE	GOBP_CIRCULATORY_SYSTEM_DEVELOPMENT			GOBP_RESPONSE_TO_ENDOGENOUS_STIMULUS	GOBP_POSITIVE_REGULATION_OF_DEVELOPMENTAL_PROCESS	GOBP_POSITIVE_REGULATION_OF_TRANSCRIPTION_BY_RNA_POLYMERASE_II	GOBP_CELLULAR_RESPONSE_TO_ENDOGENOUS_STIMULUS	GOCC_CHROMOSOME		GOBP_POSITIVE_REGULATION_OF_MOLECULAR_FUNCTION	GOBP_TUBE_DEVELOPMENT	GOBP_GROWTH	GOMF_DNA_BINDING_TRANSCRIPTION_FACTOR_BINDING	GOBP_NEGATIVE_REGULATION_OF_CELL_POPULATION_PROLIFERATION	GOBP_NEGATIVE_REGULATION_OF_TRANSCRIPTION_BY_RNA_POLYMERASE_II		GOMF_TRANSCRIPTION_REGULATOR_ACTIVITY	GOBP_POSITIVE_REGULATION_OF_CELL_DIFFERENTIATION		GOBP_POSITIVE_REGULATION_OF_MULTICELLULAR_ORGANISMAL_PROCESS			GOBP_ANATOMICAL_STRUCTURE_FORMATION_INVOLVED_IN_MORPHOGENESIS	GOBP_TUBE_MORPHOGENESIS
3192	HNRNPU	heterogeneous nuclear ribonucleoprotein U [Source:HGNC Symbol;Acc:HGNC:5048]		GOBP_POSITIVE_REGULATION_OF_NUCLEOBASE_CONTAINING_COMPOUND_METABOLIC_PROCESS	GOBP_REGULATION_OF_CELL_POPULATION_PROLIFERATION	GOBP_POSITIVE_REGULATION_OF_RNA_METABOLIC_PROCESS	GOBP_REGULATION_OF_CELL_DIFFERENTIATION	GOBP_POSITIVE_REGULATION_OF_CELLULAR_BIOSYNTHETIC_PROCESS	GOBP_PHOSPHORYLATION	GOBP_REGULATION_OF_PHOSPHORUS_METABOLIC_PROCESS			GOBP_NEGATIVE_REGULATION_OF_NUCLEOBASE_CONTAINING_COMPOUND_METABOLIC_PROCESS		GOBP_NEGATIVE_REGULATION_OF_BIOSYNTHETIC_PROCESS	GOMF_TRANSCRIPTION_FACTOR_BINDING		GOBP_POSITIVE_REGULATION_OF_GENE_EXPRESSION	GOBP_POSITIVE_REGULATION_OF_PROTEIN_METABOLIC_PROCESS		GOMF_CHROMATIN_BINDING		GOBP_REGULATION_OF_TRANSFERASE_ACTIVITY		GOBP_CELL_CYCLE	GOBP_CIRCULATORY_SYSTEM_DEVELOPMENT	GOBP_TISSUE_DEVELOPMENT		GOBP_RESPONSE_TO_ENDOGENOUS_STIMULUS	GOBP_POSITIVE_REGULATION_OF_DEVELOPMENTAL_PROCESS	GOBP_POSITIVE_REGULATION_OF_TRANSCRIPTION_BY_RNA_POLYMERASE_II	GOBP_CELLULAR_RESPONSE_TO_ENDOGENOUS_STIMULUS	GOCC_CHROMOSOME	GOBP_CHROMOSOME_ORGANIZATION	GOBP_POSITIVE_REGULATION_OF_MOLECULAR_FUNCTION					GOBP_NEGATIVE_REGULATION_OF_TRANSCRIPTION_BY_RNA_POLYMERASE_II		GOMF_TRANSCRIPTION_REGULATOR_ACTIVITY	GOBP_POSITIVE_REGULATION_OF_CELL_DIFFERENTIATION
4087	SMAD2	SMAD family member 2 [Source:HGNC Symbol;Acc:HGNC:6768]		GOBP_POSITIVE_REGULATION_OF_NUCLEOBASE_CONTAINING_COMPOUND_METABOLIC_PROCESS	GOBP_REGULATION_OF_CELL_POPULATION_PROLIFERATION	GOBP_POSITIVE_REGULATION_OF_RNA_METABOLIC_PROCESS	GOBP_REGULATION_OF_CELL_DIFFERENTIATION	GOBP_POSITIVE_REGULATION_OF_CELLULAR_BIOSYNTHETIC_PROCESS	GOBP_PHOSPHORYLATION				GOBP_NEGATIVE_REGULATION_OF_NUCLEOBASE_CONTAINING_COMPOUND_METABOLIC_PROCESS		GOBP_NEGATIVE_REGULATION_OF_BIOSYNTHETIC_PROCESS	GOMF_TRANSCRIPTION_FACTOR_BINDING	GOBP_POSITIVE_REGULATION_OF_SIGNALING	GOBP_POSITIVE_REGULATION_OF_GENE_EXPRESSION			GOMF_CHROMATIN_BINDING			GOBP_EMBRYO_DEVELOPMENT		GOBP_CIRCULATORY_SYSTEM_DEVELOPMENT	GOBP_TISSUE_DEVELOPMENT		GOBP_RESPONSE_TO_ENDOGENOUS_STIMULUS	GOBP_POSITIVE_REGULATION_OF_DEVELOPMENTAL_PROCESS	GOBP_POSITIVE_REGULATION_OF_TRANSCRIPTION_BY_RNA_POLYMERASE_II	GOBP_CELLULAR_RESPONSE_TO_ENDOGENOUS_STIMULUS	GOCC_CHROMOSOME			GOBP_TUBE_DEVELOPMENT	GOBP_GROWTH	GOMF_DNA_BINDING_TRANSCRIPTION_FACTOR_BINDING	GOBP_NEGATIVE_REGULATION_OF_CELL_POPULATION_PROLIFERATION			GOMF_TRANSCRIPTION_REGULATOR_ACTIVITY	GOBP_POSITIVE_REGULATION_OF_CELL_DIFFERENTIATION		GOBP_POSITIVE_REGULATION_OF_MULTICELLULAR_ORGANISMAL_PROCESS	GOBP_EMBRYO_DEVELOPMENT_ENDING_IN_BIRTH_OR_EGG_HATCHING	GOBP_GLAND_DEVELOPMENT	GOBP_ANATOMICAL_STRUCTURE_FORMATION_INVOLVED_IN_MORPHOGENESIS	GOBP_TUBE_MORPHOGENESIS
861	RUNX1	RUNX family transcription factor 1 [Source:HGNC Symbol;Acc:HGNC:10471]		GOBP_POSITIVE_REGULATION_OF_NUCLEOBASE_CONTAINING_COMPOUND_METABOLIC_PROCESS	GOBP_REGULATION_OF_CELL_POPULATION_PROLIFERATION	GOBP_POSITIVE_REGULATION_OF_RNA_METABOLIC_PROCESS	GOBP_REGULATION_OF_CELL_DIFFERENTIATION	GOBP_POSITIVE_REGULATION_OF_CELLULAR_BIOSYNTHETIC_PROCESS					GOBP_NEGATIVE_REGULATION_OF_NUCLEOBASE_CONTAINING_COMPOUND_METABOLIC_PROCESS	GOBP_IMMUNE_SYSTEM_DEVELOPMENT	GOBP_NEGATIVE_REGULATION_OF_BIOSYNTHETIC_PROCESS			GOBP_POSITIVE_REGULATION_OF_GENE_EXPRESSION								GOBP_CIRCULATORY_SYSTEM_DEVELOPMENT	GOBP_TISSUE_DEVELOPMENT			GOBP_POSITIVE_REGULATION_OF_DEVELOPMENTAL_PROCESS	GOBP_POSITIVE_REGULATION_OF_TRANSCRIPTION_BY_RNA_POLYMERASE_II		GOCC_CHROMOSOME			GOBP_TUBE_DEVELOPMENT	GOBP_GROWTH			GOBP_NEGATIVE_REGULATION_OF_TRANSCRIPTION_BY_RNA_POLYMERASE_II		GOMF_TRANSCRIPTION_REGULATOR_ACTIVITY	GOBP_POSITIVE_REGULATION_OF_CELL_DIFFERENTIATION		GOBP_POSITIVE_REGULATION_OF_MULTICELLULAR_ORGANISMAL_PROCESS			GOBP_ANATOMICAL_STRUCTURE_FORMATION_INVOLVED_IN_MORPHOGENESIS	GOBP_TUBE_MORPHOGENESIS
5727	PTCH1	patched 1 [Source:HGNC Symbol;Acc:HGNC:9585]		GOBP_POSITIVE_REGULATION_OF_NUCLEOBASE_CONTAINING_COMPOUND_METABOLIC_PROCESS	GOBP_REGULATION_OF_CELL_POPULATION_PROLIFERATION	GOBP_POSITIVE_REGULATION_OF_RNA_METABOLIC_PROCESS	GOBP_REGULATION_OF_CELL_DIFFERENTIATION	GOBP_POSITIVE_REGULATION_OF_CELLULAR_BIOSYNTHETIC_PROCESS					GOBP_NEGATIVE_REGULATION_OF_NUCLEOBASE_CONTAINING_COMPOUND_METABOLIC_PROCESS		GOBP_NEGATIVE_REGULATION_OF_BIOSYNTHETIC_PROCESS									GOBP_EMBRYO_DEVELOPMENT	GOBP_CELL_CYCLE	GOBP_CIRCULATORY_SYSTEM_DEVELOPMENT	GOBP_TISSUE_DEVELOPMENT			GOBP_POSITIVE_REGULATION_OF_DEVELOPMENTAL_PROCESS						GOBP_TUBE_DEVELOPMENT	GOBP_GROWTH		GOBP_NEGATIVE_REGULATION_OF_CELL_POPULATION_PROLIFERATION	GOBP_NEGATIVE_REGULATION_OF_TRANSCRIPTION_BY_RNA_POLYMERASE_II			GOBP_POSITIVE_REGULATION_OF_CELL_DIFFERENTIATION			GOBP_EMBRYO_DEVELOPMENT_ENDING_IN_BIRTH_OR_EGG_HATCHING	GOBP_GLAND_DEVELOPMENT	GOBP_ANATOMICAL_STRUCTURE_FORMATION_INVOLVED_IN_MORPHOGENESIS	GOBP_TUBE_MORPHOGENESIS
57521	RPTOR	regulatory associated protein of MTOR complex 1 [Source:HGNC Symbol;Acc:HGNC:30287]		GOBP_POSITIVE_REGULATION_OF_NUCLEOBASE_CONTAINING_COMPOUND_METABOLIC_PROCESS	GOBP_REGULATION_OF_CELL_POPULATION_PROLIFERATION	GOBP_POSITIVE_REGULATION_OF_RNA_METABOLIC_PROCESS		GOBP_POSITIVE_REGULATION_OF_CELLULAR_BIOSYNTHETIC_PROCESS	GOBP_PHOSPHORYLATION	GOBP_REGULATION_OF_PHOSPHORUS_METABOLIC_PROCESS	GOBP_REGULATION_OF_PROTEIN_MODIFICATION_PROCESS					GOMF_TRANSCRIPTION_FACTOR_BINDING	GOBP_POSITIVE_REGULATION_OF_SIGNALING		GOBP_POSITIVE_REGULATION_OF_PROTEIN_METABOLIC_PROCESS	GOBP_REGULATION_OF_PROTEIN_PHOSPHORYLATION		GOBP_PEPTIDYL_AMINO_ACID_MODIFICATION	GOBP_REGULATION_OF_TRANSFERASE_ACTIVITY		GOBP_CELL_CYCLE			GOBP_REGULATION_OF_INTRACELLULAR_SIGNAL_TRANSDUCTION	GOBP_RESPONSE_TO_ENDOGENOUS_STIMULUS			GOBP_CELLULAR_RESPONSE_TO_ENDOGENOUS_STIMULUS			GOBP_POSITIVE_REGULATION_OF_MOLECULAR_FUNCTION		GOBP_GROWTH				GOBP_CELLULAR_RESPONSE_TO_STRESS			GOBP_POSITIVE_REGULATION_OF_PROTEIN_MODIFICATION_PROCESS
10664	CTCF	CCCTC-binding factor [Source:HGNC Symbol;Acc:HGNC:13723]		GOBP_POSITIVE_REGULATION_OF_NUCLEOBASE_CONTAINING_COMPOUND_METABOLIC_PROCESS	GOBP_REGULATION_OF_CELL_POPULATION_PROLIFERATION	GOBP_POSITIVE_REGULATION_OF_RNA_METABOLIC_PROCESS		GOBP_POSITIVE_REGULATION_OF_CELLULAR_BIOSYNTHETIC_PROCESS			GOBP_REGULATION_OF_PROTEIN_MODIFICATION_PROCESS		GOBP_NEGATIVE_REGULATION_OF_NUCLEOBASE_CONTAINING_COMPOUND_METABOLIC_PROCESS		GOBP_NEGATIVE_REGULATION_OF_BIOSYNTHETIC_PROCESS	GOMF_TRANSCRIPTION_FACTOR_BINDING		GOBP_POSITIVE_REGULATION_OF_GENE_EXPRESSION			GOMF_CHROMATIN_BINDING	GOBP_PEPTIDYL_AMINO_ACID_MODIFICATION			GOBP_CELL_CYCLE								GOCC_CHROMOSOME	GOBP_CHROMOSOME_ORGANIZATION					GOBP_NEGATIVE_REGULATION_OF_CELL_POPULATION_PROLIFERATION	GOBP_NEGATIVE_REGULATION_OF_TRANSCRIPTION_BY_RNA_POLYMERASE_II		GOMF_TRANSCRIPTION_REGULATOR_ACTIVITY
6598	SMARCB1	SWI/SNF related, matrix associated, actin dependent regulator of chromatin, subfamily b, member 1 [Source:HGNC Symbol;Acc:HGNC:11103]		GOBP_POSITIVE_REGULATION_OF_NUCLEOBASE_CONTAINING_COMPOUND_METABOLIC_PROCESS	GOBP_REGULATION_OF_CELL_POPULATION_PROLIFERATION	GOBP_POSITIVE_REGULATION_OF_RNA_METABOLIC_PROCESS		GOBP_POSITIVE_REGULATION_OF_CELLULAR_BIOSYNTHETIC_PROCESS			GOBP_REGULATION_OF_PROTEIN_MODIFICATION_PROCESS					GOMF_TRANSCRIPTION_FACTOR_BINDING	GOBP_POSITIVE_REGULATION_OF_SIGNALING		GOBP_POSITIVE_REGULATION_OF_PROTEIN_METABOLIC_PROCESS		GOMF_CHROMATIN_BINDING	GOBP_PEPTIDYL_AMINO_ACID_MODIFICATION		GOBP_EMBRYO_DEVELOPMENT	GOBP_CELL_CYCLE						GOBP_POSITIVE_REGULATION_OF_TRANSCRIPTION_BY_RNA_POLYMERASE_II		GOCC_CHROMOSOME	GOBP_CHROMOSOME_ORGANIZATION	GOBP_POSITIVE_REGULATION_OF_MOLECULAR_FUNCTION			GOMF_DNA_BINDING_TRANSCRIPTION_FACTOR_BINDING	GOBP_NEGATIVE_REGULATION_OF_CELL_POPULATION_PROLIFERATION			GOMF_TRANSCRIPTION_REGULATOR_ACTIVITY		GOBP_POSITIVE_REGULATION_OF_PROTEIN_MODIFICATION_PROCESS		GOBP_EMBRYO_DEVELOPMENT_ENDING_IN_BIRTH_OR_EGG_HATCHING
3621	ING1	inhibitor of growth family member 1 [Source:HGNC Symbol;Acc:HGNC:6062]		GOBP_POSITIVE_REGULATION_OF_NUCLEOBASE_CONTAINING_COMPOUND_METABOLIC_PROCESS	GOBP_REGULATION_OF_CELL_POPULATION_PROLIFERATION	GOBP_POSITIVE_REGULATION_OF_RNA_METABOLIC_PROCESS		GOBP_POSITIVE_REGULATION_OF_CELLULAR_BIOSYNTHETIC_PROCESS				GOBP_REGULATION_OF_CELL_DEATH													GOBP_CELL_CYCLE												GOBP_GROWTH		GOBP_NEGATIVE_REGULATION_OF_CELL_POPULATION_PROLIFERATION
1488	CTBP2	C-terminal binding protein 2 [Source:HGNC Symbol;Acc:HGNC:2495]		GOBP_POSITIVE_REGULATION_OF_NUCLEOBASE_CONTAINING_COMPOUND_METABOLIC_PROCESS	GOBP_REGULATION_OF_CELL_POPULATION_PROLIFERATION	GOBP_POSITIVE_REGULATION_OF_RNA_METABOLIC_PROCESS		GOBP_POSITIVE_REGULATION_OF_CELLULAR_BIOSYNTHETIC_PROCESS					GOBP_NEGATIVE_REGULATION_OF_NUCLEOBASE_CONTAINING_COMPOUND_METABOLIC_PROCESS		GOBP_NEGATIVE_REGULATION_OF_BIOSYNTHETIC_PROCESS	GOMF_TRANSCRIPTION_FACTOR_BINDING	GOBP_POSITIVE_REGULATION_OF_SIGNALING				GOMF_CHROMATIN_BINDING										GOBP_POSITIVE_REGULATION_OF_TRANSCRIPTION_BY_RNA_POLYMERASE_II				GOBP_POSITIVE_REGULATION_OF_MOLECULAR_FUNCTION			GOMF_DNA_BINDING_TRANSCRIPTION_FACTOR_BINDING	GOBP_NEGATIVE_REGULATION_OF_CELL_POPULATION_PROLIFERATION	GOBP_NEGATIVE_REGULATION_OF_TRANSCRIPTION_BY_RNA_POLYMERASE_II		GOMF_TRANSCRIPTION_REGULATOR_ACTIVITY
8085	KMT2D	lysine methyltransferase 2D [Source:HGNC Symbol;Acc:HGNC:7133]		GOBP_POSITIVE_REGULATION_OF_NUCLEOBASE_CONTAINING_COMPOUND_METABOLIC_PROCESS	GOBP_REGULATION_OF_CELL_POPULATION_PROLIFERATION	GOBP_POSITIVE_REGULATION_OF_RNA_METABOLIC_PROCESS		GOBP_POSITIVE_REGULATION_OF_CELLULAR_BIOSYNTHETIC_PROCESS									GOBP_POSITIVE_REGULATION_OF_SIGNALING					GOBP_PEPTIDYL_AMINO_ACID_MODIFICATION							GOBP_RESPONSE_TO_ENDOGENOUS_STIMULUS		GOBP_POSITIVE_REGULATION_OF_TRANSCRIPTION_BY_RNA_POLYMERASE_II	GOBP_CELLULAR_RESPONSE_TO_ENDOGENOUS_STIMULUS		GOBP_CHROMOSOME_ORGANIZATION			GOBP_GROWTH					GOMF_TRANSCRIPTION_REGULATOR_ACTIVITY
196528	ARID2	AT-rich interaction domain 2 [Source:HGNC Symbol;Acc:HGNC:18037]		GOBP_POSITIVE_REGULATION_OF_NUCLEOBASE_CONTAINING_COMPOUND_METABOLIC_PROCESS	GOBP_REGULATION_OF_CELL_POPULATION_PROLIFERATION																			GOBP_EMBRYO_DEVELOPMENT		GOBP_CIRCULATORY_SYSTEM_DEVELOPMENT	GOBP_TISSUE_DEVELOPMENT						GOCC_CHROMOSOME	GOBP_CHROMOSOME_ORGANIZATION		GOBP_TUBE_DEVELOPMENT	GOBP_GROWTH		GOBP_NEGATIVE_REGULATION_OF_CELL_POPULATION_PROLIFERATION		GOBP_CELLULAR_RESPONSE_TO_STRESS								GOBP_TUBE_MORPHOGENESIS
92	ACVR2A	activin A receptor type 2A [Source:HGNC Symbol;Acc:HGNC:173]		GOBP_POSITIVE_REGULATION_OF_NUCLEOBASE_CONTAINING_COMPOUND_METABOLIC_PROCESS		GOBP_POSITIVE_REGULATION_OF_RNA_METABOLIC_PROCESS	GOBP_REGULATION_OF_CELL_DIFFERENTIATION	GOBP_POSITIVE_REGULATION_OF_CELLULAR_BIOSYNTHETIC_PROCESS	GOBP_PHOSPHORYLATION	GOBP_REGULATION_OF_PHOSPHORUS_METABOLIC_PROCESS	GOBP_REGULATION_OF_PROTEIN_MODIFICATION_PROCESS			GOBP_IMMUNE_SYSTEM_DEVELOPMENT			GOBP_POSITIVE_REGULATION_OF_SIGNALING		GOBP_POSITIVE_REGULATION_OF_PROTEIN_METABOLIC_PROCESS	GOBP_REGULATION_OF_PROTEIN_PHOSPHORYLATION				GOBP_EMBRYO_DEVELOPMENT			GOBP_TISSUE_DEVELOPMENT		GOBP_RESPONSE_TO_ENDOGENOUS_STIMULUS	GOBP_POSITIVE_REGULATION_OF_DEVELOPMENTAL_PROCESS	GOBP_POSITIVE_REGULATION_OF_TRANSCRIPTION_BY_RNA_POLYMERASE_II	GOBP_CELLULAR_RESPONSE_TO_ENDOGENOUS_STIMULUS											GOBP_POSITIVE_REGULATION_OF_CELL_DIFFERENTIATION	GOBP_POSITIVE_REGULATION_OF_PROTEIN_MODIFICATION_PROCESS	GOBP_POSITIVE_REGULATION_OF_MULTICELLULAR_ORGANISMAL_PROCESS	GOBP_EMBRYO_DEVELOPMENT_ENDING_IN_BIRTH_OR_EGG_HATCHING
51755	CDK12	cyclin dependent kinase 12 [Source:HGNC Symbol;Acc:HGNC:24224]		GOBP_POSITIVE_REGULATION_OF_NUCLEOBASE_CONTAINING_COMPOUND_METABOLIC_PROCESS		GOBP_POSITIVE_REGULATION_OF_RNA_METABOLIC_PROCESS	GOBP_REGULATION_OF_CELL_DIFFERENTIATION	GOBP_POSITIVE_REGULATION_OF_CELLULAR_BIOSYNTHETIC_PROCESS	GOBP_PHOSPHORYLATION	GOBP_REGULATION_OF_PHOSPHORUS_METABOLIC_PROCESS	GOBP_REGULATION_OF_PROTEIN_MODIFICATION_PROCESS									GOBP_REGULATION_OF_PROTEIN_PHOSPHORYLATION			GOBP_REGULATION_OF_TRANSFERASE_ACTIVITY		GOBP_CELL_CYCLE						GOBP_POSITIVE_REGULATION_OF_TRANSCRIPTION_BY_RNA_POLYMERASE_II
6929	TCF3	transcription factor 3 [Source:HGNC Symbol;Acc:HGNC:11633]		GOBP_POSITIVE_REGULATION_OF_NUCLEOBASE_CONTAINING_COMPOUND_METABOLIC_PROCESS		GOBP_POSITIVE_REGULATION_OF_RNA_METABOLIC_PROCESS	GOBP_REGULATION_OF_CELL_DIFFERENTIATION	GOBP_POSITIVE_REGULATION_OF_CELLULAR_BIOSYNTHETIC_PROCESS					GOBP_NEGATIVE_REGULATION_OF_NUCLEOBASE_CONTAINING_COMPOUND_METABOLIC_PROCESS	GOBP_IMMUNE_SYSTEM_DEVELOPMENT	GOBP_NEGATIVE_REGULATION_OF_BIOSYNTHETIC_PROCESS	GOMF_TRANSCRIPTION_FACTOR_BINDING														GOBP_POSITIVE_REGULATION_OF_DEVELOPMENTAL_PROCESS	GOBP_POSITIVE_REGULATION_OF_TRANSCRIPTION_BY_RNA_POLYMERASE_II		GOCC_CHROMOSOME		GOBP_POSITIVE_REGULATION_OF_MOLECULAR_FUNCTION			GOMF_DNA_BINDING_TRANSCRIPTION_FACTOR_BINDING		GOBP_NEGATIVE_REGULATION_OF_TRANSCRIPTION_BY_RNA_POLYMERASE_II		GOMF_TRANSCRIPTION_REGULATOR_ACTIVITY	GOBP_POSITIVE_REGULATION_OF_CELL_DIFFERENTIATION
865	CBFB	core-binding factor subunit beta [Source:HGNC Symbol;Acc:HGNC:1539]		GOBP_POSITIVE_REGULATION_OF_NUCLEOBASE_CONTAINING_COMPOUND_METABOLIC_PROCESS		GOBP_POSITIVE_REGULATION_OF_RNA_METABOLIC_PROCESS	GOBP_REGULATION_OF_CELL_DIFFERENTIATION	GOBP_POSITIVE_REGULATION_OF_CELLULAR_BIOSYNTHETIC_PROCESS					GOBP_NEGATIVE_REGULATION_OF_NUCLEOBASE_CONTAINING_COMPOUND_METABOLIC_PROCESS	GOBP_IMMUNE_SYSTEM_DEVELOPMENT	GOBP_NEGATIVE_REGULATION_OF_BIOSYNTHETIC_PROCESS															GOBP_POSITIVE_REGULATION_OF_DEVELOPMENTAL_PROCESS	GOBP_POSITIVE_REGULATION_OF_TRANSCRIPTION_BY_RNA_POLYMERASE_II									GOBP_NEGATIVE_REGULATION_OF_TRANSCRIPTION_BY_RNA_POLYMERASE_II		GOMF_TRANSCRIPTION_REGULATOR_ACTIVITY	GOBP_POSITIVE_REGULATION_OF_CELL_DIFFERENTIATION		GOBP_POSITIVE_REGULATION_OF_MULTICELLULAR_ORGANISMAL_PROCESS
9839	ZEB2	zinc finger E-box binding homeobox 2 [Source:HGNC Symbol;Acc:HGNC:14881]		GOBP_POSITIVE_REGULATION_OF_NUCLEOBASE_CONTAINING_COMPOUND_METABOLIC_PROCESS		GOBP_POSITIVE_REGULATION_OF_RNA_METABOLIC_PROCESS	GOBP_REGULATION_OF_CELL_DIFFERENTIATION	GOBP_POSITIVE_REGULATION_OF_CELLULAR_BIOSYNTHETIC_PROCESS					GOBP_NEGATIVE_REGULATION_OF_NUCLEOBASE_CONTAINING_COMPOUND_METABOLIC_PROCESS		GOBP_NEGATIVE_REGULATION_OF_BIOSYNTHETIC_PROCESS		GOBP_POSITIVE_REGULATION_OF_SIGNALING												GOBP_RESPONSE_TO_ENDOGENOUS_STIMULUS	GOBP_POSITIVE_REGULATION_OF_DEVELOPMENTAL_PROCESS	GOBP_POSITIVE_REGULATION_OF_TRANSCRIPTION_BY_RNA_POLYMERASE_II	GOBP_CELLULAR_RESPONSE_TO_ENDOGENOUS_STIMULUS	GOCC_CHROMOSOME							GOBP_NEGATIVE_REGULATION_OF_TRANSCRIPTION_BY_RNA_POLYMERASE_II		GOMF_TRANSCRIPTION_REGULATOR_ACTIVITY	GOBP_POSITIVE_REGULATION_OF_CELL_DIFFERENTIATION
171023	ASXL1	ASXL transcriptional regulator 1 [Source:HGNC Symbol;Acc:HGNC:18318]		GOBP_POSITIVE_REGULATION_OF_NUCLEOBASE_CONTAINING_COMPOUND_METABOLIC_PROCESS		GOBP_POSITIVE_REGULATION_OF_RNA_METABOLIC_PROCESS	GOBP_REGULATION_OF_CELL_DIFFERENTIATION	GOBP_POSITIVE_REGULATION_OF_CELLULAR_BIOSYNTHETIC_PROCESS						GOBP_IMMUNE_SYSTEM_DEVELOPMENT		GOMF_TRANSCRIPTION_FACTOR_BINDING	GOBP_POSITIVE_REGULATION_OF_SIGNALING				GOMF_CHROMATIN_BINDING					GOBP_CIRCULATORY_SYSTEM_DEVELOPMENT	GOBP_TISSUE_DEVELOPMENT				GOBP_POSITIVE_REGULATION_OF_TRANSCRIPTION_BY_RNA_POLYMERASE_II			GOBP_CHROMOSOME_ORGANIZATION		GOBP_TUBE_DEVELOPMENT		GOMF_DNA_BINDING_TRANSCRIPTION_FACTOR_BINDING				GOMF_TRANSCRIPTION_REGULATOR_ACTIVITY					GOBP_GLAND_DEVELOPMENT
6938	TCF12	transcription factor 12 [Source:HGNC Symbol;Acc:HGNC:11623]		GOBP_POSITIVE_REGULATION_OF_NUCLEOBASE_CONTAINING_COMPOUND_METABOLIC_PROCESS		GOBP_POSITIVE_REGULATION_OF_RNA_METABOLIC_PROCESS	GOBP_REGULATION_OF_CELL_DIFFERENTIATION	GOBP_POSITIVE_REGULATION_OF_CELLULAR_BIOSYNTHETIC_PROCESS								GOMF_TRANSCRIPTION_FACTOR_BINDING		GOBP_POSITIVE_REGULATION_OF_GENE_EXPRESSION												GOBP_POSITIVE_REGULATION_OF_DEVELOPMENTAL_PROCESS	GOBP_POSITIVE_REGULATION_OF_TRANSCRIPTION_BY_RNA_POLYMERASE_II		GOCC_CHROMOSOME					GOMF_DNA_BINDING_TRANSCRIPTION_FACTOR_BINDING				GOMF_TRANSCRIPTION_REGULATOR_ACTIVITY	GOBP_POSITIVE_REGULATION_OF_CELL_DIFFERENTIATION
6925	TCF4	transcription factor 4 [Source:HGNC Symbol;Acc:HGNC:11634]		GOBP_POSITIVE_REGULATION_OF_NUCLEOBASE_CONTAINING_COMPOUND_METABOLIC_PROCESS		GOBP_POSITIVE_REGULATION_OF_RNA_METABOLIC_PROCESS	GOBP_REGULATION_OF_CELL_DIFFERENTIATION	GOBP_POSITIVE_REGULATION_OF_CELLULAR_BIOSYNTHETIC_PROCESS								GOMF_TRANSCRIPTION_FACTOR_BINDING														GOBP_POSITIVE_REGULATION_OF_DEVELOPMENTAL_PROCESS	GOBP_POSITIVE_REGULATION_OF_TRANSCRIPTION_BY_RNA_POLYMERASE_II		GOCC_CHROMOSOME									GOMF_TRANSCRIPTION_REGULATOR_ACTIVITY	GOBP_POSITIVE_REGULATION_OF_CELL_DIFFERENTIATION
55252	ASXL2	ASXL transcriptional regulator 2 [Source:HGNC Symbol;Acc:HGNC:23805]		GOBP_POSITIVE_REGULATION_OF_NUCLEOBASE_CONTAINING_COMPOUND_METABOLIC_PROCESS		GOBP_POSITIVE_REGULATION_OF_RNA_METABOLIC_PROCESS	GOBP_REGULATION_OF_CELL_DIFFERENTIATION	GOBP_POSITIVE_REGULATION_OF_CELLULAR_BIOSYNTHETIC_PROCESS									GOBP_POSITIVE_REGULATION_OF_SIGNALING				GOMF_CHROMATIN_BINDING									GOBP_POSITIVE_REGULATION_OF_DEVELOPMENTAL_PROCESS	GOBP_POSITIVE_REGULATION_OF_TRANSCRIPTION_BY_RNA_POLYMERASE_II												GOBP_POSITIVE_REGULATION_OF_CELL_DIFFERENTIATION
10521	DDX17	DEAD-box helicase 17 [Source:HGNC Symbol;Acc:HGNC:2740]		GOBP_POSITIVE_REGULATION_OF_NUCLEOBASE_CONTAINING_COMPOUND_METABOLIC_PROCESS		GOBP_POSITIVE_REGULATION_OF_RNA_METABOLIC_PROCESS	GOBP_REGULATION_OF_CELL_DIFFERENTIATION	GOBP_POSITIVE_REGULATION_OF_CELLULAR_BIOSYNTHETIC_PROCESS																			GOBP_TISSUE_DEVELOPMENT		GOBP_RESPONSE_TO_ENDOGENOUS_STIMULUS		GOBP_POSITIVE_REGULATION_OF_TRANSCRIPTION_BY_RNA_POLYMERASE_II	GOBP_CELLULAR_RESPONSE_TO_ENDOGENOUS_STIMULUS										GOMF_TRANSCRIPTION_REGULATOR_ACTIVITY
23476	BRD4	bromodomain containing 4 [Source:HGNC Symbol;Acc:HGNC:13575]		GOBP_POSITIVE_REGULATION_OF_NUCLEOBASE_CONTAINING_COMPOUND_METABOLIC_PROCESS		GOBP_POSITIVE_REGULATION_OF_RNA_METABOLIC_PROCESS		GOBP_POSITIVE_REGULATION_OF_CELLULAR_BIOSYNTHETIC_PROCESS	GOBP_PHOSPHORYLATION	GOBP_REGULATION_OF_PHOSPHORUS_METABOLIC_PROCESS	GOBP_REGULATION_OF_PROTEIN_MODIFICATION_PROCESS						GOBP_POSITIVE_REGULATION_OF_SIGNALING		GOBP_POSITIVE_REGULATION_OF_PROTEIN_METABOLIC_PROCESS	GOBP_REGULATION_OF_PROTEIN_PHOSPHORYLATION	GOMF_CHROMATIN_BINDING	GOBP_PEPTIDYL_AMINO_ACID_MODIFICATION			GOBP_CELL_CYCLE			GOBP_REGULATION_OF_INTRACELLULAR_SIGNAL_TRANSDUCTION			GOBP_POSITIVE_REGULATION_OF_TRANSCRIPTION_BY_RNA_POLYMERASE_II		GOCC_CHROMOSOME	GOBP_CHROMOSOME_ORGANIZATION							GOBP_CELLULAR_RESPONSE_TO_STRESS	GOMF_TRANSCRIPTION_REGULATOR_ACTIVITY		GOBP_POSITIVE_REGULATION_OF_PROTEIN_MODIFICATION_PROCESS
5606	MAP2K3	mitogen-activated protein kinase kinase 3 [Source:HGNC Symbol;Acc:HGNC:6843]		GOBP_POSITIVE_REGULATION_OF_NUCLEOBASE_CONTAINING_COMPOUND_METABOLIC_PROCESS		GOBP_POSITIVE_REGULATION_OF_RNA_METABOLIC_PROCESS		GOBP_POSITIVE_REGULATION_OF_CELLULAR_BIOSYNTHETIC_PROCESS	GOBP_PHOSPHORYLATION	GOBP_REGULATION_OF_PHOSPHORUS_METABOLIC_PROCESS	GOBP_REGULATION_OF_PROTEIN_MODIFICATION_PROCESS						GOBP_POSITIVE_REGULATION_OF_SIGNALING		GOBP_POSITIVE_REGULATION_OF_PROTEIN_METABOLIC_PROCESS	GOBP_REGULATION_OF_PROTEIN_PHOSPHORYLATION		GOBP_PEPTIDYL_AMINO_ACID_MODIFICATION	GOBP_REGULATION_OF_TRANSFERASE_ACTIVITY			GOBP_CIRCULATORY_SYSTEM_DEVELOPMENT		GOBP_REGULATION_OF_INTRACELLULAR_SIGNAL_TRANSDUCTION							GOBP_POSITIVE_REGULATION_OF_MOLECULAR_FUNCTION						GOBP_CELLULAR_RESPONSE_TO_STRESS			GOBP_POSITIVE_REGULATION_OF_PROTEIN_MODIFICATION_PROCESS
2078	ERG	ETS transcription factor ERG [Source:HGNC Symbol;Acc:HGNC:3446]		GOBP_POSITIVE_REGULATION_OF_NUCLEOBASE_CONTAINING_COMPOUND_METABOLIC_PROCESS		GOBP_POSITIVE_REGULATION_OF_RNA_METABOLIC_PROCESS		GOBP_POSITIVE_REGULATION_OF_CELLULAR_BIOSYNTHETIC_PROCESS	GOBP_PHOSPHORYLATION												GOMF_CHROMATIN_BINDING										GOBP_POSITIVE_REGULATION_OF_TRANSCRIPTION_BY_RNA_POLYMERASE_II		GOCC_CHROMOSOME									GOMF_TRANSCRIPTION_REGULATOR_ACTIVITY
25836	NIPBL	NIPBL cohesin loading factor [Source:HGNC Symbol;Acc:HGNC:28862]		GOBP_POSITIVE_REGULATION_OF_NUCLEOBASE_CONTAINING_COMPOUND_METABOLIC_PROCESS		GOBP_POSITIVE_REGULATION_OF_RNA_METABOLIC_PROCESS		GOBP_POSITIVE_REGULATION_OF_CELLULAR_BIOSYNTHETIC_PROCESS			GOBP_REGULATION_OF_PROTEIN_MODIFICATION_PROCESS		GOBP_NEGATIVE_REGULATION_OF_NUCLEOBASE_CONTAINING_COMPOUND_METABOLIC_PROCESS		GOBP_NEGATIVE_REGULATION_OF_BIOSYNTHETIC_PROCESS				GOBP_POSITIVE_REGULATION_OF_PROTEIN_METABOLIC_PROCESS		GOMF_CHROMATIN_BINDING			GOBP_EMBRYO_DEVELOPMENT	GOBP_CELL_CYCLE	GOBP_CIRCULATORY_SYSTEM_DEVELOPMENT				GOBP_POSITIVE_REGULATION_OF_DEVELOPMENTAL_PROCESS	GOBP_POSITIVE_REGULATION_OF_TRANSCRIPTION_BY_RNA_POLYMERASE_II		GOCC_CHROMOSOME	GOBP_CHROMOSOME_ORGANIZATION		GOBP_TUBE_DEVELOPMENT	GOBP_GROWTH			GOBP_NEGATIVE_REGULATION_OF_TRANSCRIPTION_BY_RNA_POLYMERASE_II	GOBP_CELLULAR_RESPONSE_TO_STRESS			GOBP_POSITIVE_REGULATION_OF_PROTEIN_MODIFICATION_PROCESS	GOBP_POSITIVE_REGULATION_OF_MULTICELLULAR_ORGANISMAL_PROCESS	GOBP_EMBRYO_DEVELOPMENT_ENDING_IN_BIRTH_OR_EGG_HATCHING			GOBP_TUBE_MORPHOGENESIS
2034	EPAS1	endothelial PAS domain protein 1 [Source:HGNC Symbol;Acc:HGNC:3374]		GOBP_POSITIVE_REGULATION_OF_NUCLEOBASE_CONTAINING_COMPOUND_METABOLIC_PROCESS		GOBP_POSITIVE_REGULATION_OF_RNA_METABOLIC_PROCESS		GOBP_POSITIVE_REGULATION_OF_CELLULAR_BIOSYNTHETIC_PROCESS			GOBP_REGULATION_OF_PROTEIN_MODIFICATION_PROCESS			GOBP_IMMUNE_SYSTEM_DEVELOPMENT		GOMF_TRANSCRIPTION_FACTOR_BINDING								GOBP_EMBRYO_DEVELOPMENT		GOBP_CIRCULATORY_SYSTEM_DEVELOPMENT					GOBP_POSITIVE_REGULATION_OF_TRANSCRIPTION_BY_RNA_POLYMERASE_II		GOCC_CHROMOSOME			GOBP_TUBE_DEVELOPMENT		GOMF_DNA_BINDING_TRANSCRIPTION_FACTOR_BINDING			GOBP_CELLULAR_RESPONSE_TO_STRESS	GOMF_TRANSCRIPTION_REGULATOR_ACTIVITY			GOBP_POSITIVE_REGULATION_OF_MULTICELLULAR_ORGANISMAL_PROCESS	GOBP_EMBRYO_DEVELOPMENT_ENDING_IN_BIRTH_OR_EGG_HATCHING		GOBP_ANATOMICAL_STRUCTURE_FORMATION_INVOLVED_IN_MORPHOGENESIS	GOBP_TUBE_MORPHOGENESIS
54904	NSD3	nuclear receptor binding SET domain protein 3 [Source:HGNC Symbol;Acc:HGNC:12767]		GOBP_POSITIVE_REGULATION_OF_NUCLEOBASE_CONTAINING_COMPOUND_METABOLIC_PROCESS		GOBP_POSITIVE_REGULATION_OF_RNA_METABOLIC_PROCESS		GOBP_POSITIVE_REGULATION_OF_CELLULAR_BIOSYNTHETIC_PROCESS			GOBP_REGULATION_OF_PROTEIN_MODIFICATION_PROCESS								GOBP_POSITIVE_REGULATION_OF_PROTEIN_METABOLIC_PROCESS			GOBP_PEPTIDYL_AMINO_ACID_MODIFICATION											GOCC_CHROMOSOME	GOBP_CHROMOSOME_ORGANIZATION										GOBP_POSITIVE_REGULATION_OF_PROTEIN_MODIFICATION_PROCESS
23598	PATZ1	POZ/BTB and AT hook containing zinc finger 1 [Source:HGNC Symbol;Acc:HGNC:13071]		GOBP_POSITIVE_REGULATION_OF_NUCLEOBASE_CONTAINING_COMPOUND_METABOLIC_PROCESS		GOBP_POSITIVE_REGULATION_OF_RNA_METABOLIC_PROCESS		GOBP_POSITIVE_REGULATION_OF_CELLULAR_BIOSYNTHETIC_PROCESS					GOBP_NEGATIVE_REGULATION_OF_NUCLEOBASE_CONTAINING_COMPOUND_METABOLIC_PROCESS	GOBP_IMMUNE_SYSTEM_DEVELOPMENT	GOBP_NEGATIVE_REGULATION_OF_BIOSYNTHETIC_PROCESS						GOMF_CHROMATIN_BINDING																			GOBP_NEGATIVE_REGULATION_OF_TRANSCRIPTION_BY_RNA_POLYMERASE_II		GOMF_TRANSCRIPTION_REGULATOR_ACTIVITY
1387	CREBBP	CREB binding protein [Source:HGNC Symbol;Acc:HGNC:2348]		GOBP_POSITIVE_REGULATION_OF_NUCLEOBASE_CONTAINING_COMPOUND_METABOLIC_PROCESS		GOBP_POSITIVE_REGULATION_OF_RNA_METABOLIC_PROCESS		GOBP_POSITIVE_REGULATION_OF_CELLULAR_BIOSYNTHETIC_PROCESS					GOBP_NEGATIVE_REGULATION_OF_NUCLEOBASE_CONTAINING_COMPOUND_METABOLIC_PROCESS		GOBP_NEGATIVE_REGULATION_OF_BIOSYNTHETIC_PROCESS	GOMF_TRANSCRIPTION_FACTOR_BINDING	GOBP_POSITIVE_REGULATION_OF_SIGNALING				GOMF_CHROMATIN_BINDING	GOBP_PEPTIDYL_AMINO_ACID_MODIFICATION		GOBP_EMBRYO_DEVELOPMENT					GOBP_RESPONSE_TO_ENDOGENOUS_STIMULUS		GOBP_POSITIVE_REGULATION_OF_TRANSCRIPTION_BY_RNA_POLYMERASE_II	GOBP_CELLULAR_RESPONSE_TO_ENDOGENOUS_STIMULUS	GOCC_CHROMOSOME					GOMF_DNA_BINDING_TRANSCRIPTION_FACTOR_BINDING		GOBP_NEGATIVE_REGULATION_OF_TRANSCRIPTION_BY_RNA_POLYMERASE_II	GOBP_CELLULAR_RESPONSE_TO_STRESS	GOMF_TRANSCRIPTION_REGULATOR_ACTIVITY
6597	SMARCA4	SWI/SNF related, matrix associated, actin dependent regulator of chromatin, subfamily a, member 4 [Source:HGNC Symbol;Acc:HGNC:11100]		GOBP_POSITIVE_REGULATION_OF_NUCLEOBASE_CONTAINING_COMPOUND_METABOLIC_PROCESS		GOBP_POSITIVE_REGULATION_OF_RNA_METABOLIC_PROCESS		GOBP_POSITIVE_REGULATION_OF_CELLULAR_BIOSYNTHETIC_PROCESS					GOBP_NEGATIVE_REGULATION_OF_NUCLEOBASE_CONTAINING_COMPOUND_METABOLIC_PROCESS		GOBP_NEGATIVE_REGULATION_OF_BIOSYNTHETIC_PROCESS	GOMF_TRANSCRIPTION_FACTOR_BINDING	GOBP_POSITIVE_REGULATION_OF_SIGNALING				GOMF_CHROMATIN_BINDING								GOBP_RESPONSE_TO_ENDOGENOUS_STIMULUS		GOBP_POSITIVE_REGULATION_OF_TRANSCRIPTION_BY_RNA_POLYMERASE_II	GOBP_CELLULAR_RESPONSE_TO_ENDOGENOUS_STIMULUS	GOCC_CHROMOSOME	GOBP_CHROMOSOME_ORGANIZATION	GOBP_POSITIVE_REGULATION_OF_MOLECULAR_FUNCTION		GOBP_GROWTH	GOMF_DNA_BINDING_TRANSCRIPTION_FACTOR_BINDING		GOBP_NEGATIVE_REGULATION_OF_TRANSCRIPTION_BY_RNA_POLYMERASE_II		GOMF_TRANSCRIPTION_REGULATOR_ACTIVITY
79718	TBL1XR1	TBL1X receptor 1 [Source:HGNC Symbol;Acc:HGNC:29529]		GOBP_POSITIVE_REGULATION_OF_NUCLEOBASE_CONTAINING_COMPOUND_METABOLIC_PROCESS		GOBP_POSITIVE_REGULATION_OF_RNA_METABOLIC_PROCESS		GOBP_POSITIVE_REGULATION_OF_CELLULAR_BIOSYNTHETIC_PROCESS					GOBP_NEGATIVE_REGULATION_OF_NUCLEOBASE_CONTAINING_COMPOUND_METABOLIC_PROCESS		GOBP_NEGATIVE_REGULATION_OF_BIOSYNTHETIC_PROCESS		GOBP_POSITIVE_REGULATION_OF_SIGNALING							GOBP_EMBRYO_DEVELOPMENT			GOBP_TISSUE_DEVELOPMENT				GOBP_POSITIVE_REGULATION_OF_TRANSCRIPTION_BY_RNA_POLYMERASE_II			GOBP_CHROMOSOME_ORGANIZATION			GOBP_GROWTH			GOBP_NEGATIVE_REGULATION_OF_TRANSCRIPTION_BY_RNA_POLYMERASE_II		GOMF_TRANSCRIPTION_REGULATOR_ACTIVITY				GOBP_EMBRYO_DEVELOPMENT_ENDING_IN_BIRTH_OR_EGG_HATCHING
3184	HNRNPD	heterogeneous nuclear ribonucleoprotein D [Source:HGNC Symbol;Acc:HGNC:5036]		GOBP_POSITIVE_REGULATION_OF_NUCLEOBASE_CONTAINING_COMPOUND_METABOLIC_PROCESS		GOBP_POSITIVE_REGULATION_OF_RNA_METABOLIC_PROCESS		GOBP_POSITIVE_REGULATION_OF_CELLULAR_BIOSYNTHETIC_PROCESS					GOBP_NEGATIVE_REGULATION_OF_NUCLEOBASE_CONTAINING_COMPOUND_METABOLIC_PROCESS		GOBP_NEGATIVE_REGULATION_OF_BIOSYNTHETIC_PROCESS			GOBP_POSITIVE_REGULATION_OF_GENE_EXPRESSION	GOBP_POSITIVE_REGULATION_OF_PROTEIN_METABOLIC_PROCESS		GOMF_CHROMATIN_BINDING		GOBP_REGULATION_OF_TRANSFERASE_ACTIVITY						GOBP_RESPONSE_TO_ENDOGENOUS_STIMULUS			GOBP_CELLULAR_RESPONSE_TO_ENDOGENOUS_STIMULUS		GOBP_CHROMOSOME_ORGANIZATION	GOBP_POSITIVE_REGULATION_OF_MOLECULAR_FUNCTION												GOBP_GLAND_DEVELOPMENT
6601	SMARCC2	SWI/SNF related, matrix associated, actin dependent regulator of chromatin subfamily c member 2 [Source:HGNC Symbol;Acc:HGNC:11105]		GOBP_POSITIVE_REGULATION_OF_NUCLEOBASE_CONTAINING_COMPOUND_METABOLIC_PROCESS		GOBP_POSITIVE_REGULATION_OF_RNA_METABOLIC_PROCESS		GOBP_POSITIVE_REGULATION_OF_CELLULAR_BIOSYNTHETIC_PROCESS					GOBP_NEGATIVE_REGULATION_OF_NUCLEOBASE_CONTAINING_COMPOUND_METABOLIC_PROCESS		GOBP_NEGATIVE_REGULATION_OF_BIOSYNTHETIC_PROCESS						GOMF_CHROMATIN_BINDING												GOCC_CHROMOSOME	GOBP_CHROMOSOME_ORGANIZATION								GOMF_TRANSCRIPTION_REGULATOR_ACTIVITY
1999	ELF3	E74 like ETS transcription factor 3 [Source:HGNC Symbol;Acc:HGNC:3318]		GOBP_POSITIVE_REGULATION_OF_NUCLEOBASE_CONTAINING_COMPOUND_METABOLIC_PROCESS		GOBP_POSITIVE_REGULATION_OF_RNA_METABOLIC_PROCESS		GOBP_POSITIVE_REGULATION_OF_CELLULAR_BIOSYNTHETIC_PROCESS					GOBP_NEGATIVE_REGULATION_OF_NUCLEOBASE_CONTAINING_COMPOUND_METABOLIC_PROCESS		GOBP_NEGATIVE_REGULATION_OF_BIOSYNTHETIC_PROCESS									GOBP_EMBRYO_DEVELOPMENT			GOBP_TISSUE_DEVELOPMENT				GOBP_POSITIVE_REGULATION_OF_TRANSCRIPTION_BY_RNA_POLYMERASE_II		GOCC_CHROMOSOME									GOMF_TRANSCRIPTION_REGULATOR_ACTIVITY				GOBP_EMBRYO_DEVELOPMENT_ENDING_IN_BIRTH_OR_EGG_HATCHING	GOBP_GLAND_DEVELOPMENT
54790	TET2	tet methylcytosine dioxygenase 2 [Source:HGNC Symbol;Acc:HGNC:25941]		GOBP_POSITIVE_REGULATION_OF_NUCLEOBASE_CONTAINING_COMPOUND_METABOLIC_PROCESS		GOBP_POSITIVE_REGULATION_OF_RNA_METABOLIC_PROCESS		GOBP_POSITIVE_REGULATION_OF_CELLULAR_BIOSYNTHETIC_PROCESS						GOBP_IMMUNE_SYSTEM_DEVELOPMENT								GOBP_PEPTIDYL_AMINO_ACID_MODIFICATION			GOBP_CELL_CYCLE						GOBP_POSITIVE_REGULATION_OF_TRANSCRIPTION_BY_RNA_POLYMERASE_II			GOBP_CHROMOSOME_ORGANIZATION
8289	ARID1A	AT-rich interaction domain 1A [Source:HGNC Symbol;Acc:HGNC:11110]		GOBP_POSITIVE_REGULATION_OF_NUCLEOBASE_CONTAINING_COMPOUND_METABOLIC_PROCESS		GOBP_POSITIVE_REGULATION_OF_RNA_METABOLIC_PROCESS		GOBP_POSITIVE_REGULATION_OF_CELLULAR_BIOSYNTHETIC_PROCESS								GOMF_TRANSCRIPTION_FACTOR_BINDING		GOBP_POSITIVE_REGULATION_OF_GENE_EXPRESSION			GOMF_CHROMATIN_BINDING								GOBP_RESPONSE_TO_ENDOGENOUS_STIMULUS			GOBP_CELLULAR_RESPONSE_TO_ENDOGENOUS_STIMULUS	GOCC_CHROMOSOME	GOBP_CHROMOSOME_ORGANIZATION				GOMF_DNA_BINDING_TRANSCRIPTION_FACTOR_BINDING				GOMF_TRANSCRIPTION_REGULATOR_ACTIVITY
9968	MED12	mediator complex subunit 12 [Source:HGNC Symbol;Acc:HGNC:11957]		GOBP_POSITIVE_REGULATION_OF_NUCLEOBASE_CONTAINING_COMPOUND_METABOLIC_PROCESS		GOBP_POSITIVE_REGULATION_OF_RNA_METABOLIC_PROCESS		GOBP_POSITIVE_REGULATION_OF_CELLULAR_BIOSYNTHETIC_PROCESS								GOMF_TRANSCRIPTION_FACTOR_BINDING					GOMF_CHROMATIN_BINDING			GOBP_EMBRYO_DEVELOPMENT		GOBP_CIRCULATORY_SYSTEM_DEVELOPMENT	GOBP_TISSUE_DEVELOPMENT				GOBP_POSITIVE_REGULATION_OF_TRANSCRIPTION_BY_RNA_POLYMERASE_II					GOBP_TUBE_DEVELOPMENT	GOBP_GROWTH	GOMF_DNA_BINDING_TRANSCRIPTION_FACTOR_BINDING				GOMF_TRANSCRIPTION_REGULATOR_ACTIVITY				GOBP_EMBRYO_DEVELOPMENT_ENDING_IN_BIRTH_OR_EGG_HATCHING		GOBP_ANATOMICAL_STRUCTURE_FORMATION_INVOLVED_IN_MORPHOGENESIS	GOBP_TUBE_MORPHOGENESIS
7019	TFAM	transcription factor A, mitochondrial [Source:HGNC Symbol;Acc:HGNC:11741]		GOBP_POSITIVE_REGULATION_OF_NUCLEOBASE_CONTAINING_COMPOUND_METABOLIC_PROCESS		GOBP_POSITIVE_REGULATION_OF_RNA_METABOLIC_PROCESS		GOBP_POSITIVE_REGULATION_OF_CELLULAR_BIOSYNTHETIC_PROCESS								GOMF_TRANSCRIPTION_FACTOR_BINDING					GOMF_CHROMATIN_BINDING																					GOMF_TRANSCRIPTION_REGULATOR_ACTIVITY
5966	REL	REL proto-oncogene, NF-kB subunit [Source:HGNC Symbol;Acc:HGNC:9954]		GOBP_POSITIVE_REGULATION_OF_NUCLEOBASE_CONTAINING_COMPOUND_METABOLIC_PROCESS		GOBP_POSITIVE_REGULATION_OF_RNA_METABOLIC_PROCESS		GOBP_POSITIVE_REGULATION_OF_CELLULAR_BIOSYNTHETIC_PROCESS									GOBP_POSITIVE_REGULATION_OF_SIGNALING											GOBP_REGULATION_OF_INTRACELLULAR_SIGNAL_TRANSDUCTION			GOBP_POSITIVE_REGULATION_OF_TRANSCRIPTION_BY_RNA_POLYMERASE_II		GOCC_CHROMOSOME								GOBP_CELLULAR_RESPONSE_TO_STRESS	GOMF_TRANSCRIPTION_REGULATOR_ACTIVITY
57492	ARID1B	AT-rich interaction domain 1B [Source:HGNC Symbol;Acc:HGNC:18040]		GOBP_POSITIVE_REGULATION_OF_NUCLEOBASE_CONTAINING_COMPOUND_METABOLIC_PROCESS		GOBP_POSITIVE_REGULATION_OF_RNA_METABOLIC_PROCESS		GOBP_POSITIVE_REGULATION_OF_CELLULAR_BIOSYNTHETIC_PROCESS										GOBP_POSITIVE_REGULATION_OF_GENE_EXPRESSION			GOMF_CHROMATIN_BINDING												GOCC_CHROMOSOME	GOBP_CHROMOSOME_ORGANIZATION								GOMF_TRANSCRIPTION_REGULATOR_ACTIVITY
5452	POU2F2	POU class 2 homeobox 2 [Source:HGNC Symbol;Acc:HGNC:9213]		GOBP_POSITIVE_REGULATION_OF_NUCLEOBASE_CONTAINING_COMPOUND_METABOLIC_PROCESS		GOBP_POSITIVE_REGULATION_OF_RNA_METABOLIC_PROCESS		GOBP_POSITIVE_REGULATION_OF_CELLULAR_BIOSYNTHETIC_PROCESS										GOBP_POSITIVE_REGULATION_OF_GENE_EXPRESSION													GOBP_POSITIVE_REGULATION_OF_TRANSCRIPTION_BY_RNA_POLYMERASE_II		GOCC_CHROMOSOME									GOMF_TRANSCRIPTION_REGULATOR_ACTIVITY			GOBP_POSITIVE_REGULATION_OF_MULTICELLULAR_ORGANISMAL_PROCESS
4613	MYCN	MYCN proto-oncogene, bHLH transcription factor [Source:HGNC Symbol;Acc:HGNC:7559]		GOBP_POSITIVE_REGULATION_OF_NUCLEOBASE_CONTAINING_COMPOUND_METABOLIC_PROCESS		GOBP_POSITIVE_REGULATION_OF_RNA_METABOLIC_PROCESS		GOBP_POSITIVE_REGULATION_OF_CELLULAR_BIOSYNTHETIC_PROCESS										GOBP_POSITIVE_REGULATION_OF_GENE_EXPRESSION													GOBP_POSITIVE_REGULATION_OF_TRANSCRIPTION_BY_RNA_POLYMERASE_II		GOCC_CHROMOSOME									GOMF_TRANSCRIPTION_REGULATOR_ACTIVITY
8028	MLLT10	MLLT10 histone lysine methyltransferase DOT1L cofactor [Source:HGNC Symbol;Acc:HGNC:16063]		GOBP_POSITIVE_REGULATION_OF_NUCLEOBASE_CONTAINING_COMPOUND_METABOLIC_PROCESS		GOBP_POSITIVE_REGULATION_OF_RNA_METABOLIC_PROCESS		GOBP_POSITIVE_REGULATION_OF_CELLULAR_BIOSYNTHETIC_PROCESS													GOMF_CHROMATIN_BINDING										GOBP_POSITIVE_REGULATION_OF_TRANSCRIPTION_BY_RNA_POLYMERASE_II
58508	KMT2C	lysine methyltransferase 2C [Source:HGNC Symbol;Acc:HGNC:13726]		GOBP_POSITIVE_REGULATION_OF_NUCLEOBASE_CONTAINING_COMPOUND_METABOLIC_PROCESS		GOBP_POSITIVE_REGULATION_OF_RNA_METABOLIC_PROCESS		GOBP_POSITIVE_REGULATION_OF_CELLULAR_BIOSYNTHETIC_PROCESS														GOBP_PEPTIDYL_AMINO_ACID_MODIFICATION									GOBP_POSITIVE_REGULATION_OF_TRANSCRIPTION_BY_RNA_POLYMERASE_II			GOBP_CHROMOSOME_ORGANIZATION								GOMF_TRANSCRIPTION_REGULATOR_ACTIVITY
57591	MRTFA	myocardin related transcription factor A [Source:HGNC Symbol;Acc:HGNC:14334]		GOBP_POSITIVE_REGULATION_OF_NUCLEOBASE_CONTAINING_COMPOUND_METABOLIC_PROCESS		GOBP_POSITIVE_REGULATION_OF_RNA_METABOLIC_PROCESS		GOBP_POSITIVE_REGULATION_OF_CELLULAR_BIOSYNTHETIC_PROCESS																			GOBP_TISSUE_DEVELOPMENT				GOBP_POSITIVE_REGULATION_OF_TRANSCRIPTION_BY_RNA_POLYMERASE_II											GOMF_TRANSCRIPTION_REGULATOR_ACTIVITY
999	CDH1	cadherin 1 [Source:HGNC Symbol;Acc:HGNC:1748]		GOBP_POSITIVE_REGULATION_OF_NUCLEOBASE_CONTAINING_COMPOUND_METABOLIC_PROCESS		GOBP_POSITIVE_REGULATION_OF_RNA_METABOLIC_PROCESS		GOBP_POSITIVE_REGULATION_OF_CELLULAR_BIOSYNTHETIC_PROCESS																					GOBP_RESPONSE_TO_ENDOGENOUS_STIMULUS			GOBP_CELLULAR_RESPONSE_TO_ENDOGENOUS_STIMULUS															GOBP_GLAND_DEVELOPMENT
6927	HNF1A	HNF1 homeobox A [Source:HGNC Symbol;Acc:HGNC:11621]		GOBP_POSITIVE_REGULATION_OF_NUCLEOBASE_CONTAINING_COMPOUND_METABOLIC_PROCESS		GOBP_POSITIVE_REGULATION_OF_RNA_METABOLIC_PROCESS		GOBP_POSITIVE_REGULATION_OF_CELLULAR_BIOSYNTHETIC_PROCESS																							GOBP_POSITIVE_REGULATION_OF_TRANSCRIPTION_BY_RNA_POLYMERASE_II		GOCC_CHROMOSOME									GOMF_TRANSCRIPTION_REGULATOR_ACTIVITY					GOBP_GLAND_DEVELOPMENT
23451	SF3B1	splicing factor 3b subunit 1 [Source:HGNC Symbol;Acc:HGNC:10768]		GOBP_POSITIVE_REGULATION_OF_NUCLEOBASE_CONTAINING_COMPOUND_METABOLIC_PROCESS		GOBP_POSITIVE_REGULATION_OF_RNA_METABOLIC_PROCESS		GOBP_POSITIVE_REGULATION_OF_CELLULAR_BIOSYNTHETIC_PROCESS																									GOCC_CHROMOSOME
4849	CNOT3	CCR4-NOT transcription complex subunit 3 [Source:HGNC Symbol;Acc:HGNC:7879]		GOBP_POSITIVE_REGULATION_OF_NUCLEOBASE_CONTAINING_COMPOUND_METABOLIC_PROCESS		GOBP_POSITIVE_REGULATION_OF_RNA_METABOLIC_PROCESS									GOBP_NEGATIVE_REGULATION_OF_BIOSYNTHETIC_PROCESS									GOBP_EMBRYO_DEVELOPMENT																					GOBP_POSITIVE_REGULATION_OF_MULTICELLULAR_ORGANISMAL_PROCESS	GOBP_EMBRYO_DEVELOPMENT_ENDING_IN_BIRTH_OR_EGG_HATCHING		GOBP_ANATOMICAL_STRUCTURE_FORMATION_INVOLVED_IN_MORPHOGENESIS
26058	GIGYF2	GRB10 interacting GYF protein 2 [Source:HGNC Symbol;Acc:HGNC:11960]		GOBP_POSITIVE_REGULATION_OF_NUCLEOBASE_CONTAINING_COMPOUND_METABOLIC_PROCESS		GOBP_POSITIVE_REGULATION_OF_RNA_METABOLIC_PROCESS									GOBP_NEGATIVE_REGULATION_OF_BIOSYNTHETIC_PROCESS										GOBP_CELL_CYCLE												GOBP_GROWTH				GOBP_CELLULAR_RESPONSE_TO_STRESS
7468	NSD2	nuclear receptor binding SET domain protein 2 [Source:HGNC Symbol;Acc:HGNC:12766]		GOBP_POSITIVE_REGULATION_OF_NUCLEOBASE_CONTAINING_COMPOUND_METABOLIC_PROCESS									GOBP_NEGATIVE_REGULATION_OF_NUCLEOBASE_CONTAINING_COMPOUND_METABOLIC_PROCESS	GOBP_IMMUNE_SYSTEM_DEVELOPMENT	GOBP_NEGATIVE_REGULATION_OF_BIOSYNTHETIC_PROCESS			GOBP_POSITIVE_REGULATION_OF_GENE_EXPRESSION			GOMF_CHROMATIN_BINDING	GOBP_PEPTIDYL_AMINO_ACID_MODIFICATION				GOBP_CIRCULATORY_SYSTEM_DEVELOPMENT				GOBP_POSITIVE_REGULATION_OF_DEVELOPMENTAL_PROCESS			GOCC_CHROMOSOME	GOBP_CHROMOSOME_ORGANIZATION						GOBP_NEGATIVE_REGULATION_OF_TRANSCRIPTION_BY_RNA_POLYMERASE_II	GOBP_CELLULAR_RESPONSE_TO_STRESS				GOBP_POSITIVE_REGULATION_OF_MULTICELLULAR_ORGANISMAL_PROCESS
3181	HNRNPA2B1	heterogeneous nuclear ribonucleoprotein A2/B1 [Source:HGNC Symbol;Acc:HGNC:5033]		GOBP_POSITIVE_REGULATION_OF_NUCLEOBASE_CONTAINING_COMPOUND_METABOLIC_PROCESS									GOBP_NEGATIVE_REGULATION_OF_NUCLEOBASE_CONTAINING_COMPOUND_METABOLIC_PROCESS		GOBP_NEGATIVE_REGULATION_OF_BIOSYNTHETIC_PROCESS								GOBP_REGULATION_OF_TRANSFERASE_ACTIVITY										GOCC_CHROMOSOME	GOBP_CHROMOSOME_ORGANIZATION	GOBP_POSITIVE_REGULATION_OF_MOLECULAR_FUNCTION					GOBP_NEGATIVE_REGULATION_OF_TRANSCRIPTION_BY_RNA_POLYMERASE_II
8313	AXIN2	axin 2 [Source:HGNC Symbol;Acc:HGNC:904]			GOBP_REGULATION_OF_CELL_POPULATION_PROLIFERATION		GOBP_REGULATION_OF_CELL_DIFFERENTIATION		GOBP_PHOSPHORYLATION	GOBP_REGULATION_OF_PHOSPHORUS_METABOLIC_PROCESS	GOBP_REGULATION_OF_PROTEIN_MODIFICATION_PROCESS	GOBP_REGULATION_OF_CELL_DEATH	GOBP_NEGATIVE_REGULATION_OF_NUCLEOBASE_CONTAINING_COMPOUND_METABOLIC_PROCESS					GOBP_POSITIVE_REGULATION_OF_GENE_EXPRESSION	GOBP_POSITIVE_REGULATION_OF_PROTEIN_METABOLIC_PROCESS	GOBP_REGULATION_OF_PROTEIN_PHOSPHORYLATION			GOBP_REGULATION_OF_TRANSFERASE_ACTIVITY	GOBP_EMBRYO_DEVELOPMENT	GOBP_CELL_CYCLE	GOBP_CIRCULATORY_SYSTEM_DEVELOPMENT	GOBP_TISSUE_DEVELOPMENT			GOBP_POSITIVE_REGULATION_OF_DEVELOPMENTAL_PROCESS				GOBP_CHROMOSOME_ORGANIZATION	GOBP_POSITIVE_REGULATION_OF_MOLECULAR_FUNCTION				GOBP_NEGATIVE_REGULATION_OF_CELL_POPULATION_PROLIFERATION		GOBP_CELLULAR_RESPONSE_TO_STRESS		GOBP_POSITIVE_REGULATION_OF_CELL_DIFFERENTIATION	GOBP_POSITIVE_REGULATION_OF_PROTEIN_MODIFICATION_PROCESS	GOBP_POSITIVE_REGULATION_OF_MULTICELLULAR_ORGANISMAL_PROCESS	GOBP_EMBRYO_DEVELOPMENT_ENDING_IN_BIRTH_OR_EGG_HATCHING		GOBP_ANATOMICAL_STRUCTURE_FORMATION_INVOLVED_IN_MORPHOGENESIS
2146	EZH2	enhancer of zeste 2 polycomb repressive complex 2 subunit [Source:HGNC Symbol;Acc:HGNC:3527]			GOBP_REGULATION_OF_CELL_POPULATION_PROLIFERATION		GOBP_REGULATION_OF_CELL_DIFFERENTIATION		GOBP_PHOSPHORYLATION	GOBP_REGULATION_OF_PHOSPHORUS_METABOLIC_PROCESS	GOBP_REGULATION_OF_PROTEIN_MODIFICATION_PROCESS		GOBP_NEGATIVE_REGULATION_OF_NUCLEOBASE_CONTAINING_COMPOUND_METABOLIC_PROCESS	GOBP_IMMUNE_SYSTEM_DEVELOPMENT	GOBP_NEGATIVE_REGULATION_OF_BIOSYNTHETIC_PROCESS	GOMF_TRANSCRIPTION_FACTOR_BINDING	GOBP_POSITIVE_REGULATION_OF_SIGNALING		GOBP_POSITIVE_REGULATION_OF_PROTEIN_METABOLIC_PROCESS	GOBP_REGULATION_OF_PROTEIN_PHOSPHORYLATION	GOMF_CHROMATIN_BINDING	GOBP_PEPTIDYL_AMINO_ACID_MODIFICATION	GOBP_REGULATION_OF_TRANSFERASE_ACTIVITY		GOBP_CELL_CYCLE		GOBP_TISSUE_DEVELOPMENT	GOBP_REGULATION_OF_INTRACELLULAR_SIGNAL_TRANSDUCTION	GOBP_RESPONSE_TO_ENDOGENOUS_STIMULUS	GOBP_POSITIVE_REGULATION_OF_DEVELOPMENTAL_PROCESS		GOBP_CELLULAR_RESPONSE_TO_ENDOGENOUS_STIMULUS	GOCC_CHROMOSOME	GOBP_CHROMOSOME_ORGANIZATION	GOBP_POSITIVE_REGULATION_OF_MOLECULAR_FUNCTION		GOBP_GROWTH			GOBP_NEGATIVE_REGULATION_OF_TRANSCRIPTION_BY_RNA_POLYMERASE_II	GOBP_CELLULAR_RESPONSE_TO_STRESS	GOMF_TRANSCRIPTION_REGULATOR_ACTIVITY	GOBP_POSITIVE_REGULATION_OF_CELL_DIFFERENTIATION	GOBP_POSITIVE_REGULATION_OF_PROTEIN_MODIFICATION_PROCESS	GOBP_POSITIVE_REGULATION_OF_MULTICELLULAR_ORGANISMAL_PROCESS		GOBP_GLAND_DEVELOPMENT
6654	SOS1	SOS Ras/Rac guanine nucleotide exchange factor 1 [Source:HGNC Symbol;Acc:HGNC:11187]			GOBP_REGULATION_OF_CELL_POPULATION_PROLIFERATION		GOBP_REGULATION_OF_CELL_DIFFERENTIATION		GOBP_PHOSPHORYLATION	GOBP_REGULATION_OF_PHOSPHORUS_METABOLIC_PROCESS	GOBP_REGULATION_OF_PROTEIN_MODIFICATION_PROCESS			GOBP_IMMUNE_SYSTEM_DEVELOPMENT			GOBP_POSITIVE_REGULATION_OF_SIGNALING			GOBP_REGULATION_OF_PROTEIN_PHOSPHORYLATION			GOBP_REGULATION_OF_TRANSFERASE_ACTIVITY	GOBP_EMBRYO_DEVELOPMENT		GOBP_CIRCULATORY_SYSTEM_DEVELOPMENT	GOBP_TISSUE_DEVELOPMENT	GOBP_REGULATION_OF_INTRACELLULAR_SIGNAL_TRANSDUCTION							GOBP_POSITIVE_REGULATION_OF_MOLECULAR_FUNCTION	GOBP_TUBE_DEVELOPMENT	GOBP_GROWTH												GOBP_TUBE_MORPHOGENESIS
5156	PDGFRA	platelet derived growth factor receptor alpha [Source:HGNC Symbol;Acc:HGNC:8803]			GOBP_REGULATION_OF_CELL_POPULATION_PROLIFERATION		GOBP_REGULATION_OF_CELL_DIFFERENTIATION		GOBP_PHOSPHORYLATION	GOBP_REGULATION_OF_PHOSPHORUS_METABOLIC_PROCESS				GOBP_IMMUNE_SYSTEM_DEVELOPMENT			GOBP_POSITIVE_REGULATION_OF_SIGNALING					GOBP_PEPTIDYL_AMINO_ACID_MODIFICATION	GOBP_REGULATION_OF_TRANSFERASE_ACTIVITY	GOBP_EMBRYO_DEVELOPMENT		GOBP_CIRCULATORY_SYSTEM_DEVELOPMENT	GOBP_TISSUE_DEVELOPMENT	GOBP_REGULATION_OF_INTRACELLULAR_SIGNAL_TRANSDUCTION	GOBP_RESPONSE_TO_ENDOGENOUS_STIMULUS			GOBP_CELLULAR_RESPONSE_TO_ENDOGENOUS_STIMULUS			GOBP_POSITIVE_REGULATION_OF_MOLECULAR_FUNCTION	GOBP_TUBE_DEVELOPMENT					GOBP_CELLULAR_RESPONSE_TO_STRESS					GOBP_EMBRYO_DEVELOPMENT_ENDING_IN_BIRTH_OR_EGG_HATCHING	GOBP_GLAND_DEVELOPMENT	GOBP_ANATOMICAL_STRUCTURE_FORMATION_INVOLVED_IN_MORPHOGENESIS	GOBP_TUBE_MORPHOGENESIS
639	PRDM1	PR/SET domain 1 [Source:HGNC Symbol;Acc:HGNC:9346]			GOBP_REGULATION_OF_CELL_POPULATION_PROLIFERATION		GOBP_REGULATION_OF_CELL_DIFFERENTIATION						GOBP_NEGATIVE_REGULATION_OF_NUCLEOBASE_CONTAINING_COMPOUND_METABOLIC_PROCESS	GOBP_IMMUNE_SYSTEM_DEVELOPMENT	GOBP_NEGATIVE_REGULATION_OF_BIOSYNTHETIC_PROCESS			GOBP_POSITIVE_REGULATION_OF_GENE_EXPRESSION			GOMF_CHROMATIN_BINDING			GOBP_EMBRYO_DEVELOPMENT		GOBP_CIRCULATORY_SYSTEM_DEVELOPMENT	GOBP_TISSUE_DEVELOPMENT									GOBP_TUBE_DEVELOPMENT				GOBP_NEGATIVE_REGULATION_OF_TRANSCRIPTION_BY_RNA_POLYMERASE_II		GOMF_TRANSCRIPTION_REGULATOR_ACTIVITY				GOBP_EMBRYO_DEVELOPMENT_ENDING_IN_BIRTH_OR_EGG_HATCHING			GOBP_TUBE_MORPHOGENESIS
23512	SUZ12	SUZ12 polycomb repressive complex 2 subunit [Source:HGNC Symbol;Acc:HGNC:17101]			GOBP_REGULATION_OF_CELL_POPULATION_PROLIFERATION		GOBP_REGULATION_OF_CELL_DIFFERENTIATION						GOBP_NEGATIVE_REGULATION_OF_NUCLEOBASE_CONTAINING_COMPOUND_METABOLIC_PROCESS		GOBP_NEGATIVE_REGULATION_OF_BIOSYNTHETIC_PROCESS	GOMF_TRANSCRIPTION_FACTOR_BINDING					GOMF_CHROMATIN_BINDING												GOCC_CHROMOSOME	GOBP_CHROMOSOME_ORGANIZATION						GOBP_NEGATIVE_REGULATION_OF_TRANSCRIPTION_BY_RNA_POLYMERASE_II
567	B2M	beta-2-microglobulin [Source:HGNC Symbol;Acc:HGNC:914]			GOBP_REGULATION_OF_CELL_POPULATION_PROLIFERATION		GOBP_REGULATION_OF_CELL_DIFFERENTIATION							GOBP_IMMUNE_SYSTEM_DEVELOPMENT				GOBP_POSITIVE_REGULATION_OF_GENE_EXPRESSION												GOBP_POSITIVE_REGULATION_OF_DEVELOPMENTAL_PROCESS					GOBP_POSITIVE_REGULATION_OF_MOLECULAR_FUNCTION				GOBP_NEGATIVE_REGULATION_OF_CELL_POPULATION_PROLIFERATION		GOBP_CELLULAR_RESPONSE_TO_STRESS				GOBP_POSITIVE_REGULATION_OF_MULTICELLULAR_ORGANISMAL_PROCESS
4352	MPL	MPL proto-oncogene, thrombopoietin receptor [Source:HGNC Symbol;Acc:HGNC:7217]			GOBP_REGULATION_OF_CELL_POPULATION_PROLIFERATION		GOBP_REGULATION_OF_CELL_DIFFERENTIATION							GOBP_IMMUNE_SYSTEM_DEVELOPMENT																GOBP_POSITIVE_REGULATION_OF_DEVELOPMENTAL_PROCESS											GOBP_CELLULAR_RESPONSE_TO_STRESS		GOBP_POSITIVE_REGULATION_OF_CELL_DIFFERENTIATION					GOBP_ANATOMICAL_STRUCTURE_FORMATION_INVOLVED_IN_MORPHOGENESIS
7248	TSC1	TSC complex subunit 1 [Source:HGNC Symbol;Acc:HGNC:12362]			GOBP_REGULATION_OF_CELL_POPULATION_PROLIFERATION				GOBP_PHOSPHORYLATION	GOBP_REGULATION_OF_PHOSPHORUS_METABOLIC_PROCESS	GOBP_REGULATION_OF_PROTEIN_MODIFICATION_PROCESS	GOBP_REGULATION_OF_CELL_DEATH		GOBP_IMMUNE_SYSTEM_DEVELOPMENT	GOBP_NEGATIVE_REGULATION_OF_BIOSYNTHETIC_PROCESS					GOBP_REGULATION_OF_PROTEIN_PHOSPHORYLATION			GOBP_REGULATION_OF_TRANSFERASE_ACTIVITY	GOBP_EMBRYO_DEVELOPMENT	GOBP_CELL_CYCLE	GOBP_CIRCULATORY_SYSTEM_DEVELOPMENT	GOBP_TISSUE_DEVELOPMENT	GOBP_REGULATION_OF_INTRACELLULAR_SIGNAL_TRANSDUCTION	GOBP_RESPONSE_TO_ENDOGENOUS_STIMULUS						GOBP_POSITIVE_REGULATION_OF_MOLECULAR_FUNCTION	GOBP_TUBE_DEVELOPMENT			GOBP_NEGATIVE_REGULATION_OF_CELL_POPULATION_PROLIFERATION		GOBP_CELLULAR_RESPONSE_TO_STRESS					GOBP_EMBRYO_DEVELOPMENT_ENDING_IN_BIRTH_OR_EGG_HATCHING		GOBP_ANATOMICAL_STRUCTURE_FORMATION_INVOLVED_IN_MORPHOGENESIS	GOBP_TUBE_MORPHOGENESIS
896	CCND3	cyclin D3 [Source:HGNC Symbol;Acc:HGNC:1585]			GOBP_REGULATION_OF_CELL_POPULATION_PROLIFERATION				GOBP_PHOSPHORYLATION	GOBP_REGULATION_OF_PHOSPHORUS_METABOLIC_PROCESS	GOBP_REGULATION_OF_PROTEIN_MODIFICATION_PROCESS		GOBP_NEGATIVE_REGULATION_OF_NUCLEOBASE_CONTAINING_COMPOUND_METABOLIC_PROCESS		GOBP_NEGATIVE_REGULATION_OF_BIOSYNTHETIC_PROCESS				GOBP_POSITIVE_REGULATION_OF_PROTEIN_METABOLIC_PROCESS	GOBP_REGULATION_OF_PROTEIN_PHOSPHORYLATION			GOBP_REGULATION_OF_TRANSFERASE_ACTIVITY		GOBP_CELL_CYCLE				GOBP_RESPONSE_TO_ENDOGENOUS_STIMULUS			GOBP_CELLULAR_RESPONSE_TO_ENDOGENOUS_STIMULUS			GOBP_POSITIVE_REGULATION_OF_MOLECULAR_FUNCTION					GOBP_NEGATIVE_REGULATION_OF_TRANSCRIPTION_BY_RNA_POLYMERASE_II				GOBP_POSITIVE_REGULATION_OF_PROTEIN_MODIFICATION_PROCESS
2321	FLT1	fms related receptor tyrosine kinase 1 [Source:HGNC Symbol;Acc:HGNC:3763]			GOBP_REGULATION_OF_CELL_POPULATION_PROLIFERATION				GOBP_PHOSPHORYLATION	GOBP_REGULATION_OF_PHOSPHORUS_METABOLIC_PROCESS	GOBP_REGULATION_OF_PROTEIN_MODIFICATION_PROCESS			GOBP_IMMUNE_SYSTEM_DEVELOPMENT			GOBP_POSITIVE_REGULATION_OF_SIGNALING		GOBP_POSITIVE_REGULATION_OF_PROTEIN_METABOLIC_PROCESS	GOBP_REGULATION_OF_PROTEIN_PHOSPHORYLATION		GOBP_PEPTIDYL_AMINO_ACID_MODIFICATION	GOBP_REGULATION_OF_TRANSFERASE_ACTIVITY	GOBP_EMBRYO_DEVELOPMENT		GOBP_CIRCULATORY_SYSTEM_DEVELOPMENT		GOBP_REGULATION_OF_INTRACELLULAR_SIGNAL_TRANSDUCTION		GOBP_POSITIVE_REGULATION_OF_DEVELOPMENTAL_PROCESS					GOBP_POSITIVE_REGULATION_OF_MOLECULAR_FUNCTION	GOBP_TUBE_DEVELOPMENT			GOBP_NEGATIVE_REGULATION_OF_CELL_POPULATION_PROLIFERATION					GOBP_POSITIVE_REGULATION_OF_PROTEIN_MODIFICATION_PROCESS	GOBP_POSITIVE_REGULATION_OF_MULTICELLULAR_ORGANISMAL_PROCESS			GOBP_ANATOMICAL_STRUCTURE_FORMATION_INVOLVED_IN_MORPHOGENESIS	GOBP_TUBE_MORPHOGENESIS
10019	SH2B3	SH2B adaptor protein 3 [Source:HGNC Symbol;Acc:HGNC:29605]			GOBP_REGULATION_OF_CELL_POPULATION_PROLIFERATION				GOBP_PHOSPHORYLATION	GOBP_REGULATION_OF_PHOSPHORUS_METABOLIC_PROCESS	GOBP_REGULATION_OF_PROTEIN_MODIFICATION_PROCESS			GOBP_IMMUNE_SYSTEM_DEVELOPMENT						GOBP_REGULATION_OF_PROTEIN_PHOSPHORYLATION		GOBP_PEPTIDYL_AMINO_ACID_MODIFICATION	GOBP_REGULATION_OF_TRANSFERASE_ACTIVITY	GOBP_EMBRYO_DEVELOPMENT				GOBP_REGULATION_OF_INTRACELLULAR_SIGNAL_TRANSDUCTION											GOBP_NEGATIVE_REGULATION_OF_CELL_POPULATION_PROLIFERATION
8764	TNFRSF14	TNF receptor superfamily member 14 [Source:HGNC Symbol;Acc:HGNC:11912]			GOBP_REGULATION_OF_CELL_POPULATION_PROLIFERATION				GOBP_PHOSPHORYLATION	GOBP_REGULATION_OF_PHOSPHORUS_METABOLIC_PROCESS	GOBP_REGULATION_OF_PROTEIN_MODIFICATION_PROCESS							GOBP_POSITIVE_REGULATION_OF_GENE_EXPRESSION	GOBP_POSITIVE_REGULATION_OF_PROTEIN_METABOLIC_PROCESS	GOBP_REGULATION_OF_PROTEIN_PHOSPHORYLATION		GOBP_PEPTIDYL_AMINO_ACID_MODIFICATION																	GOBP_NEGATIVE_REGULATION_OF_CELL_POPULATION_PROLIFERATION					GOBP_POSITIVE_REGULATION_OF_PROTEIN_MODIFICATION_PROCESS	GOBP_POSITIVE_REGULATION_OF_MULTICELLULAR_ORGANISMAL_PROCESS
5573	PRKAR1A	protein kinase cAMP-dependent type I regulatory subunit alpha [Source:HGNC Symbol;Acc:HGNC:9388]			GOBP_REGULATION_OF_CELL_POPULATION_PROLIFERATION				GOBP_PHOSPHORYLATION	GOBP_REGULATION_OF_PHOSPHORUS_METABOLIC_PROCESS	GOBP_REGULATION_OF_PROTEIN_MODIFICATION_PROCESS									GOBP_REGULATION_OF_PROTEIN_PHOSPHORYLATION			GOBP_REGULATION_OF_TRANSFERASE_ACTIVITY	GOBP_EMBRYO_DEVELOPMENT		GOBP_CIRCULATORY_SYSTEM_DEVELOPMENT	GOBP_TISSUE_DEVELOPMENT										GOBP_GROWTH		GOBP_NEGATIVE_REGULATION_OF_CELL_POPULATION_PROLIFERATION									GOBP_ANATOMICAL_STRUCTURE_FORMATION_INVOLVED_IN_MORPHOGENESIS
1031	CDKN2C	cyclin dependent kinase inhibitor 2C [Source:HGNC Symbol;Acc:HGNC:1789]			GOBP_REGULATION_OF_CELL_POPULATION_PROLIFERATION				GOBP_PHOSPHORYLATION	GOBP_REGULATION_OF_PHOSPHORUS_METABOLIC_PROCESS	GOBP_REGULATION_OF_PROTEIN_MODIFICATION_PROCESS									GOBP_REGULATION_OF_PROTEIN_PHOSPHORYLATION			GOBP_REGULATION_OF_TRANSFERASE_ACTIVITY		GOBP_CELL_CYCLE												GOBP_GROWTH		GOBP_NEGATIVE_REGULATION_OF_CELL_POPULATION_PROLIFERATION
8493	PPM1D	protein phosphatase, Mg2+/Mn2+ dependent 1D [Source:HGNC Symbol;Acc:HGNC:9277]			GOBP_REGULATION_OF_CELL_POPULATION_PROLIFERATION				GOBP_PHOSPHORYLATION																GOBP_CELL_CYCLE									GOBP_CHROMOSOME_ORGANIZATION					GOBP_NEGATIVE_REGULATION_OF_CELL_POPULATION_PROLIFERATION		GOBP_CELLULAR_RESPONSE_TO_STRESS
8314	BAP1	BRCA1 associated protein 1 [Source:HGNC Symbol;Acc:HGNC:950]			GOBP_REGULATION_OF_CELL_POPULATION_PROLIFERATION								GOBP_NEGATIVE_REGULATION_OF_NUCLEOBASE_CONTAINING_COMPOUND_METABOLIC_PROCESS		GOBP_NEGATIVE_REGULATION_OF_BIOSYNTHETIC_PROCESS						GOMF_CHROMATIN_BINDING				GOBP_CELL_CYCLE									GOBP_CHROMOSOME_ORGANIZATION			GOBP_GROWTH		GOBP_NEGATIVE_REGULATION_OF_CELL_POPULATION_PROLIFERATION
3105	HLA-A	major histocompatibility complex, class I, A [Source:HGNC Symbol;Acc:HGNC:4931]			GOBP_REGULATION_OF_CELL_POPULATION_PROLIFERATION													GOBP_POSITIVE_REGULATION_OF_GENE_EXPRESSION																											GOBP_POSITIVE_REGULATION_OF_MULTICELLULAR_ORGANISMAL_PROCESS
55193	PBRM1	polybromo 1 [Source:HGNC Symbol;Acc:HGNC:30064]			GOBP_REGULATION_OF_CELL_POPULATION_PROLIFERATION																GOMF_CHROMATIN_BINDING				GOBP_CELL_CYCLE								GOCC_CHROMOSOME	GOBP_CHROMOSOME_ORGANIZATION					GOBP_NEGATIVE_REGULATION_OF_CELL_POPULATION_PROLIFERATION
8334	H2AC6	H2A clustered histone 6 [Source:HGNC Symbol;Acc:HGNC:4733]			GOBP_REGULATION_OF_CELL_POPULATION_PROLIFERATION																												GOCC_CHROMOSOME						GOBP_NEGATIVE_REGULATION_OF_CELL_POPULATION_PROLIFERATION
4893	NRAS	NRAS proto-oncogene, GTPase [Source:HGNC Symbol;Acc:HGNC:7989]			GOBP_REGULATION_OF_CELL_POPULATION_PROLIFERATION
5781	PTPN11	protein tyrosine phosphatase non-receptor type 11 [Source:HGNC Symbol;Acc:HGNC:9644]					GOBP_REGULATION_OF_CELL_DIFFERENTIATION		GOBP_PHOSPHORYLATION	GOBP_REGULATION_OF_PHOSPHORUS_METABOLIC_PROCESS	GOBP_REGULATION_OF_PROTEIN_MODIFICATION_PROCESS			GOBP_IMMUNE_SYSTEM_DEVELOPMENT			GOBP_POSITIVE_REGULATION_OF_SIGNALING	GOBP_POSITIVE_REGULATION_OF_GENE_EXPRESSION	GOBP_POSITIVE_REGULATION_OF_PROTEIN_METABOLIC_PROCESS	GOBP_REGULATION_OF_PROTEIN_PHOSPHORYLATION		GOBP_PEPTIDYL_AMINO_ACID_MODIFICATION			GOBP_CELL_CYCLE	GOBP_CIRCULATORY_SYSTEM_DEVELOPMENT	GOBP_TISSUE_DEVELOPMENT	GOBP_REGULATION_OF_INTRACELLULAR_SIGNAL_TRANSDUCTION	GOBP_RESPONSE_TO_ENDOGENOUS_STIMULUS			GOBP_CELLULAR_RESPONSE_TO_ENDOGENOUS_STIMULUS					GOBP_GROWTH				GOBP_CELLULAR_RESPONSE_TO_STRESS			GOBP_POSITIVE_REGULATION_OF_PROTEIN_MODIFICATION_PROCESS	GOBP_POSITIVE_REGULATION_OF_MULTICELLULAR_ORGANISMAL_PROCESS			GOBP_ANATOMICAL_STRUCTURE_FORMATION_INVOLVED_IN_MORPHOGENESIS
8651	SOCS1	suppressor of cytokine signaling 1 [Source:HGNC Symbol;Acc:HGNC:19383]					GOBP_REGULATION_OF_CELL_DIFFERENTIATION		GOBP_PHOSPHORYLATION	GOBP_REGULATION_OF_PHOSPHORUS_METABOLIC_PROCESS	GOBP_REGULATION_OF_PROTEIN_MODIFICATION_PROCESS			GOBP_IMMUNE_SYSTEM_DEVELOPMENT			GOBP_POSITIVE_REGULATION_OF_SIGNALING		GOBP_POSITIVE_REGULATION_OF_PROTEIN_METABOLIC_PROCESS	GOBP_REGULATION_OF_PROTEIN_PHOSPHORYLATION		GOBP_PEPTIDYL_AMINO_ACID_MODIFICATION	GOBP_REGULATION_OF_TRANSFERASE_ACTIVITY						GOBP_RESPONSE_TO_ENDOGENOUS_STIMULUS	GOBP_POSITIVE_REGULATION_OF_DEVELOPMENTAL_PROCESS		GOBP_CELLULAR_RESPONSE_TO_ENDOGENOUS_STIMULUS			GOBP_POSITIVE_REGULATION_OF_MOLECULAR_FUNCTION		GOBP_GROWTH						GOBP_POSITIVE_REGULATION_OF_CELL_DIFFERENTIATION	GOBP_POSITIVE_REGULATION_OF_PROTEIN_MODIFICATION_PROCESS	GOBP_POSITIVE_REGULATION_OF_MULTICELLULAR_ORGANISMAL_PROCESS
5879	RAC1	Rac family small GTPase 1 [Source:HGNC Symbol;Acc:HGNC:9801]					GOBP_REGULATION_OF_CELL_DIFFERENTIATION		GOBP_PHOSPHORYLATION	GOBP_REGULATION_OF_PHOSPHORUS_METABOLIC_PROCESS	GOBP_REGULATION_OF_PROTEIN_MODIFICATION_PROCESS						GOBP_POSITIVE_REGULATION_OF_SIGNALING		GOBP_POSITIVE_REGULATION_OF_PROTEIN_METABOLIC_PROCESS	GOBP_REGULATION_OF_PROTEIN_PHOSPHORYLATION							GOBP_TISSUE_DEVELOPMENT	GOBP_REGULATION_OF_INTRACELLULAR_SIGNAL_TRANSDUCTION		GOBP_POSITIVE_REGULATION_OF_DEVELOPMENTAL_PROCESS													GOBP_POSITIVE_REGULATION_OF_CELL_DIFFERENTIATION	GOBP_POSITIVE_REGULATION_OF_PROTEIN_MODIFICATION_PROCESS
5566	PRKACA	protein kinase cAMP-activated catalytic subunit alpha [Source:HGNC Symbol;Acc:HGNC:9380]					GOBP_REGULATION_OF_CELL_DIFFERENTIATION		GOBP_PHOSPHORYLATION													GOBP_PEPTIDYL_AMINO_ACID_MODIFICATION		GOBP_EMBRYO_DEVELOPMENT	GOBP_CELL_CYCLE		GOBP_TISSUE_DEVELOPMENT		GOBP_RESPONSE_TO_ENDOGENOUS_STIMULUS			GOBP_CELLULAR_RESPONSE_TO_ENDOGENOUS_STIMULUS				GOBP_TUBE_DEVELOPMENT					GOBP_CELLULAR_RESPONSE_TO_STRESS					GOBP_EMBRYO_DEVELOPMENT_ENDING_IN_BIRTH_OR_EGG_HATCHING		GOBP_ANATOMICAL_STRUCTURE_FORMATION_INVOLVED_IN_MORPHOGENESIS	GOBP_TUBE_MORPHOGENESIS
51684	SUFU	SUFU negative regulator of hedgehog signaling [Source:HGNC Symbol;Acc:HGNC:16466]					GOBP_REGULATION_OF_CELL_DIFFERENTIATION						GOBP_NEGATIVE_REGULATION_OF_NUCLEOBASE_CONTAINING_COMPOUND_METABOLIC_PROCESS		GOBP_NEGATIVE_REGULATION_OF_BIOSYNTHETIC_PROCESS	GOMF_TRANSCRIPTION_FACTOR_BINDING								GOBP_EMBRYO_DEVELOPMENT		GOBP_CIRCULATORY_SYSTEM_DEVELOPMENT	GOBP_TISSUE_DEVELOPMENT									GOBP_TUBE_DEVELOPMENT				GOBP_NEGATIVE_REGULATION_OF_TRANSCRIPTION_BY_RNA_POLYMERASE_II		GOMF_TRANSCRIPTION_REGULATOR_ACTIVITY				GOBP_EMBRYO_DEVELOPMENT_ENDING_IN_BIRTH_OR_EGG_HATCHING		GOBP_ANATOMICAL_STRUCTURE_FORMATION_INVOLVED_IN_MORPHOGENESIS	GOBP_TUBE_MORPHOGENESIS
23013	SPEN	spen family transcriptional repressor [Source:HGNC Symbol;Acc:HGNC:17575]					GOBP_REGULATION_OF_CELL_DIFFERENTIATION						GOBP_NEGATIVE_REGULATION_OF_NUCLEOBASE_CONTAINING_COMPOUND_METABOLIC_PROCESS		GOBP_NEGATIVE_REGULATION_OF_BIOSYNTHETIC_PROCESS	GOMF_TRANSCRIPTION_FACTOR_BINDING														GOBP_POSITIVE_REGULATION_OF_DEVELOPMENTAL_PROCESS								GOMF_DNA_BINDING_TRANSCRIPTION_FACTOR_BINDING		GOBP_NEGATIVE_REGULATION_OF_TRANSCRIPTION_BY_RNA_POLYMERASE_II		GOMF_TRANSCRIPTION_REGULATOR_ACTIVITY	GOBP_POSITIVE_REGULATION_OF_CELL_DIFFERENTIATION		GOBP_POSITIVE_REGULATION_OF_MULTICELLULAR_ORGANISMAL_PROCESS
1523	CUX1	cut like homeobox 1 [Source:HGNC Symbol;Acc:HGNC:2557]					GOBP_REGULATION_OF_CELL_DIFFERENTIATION						GOBP_NEGATIVE_REGULATION_OF_NUCLEOBASE_CONTAINING_COMPOUND_METABOLIC_PROCESS		GOBP_NEGATIVE_REGULATION_OF_BIOSYNTHETIC_PROCESS															GOBP_POSITIVE_REGULATION_OF_DEVELOPMENTAL_PROCESS			GOCC_CHROMOSOME							GOBP_NEGATIVE_REGULATION_OF_TRANSCRIPTION_BY_RNA_POLYMERASE_II		GOMF_TRANSCRIPTION_REGULATOR_ACTIVITY	GOBP_POSITIVE_REGULATION_OF_CELL_DIFFERENTIATION		GOBP_POSITIVE_REGULATION_OF_MULTICELLULAR_ORGANISMAL_PROCESS
3106	HLA-B	major histocompatibility complex, class I, B [Source:HGNC Symbol;Acc:HGNC:4932]					GOBP_REGULATION_OF_CELL_DIFFERENTIATION							GOBP_IMMUNE_SYSTEM_DEVELOPMENT
9817	KEAP1	kelch like ECH associated protein 1 [Source:HGNC Symbol;Acc:HGNC:23177]					GOBP_REGULATION_OF_CELL_DIFFERENTIATION									GOMF_TRANSCRIPTION_FACTOR_BINDING			GOBP_POSITIVE_REGULATION_OF_PROTEIN_METABOLIC_PROCESS					GOBP_EMBRYO_DEVELOPMENT			GOBP_TISSUE_DEVELOPMENT											GOMF_DNA_BINDING_TRANSCRIPTION_FACTOR_BINDING			GOBP_CELLULAR_RESPONSE_TO_STRESS					GOBP_EMBRYO_DEVELOPMENT_ENDING_IN_BIRTH_OR_EGG_HATCHING
23332	CLASP1	cytoplasmic linker associated protein 1 [Source:HGNC Symbol;Acc:HGNC:17088]					GOBP_REGULATION_OF_CELL_DIFFERENTIATION																	GOBP_EMBRYO_DEVELOPMENT	GOBP_CELL_CYCLE		GOBP_TISSUE_DEVELOPMENT			GOBP_POSITIVE_REGULATION_OF_DEVELOPMENTAL_PROCESS			GOCC_CHROMOSOME															GOBP_ANATOMICAL_STRUCTURE_FORMATION_INVOLVED_IN_MORPHOGENESIS
2767	GNA11	G protein subunit alpha 11 [Source:HGNC Symbol;Acc:HGNC:4379]					GOBP_REGULATION_OF_CELL_DIFFERENTIATION																			GOBP_CIRCULATORY_SYSTEM_DEVELOPMENT			GOBP_RESPONSE_TO_ENDOGENOUS_STIMULUS			GOBP_CELLULAR_RESPONSE_TO_ENDOGENOUS_STIMULUS
23043	TNIK	TRAF2 and NCK interacting kinase [Source:HGNC Symbol;Acc:HGNC:30765]							GOBP_PHOSPHORYLATION	GOBP_REGULATION_OF_PHOSPHORUS_METABOLIC_PROCESS	GOBP_REGULATION_OF_PROTEIN_MODIFICATION_PROCESS						GOBP_POSITIVE_REGULATION_OF_SIGNALING		GOBP_POSITIVE_REGULATION_OF_PROTEIN_METABOLIC_PROCESS	GOBP_REGULATION_OF_PROTEIN_PHOSPHORYLATION								GOBP_REGULATION_OF_INTRACELLULAR_SIGNAL_TRANSDUCTION													GOBP_CELLULAR_RESPONSE_TO_STRESS			GOBP_POSITIVE_REGULATION_OF_PROTEIN_MODIFICATION_PROCESS
8503	PIK3R3	phosphoinositide-3-kinase regulatory subunit 3 [Source:HGNC Symbol;Acc:HGNC:8981]							GOBP_PHOSPHORYLATION	GOBP_REGULATION_OF_PHOSPHORUS_METABOLIC_PROCESS	GOBP_REGULATION_OF_PROTEIN_MODIFICATION_PROCESS							GOBP_POSITIVE_REGULATION_OF_GENE_EXPRESSION	GOBP_POSITIVE_REGULATION_OF_PROTEIN_METABOLIC_PROCESS	GOBP_REGULATION_OF_PROTEIN_PHOSPHORYLATION			GOBP_REGULATION_OF_TRANSFERASE_ACTIVITY			GOBP_CIRCULATORY_SYSTEM_DEVELOPMENT			GOBP_RESPONSE_TO_ENDOGENOUS_STIMULUS			GOBP_CELLULAR_RESPONSE_TO_ENDOGENOUS_STIMULUS				GOBP_TUBE_DEVELOPMENT								GOBP_POSITIVE_REGULATION_OF_PROTEIN_MODIFICATION_PROCESS				GOBP_ANATOMICAL_STRUCTURE_FORMATION_INVOLVED_IN_MORPHOGENESIS	GOBP_TUBE_MORPHOGENESIS
5144	PDE4D	phosphodiesterase 4D [Source:HGNC Symbol;Acc:HGNC:8783]							GOBP_PHOSPHORYLATION	GOBP_REGULATION_OF_PHOSPHORUS_METABOLIC_PROCESS	GOBP_REGULATION_OF_PROTEIN_MODIFICATION_PROCESS							GOBP_POSITIVE_REGULATION_OF_GENE_EXPRESSION		GOBP_REGULATION_OF_PROTEIN_PHOSPHORYLATION		GOBP_PEPTIDYL_AMINO_ACID_MODIFICATION					GOBP_TISSUE_DEVELOPMENT	GOBP_REGULATION_OF_INTRACELLULAR_SIGNAL_TRANSDUCTION																	GOBP_POSITIVE_REGULATION_OF_MULTICELLULAR_ORGANISMAL_PROCESS
10188	TNK2	tyrosine kinase non receptor 2 [Source:HGNC Symbol;Acc:HGNC:19297]							GOBP_PHOSPHORYLATION	GOBP_REGULATION_OF_PHOSPHORUS_METABOLIC_PROCESS	GOBP_REGULATION_OF_PROTEIN_MODIFICATION_PROCESS								GOBP_POSITIVE_REGULATION_OF_PROTEIN_METABOLIC_PROCESS	GOBP_REGULATION_OF_PROTEIN_PHOSPHORYLATION		GOBP_PEPTIDYL_AMINO_ACID_MODIFICATION																						GOBP_POSITIVE_REGULATION_OF_PROTEIN_MODIFICATION_PROCESS
1756	DMD	dystrophin [Source:HGNC Symbol;Acc:HGNC:2928]							GOBP_PHOSPHORYLATION	GOBP_REGULATION_OF_PHOSPHORUS_METABOLIC_PROCESS	GOBP_REGULATION_OF_PROTEIN_MODIFICATION_PROCESS									GOBP_REGULATION_OF_PROTEIN_PHOSPHORYLATION		GOBP_PEPTIDYL_AMINO_ACID_MODIFICATION					GOBP_TISSUE_DEVELOPMENT								GOBP_POSITIVE_REGULATION_OF_MOLECULAR_FUNCTION
2776	GNAQ	G protein subunit alpha q [Source:HGNC Symbol;Acc:HGNC:4390]							GOBP_PHOSPHORYLATION	GOBP_REGULATION_OF_PHOSPHORUS_METABOLIC_PROCESS	GOBP_REGULATION_OF_PROTEIN_MODIFICATION_PROCESS									GOBP_REGULATION_OF_PROTEIN_PHOSPHORYLATION			GOBP_REGULATION_OF_TRANSFERASE_ACTIVITY												GOBP_POSITIVE_REGULATION_OF_MOLECULAR_FUNCTION
9611	NCOR1	nuclear receptor corepressor 1 [Source:HGNC Symbol;Acc:HGNC:7672]							GOBP_PHOSPHORYLATION	GOBP_REGULATION_OF_PHOSPHORUS_METABOLIC_PROCESS			GOBP_NEGATIVE_REGULATION_OF_NUCLEOBASE_CONTAINING_COMPOUND_METABOLIC_PROCESS		GOBP_NEGATIVE_REGULATION_OF_BIOSYNTHETIC_PROCESS	GOMF_TRANSCRIPTION_FACTOR_BINDING		GOBP_POSITIVE_REGULATION_OF_GENE_EXPRESSION							GOBP_CELL_CYCLE			GOBP_REGULATION_OF_INTRACELLULAR_SIGNAL_TRANSDUCTION	GOBP_RESPONSE_TO_ENDOGENOUS_STIMULUS			GOBP_CELLULAR_RESPONSE_TO_ENDOGENOUS_STIMULUS	GOCC_CHROMOSOME	GOBP_CHROMOSOME_ORGANIZATION				GOMF_DNA_BINDING_TRANSCRIPTION_FACTOR_BINDING		GOBP_NEGATIVE_REGULATION_OF_TRANSCRIPTION_BY_RNA_POLYMERASE_II	GOBP_CELLULAR_RESPONSE_TO_STRESS	GOMF_TRANSCRIPTION_REGULATOR_ACTIVITY
1915	EEF1A1	eukaryotic translation elongation factor 1 alpha 1 [Source:HGNC Symbol;Acc:HGNC:3189]							GOBP_PHOSPHORYLATION	GOBP_REGULATION_OF_PHOSPHORUS_METABOLIC_PROCESS													GOBP_REGULATION_OF_TRANSFERASE_ACTIVITY						GOBP_RESPONSE_TO_ENDOGENOUS_STIMULUS			GOBP_CELLULAR_RESPONSE_TO_ENDOGENOUS_STIMULUS
3716	JAK1	Janus kinase 1 [Source:HGNC Symbol;Acc:HGNC:6190]							GOBP_PHOSPHORYLATION													GOBP_PEPTIDYL_AMINO_ACID_MODIFICATION				GOBP_CIRCULATORY_SYSTEM_DEVELOPMENT				GOBP_POSITIVE_REGULATION_OF_DEVELOPMENTAL_PROCESS						GOBP_TUBE_DEVELOPMENT									GOBP_POSITIVE_REGULATION_OF_MULTICELLULAR_ORGANISMAL_PROCESS			GOBP_ANATOMICAL_STRUCTURE_FORMATION_INVOLVED_IN_MORPHOGENESIS	GOBP_TUBE_MORPHOGENESIS
4214	MAP3K1	mitogen-activated protein kinase kinase kinase 1 [Source:HGNC Symbol;Acc:HGNC:6848]							GOBP_PHOSPHORYLATION
3417	IDH1	isocitrate dehydrogenase (NADP(+)) 1 [Source:HGNC Symbol;Acc:HGNC:5382]								GOBP_REGULATION_OF_PHOSPHORUS_METABOLIC_PROCESS																			GOBP_RESPONSE_TO_ENDOGENOUS_STIMULUS
54880	BCOR	BCL6 corepressor [Source:HGNC Symbol;Acc:HGNC:20893]									GOBP_REGULATION_OF_PROTEIN_MODIFICATION_PROCESS		GOBP_NEGATIVE_REGULATION_OF_NUCLEOBASE_CONTAINING_COMPOUND_METABOLIC_PROCESS		GOBP_NEGATIVE_REGULATION_OF_BIOSYNTHETIC_PROCESS	GOMF_TRANSCRIPTION_FACTOR_BINDING						GOBP_PEPTIDYL_AMINO_ACID_MODIFICATION		GOBP_EMBRYO_DEVELOPMENT		GOBP_CIRCULATORY_SYSTEM_DEVELOPMENT	GOBP_TISSUE_DEVELOPMENT							GOBP_CHROMOSOME_ORGANIZATION				GOMF_DNA_BINDING_TRANSCRIPTION_FACTOR_BINDING		GOBP_NEGATIVE_REGULATION_OF_TRANSCRIPTION_BY_RNA_POLYMERASE_II		GOMF_TRANSCRIPTION_REGULATOR_ACTIVITY				GOBP_EMBRYO_DEVELOPMENT_ENDING_IN_BIRTH_OR_EGG_HATCHING
1789	DNMT3B	DNA methyltransferase 3 beta [Source:HGNC Symbol;Acc:HGNC:2979]									GOBP_REGULATION_OF_PROTEIN_MODIFICATION_PROCESS		GOBP_NEGATIVE_REGULATION_OF_NUCLEOBASE_CONTAINING_COMPOUND_METABOLIC_PROCESS		GOBP_NEGATIVE_REGULATION_OF_BIOSYNTHETIC_PROCESS			GOBP_POSITIVE_REGULATION_OF_GENE_EXPRESSION	GOBP_POSITIVE_REGULATION_OF_PROTEIN_METABOLIC_PROCESS			GOBP_PEPTIDYL_AMINO_ACID_MODIFICATION																		GOBP_NEGATIVE_REGULATION_OF_TRANSCRIPTION_BY_RNA_POLYMERASE_II		GOMF_TRANSCRIPTION_REGULATOR_ACTIVITY		GOBP_POSITIVE_REGULATION_OF_PROTEIN_MODIFICATION_PROCESS
51366	UBR5	ubiquitin protein ligase E3 component n-recognin 5 [Source:HGNC Symbol;Acc:HGNC:16806]									GOBP_REGULATION_OF_PROTEIN_MODIFICATION_PROCESS		GOBP_NEGATIVE_REGULATION_OF_NUCLEOBASE_CONTAINING_COMPOUND_METABOLIC_PROCESS				GOBP_POSITIVE_REGULATION_OF_SIGNALING	GOBP_POSITIVE_REGULATION_OF_GENE_EXPRESSION											GOBP_RESPONSE_TO_ENDOGENOUS_STIMULUS			GOBP_CELLULAR_RESPONSE_TO_ENDOGENOUS_STIMULUS									GOBP_CELLULAR_RESPONSE_TO_STRESS
10055	SAE1	SUMO1 activating enzyme subunit 1 [Source:HGNC Symbol;Acc:HGNC:30660]									GOBP_REGULATION_OF_PROTEIN_MODIFICATION_PROCESS								GOBP_POSITIVE_REGULATION_OF_PROTEIN_METABOLIC_PROCESS			GOBP_PEPTIDYL_AMINO_ACID_MODIFICATION																						GOBP_POSITIVE_REGULATION_OF_PROTEIN_MODIFICATION_PROCESS
57561	ARRDC3	arrestin domain containing 3 [Source:HGNC Symbol;Acc:HGNC:29263]									GOBP_REGULATION_OF_PROTEIN_MODIFICATION_PROCESS								GOBP_POSITIVE_REGULATION_OF_PROTEIN_METABOLIC_PROCESS				GOBP_REGULATION_OF_TRANSFERASE_ACTIVITY				GOBP_TISSUE_DEVELOPMENT								GOBP_POSITIVE_REGULATION_OF_MOLECULAR_FUNCTION									GOBP_POSITIVE_REGULATION_OF_PROTEIN_MODIFICATION_PROCESS
10320	IKZF1	IKAROS family zinc finger 1 [Source:HGNC Symbol;Acc:HGNC:13176]											GOBP_NEGATIVE_REGULATION_OF_NUCLEOBASE_CONTAINING_COMPOUND_METABOLIC_PROCESS	GOBP_IMMUNE_SYSTEM_DEVELOPMENT	GOBP_NEGATIVE_REGULATION_OF_BIOSYNTHETIC_PROCESS										GOBP_CELL_CYCLE		GOBP_TISSUE_DEVELOPMENT						GOCC_CHROMOSOME	GOBP_CHROMOSOME_ORGANIZATION								GOMF_TRANSCRIPTION_REGULATOR_ACTIVITY
23613	ZMYND8	zinc finger MYND-type containing 8 [Source:HGNC Symbol;Acc:HGNC:9397]											GOBP_NEGATIVE_REGULATION_OF_NUCLEOBASE_CONTAINING_COMPOUND_METABOLIC_PROCESS		GOBP_NEGATIVE_REGULATION_OF_BIOSYNTHETIC_PROCESS	GOMF_TRANSCRIPTION_FACTOR_BINDING																						GOMF_DNA_BINDING_TRANSCRIPTION_FACTOR_BINDING				GOMF_TRANSCRIPTION_REGULATOR_ACTIVITY
57616	TSHZ3	teashirt zinc finger homeobox 3 [Source:HGNC Symbol;Acc:HGNC:30700]											GOBP_NEGATIVE_REGULATION_OF_NUCLEOBASE_CONTAINING_COMPOUND_METABOLIC_PROCESS		GOBP_NEGATIVE_REGULATION_OF_BIOSYNTHETIC_PROCESS		GOBP_POSITIVE_REGULATION_OF_SIGNALING				GOMF_CHROMATIN_BINDING												GOCC_CHROMOSOME									GOMF_TRANSCRIPTION_REGULATOR_ACTIVITY
3006	H1-2	H1.2 linker histone, cluster member [Source:HGNC Symbol;Acc:HGNC:4716]											GOBP_NEGATIVE_REGULATION_OF_NUCLEOBASE_CONTAINING_COMPOUND_METABOLIC_PROCESS		GOBP_NEGATIVE_REGULATION_OF_BIOSYNTHETIC_PROCESS						GOMF_CHROMATIN_BINDING	GOBP_PEPTIDYL_AMINO_ACID_MODIFICATION											GOCC_CHROMOSOME	GOBP_CHROMOSOME_ORGANIZATION						GOBP_NEGATIVE_REGULATION_OF_TRANSCRIPTION_BY_RNA_POLYMERASE_II
6427	SRSF2	serine and arginine rich splicing factor 2 [Source:HGNC Symbol;Acc:HGNC:10783]											GOBP_NEGATIVE_REGULATION_OF_NUCLEOBASE_CONTAINING_COMPOUND_METABOLIC_PROCESS		GOBP_NEGATIVE_REGULATION_OF_BIOSYNTHETIC_PROCESS										GOBP_CELL_CYCLE																	GOMF_TRANSCRIPTION_REGULATOR_ACTIVITY
51274	KLF3	Kruppel like factor 3 [Source:HGNC Symbol;Acc:HGNC:16516]											GOBP_NEGATIVE_REGULATION_OF_NUCLEOBASE_CONTAINING_COMPOUND_METABOLIC_PROCESS		GOBP_NEGATIVE_REGULATION_OF_BIOSYNTHETIC_PROCESS														GOBP_RESPONSE_TO_ENDOGENOUS_STIMULUS			GOBP_CELLULAR_RESPONSE_TO_ENDOGENOUS_STIMULUS	GOCC_CHROMOSOME							GOBP_NEGATIVE_REGULATION_OF_TRANSCRIPTION_BY_RNA_POLYMERASE_II		GOMF_TRANSCRIPTION_REGULATOR_ACTIVITY
7050	TGIF1	TGFB induced factor homeobox 1 [Source:HGNC Symbol;Acc:HGNC:11776]											GOBP_NEGATIVE_REGULATION_OF_NUCLEOBASE_CONTAINING_COMPOUND_METABOLIC_PROCESS		GOBP_NEGATIVE_REGULATION_OF_BIOSYNTHETIC_PROCESS																		GOCC_CHROMOSOME							GOBP_NEGATIVE_REGULATION_OF_TRANSCRIPTION_BY_RNA_POLYMERASE_II		GOMF_TRANSCRIPTION_REGULATOR_ACTIVITY
23152	CIC	capicua transcriptional repressor [Source:HGNC Symbol;Acc:HGNC:14214]											GOBP_NEGATIVE_REGULATION_OF_NUCLEOBASE_CONTAINING_COMPOUND_METABOLIC_PROCESS		GOBP_NEGATIVE_REGULATION_OF_BIOSYNTHETIC_PROCESS																		GOCC_CHROMOSOME									GOMF_TRANSCRIPTION_REGULATOR_ACTIVITY
3191	HNRNPL	heterogeneous nuclear ribonucleoprotein L [Source:HGNC Symbol;Acc:HGNC:5045]											GOBP_NEGATIVE_REGULATION_OF_NUCLEOBASE_CONTAINING_COMPOUND_METABOLIC_PROCESS		GOBP_NEGATIVE_REGULATION_OF_BIOSYNTHETIC_PROCESS																		GOCC_CHROMOSOME
6310	ATXN1	ataxin 1 [Source:HGNC Symbol;Acc:HGNC:10548]											GOBP_NEGATIVE_REGULATION_OF_NUCLEOBASE_CONTAINING_COMPOUND_METABOLIC_PROCESS		GOBP_NEGATIVE_REGULATION_OF_BIOSYNTHETIC_PROCESS																									GOBP_NEGATIVE_REGULATION_OF_TRANSCRIPTION_BY_RNA_POLYMERASE_II
4627	MYH9	myosin heavy chain 9 [Source:HGNC Symbol;Acc:HGNC:7579]												GOBP_IMMUNE_SYSTEM_DEVELOPMENT				GOBP_POSITIVE_REGULATION_OF_GENE_EXPRESSION	GOBP_POSITIVE_REGULATION_OF_PROTEIN_METABOLIC_PROCESS					GOBP_EMBRYO_DEVELOPMENT	GOBP_CELL_CYCLE	GOBP_CIRCULATORY_SYSTEM_DEVELOPMENT										GOBP_TUBE_DEVELOPMENT										GOBP_EMBRYO_DEVELOPMENT_ENDING_IN_BIRTH_OR_EGG_HATCHING		GOBP_ANATOMICAL_STRUCTURE_FORMATION_INVOLVED_IN_MORPHOGENESIS	GOBP_TUBE_MORPHOGENESIS
974	CD79B	CD79b molecule [Source:HGNC Symbol;Acc:HGNC:1699]												GOBP_IMMUNE_SYSTEM_DEVELOPMENT
6146	RPL22	ribosomal protein L22 [Source:HGNC Symbol;Acc:HGNC:10315]												GOBP_IMMUNE_SYSTEM_DEVELOPMENT
1213	CLTC	clathrin heavy chain [Source:HGNC Symbol;Acc:HGNC:2092]													GOBP_NEGATIVE_REGULATION_OF_BIOSYNTHETIC_PROCESS										GOBP_CELL_CYCLE
221037	JMJD1C	jumonji domain containing 1C [Source:HGNC Symbol;Acc:HGNC:12313]														GOMF_TRANSCRIPTION_FACTOR_BINDING					GOMF_CHROMATIN_BINDING												GOCC_CHROMOSOME	GOBP_CHROMOSOME_ORGANIZATION				GOMF_DNA_BINDING_TRANSCRIPTION_FACTOR_BINDING				GOMF_TRANSCRIPTION_REGULATOR_ACTIVITY
1108	CHD4	chromodomain helicase DNA binding protein 4 [Source:HGNC Symbol;Acc:HGNC:1919]														GOMF_TRANSCRIPTION_FACTOR_BINDING					GOMF_CHROMATIN_BINDING												GOCC_CHROMOSOME	GOBP_CHROMOSOME_ORGANIZATION				GOMF_DNA_BINDING_TRANSCRIPTION_FACTOR_BINDING
11176	BAZ2A	bromodomain adjacent to zinc finger domain 2A [Source:HGNC Symbol;Acc:HGNC:962]														GOMF_TRANSCRIPTION_FACTOR_BINDING																	GOCC_CHROMOSOME	GOBP_CHROMOSOME_ORGANIZATION				GOMF_DNA_BINDING_TRANSCRIPTION_FACTOR_BINDING
388677	NOTCH2NLA	notch 2 N-terminal like A [Source:HGNC Symbol;Acc:HGNC:31862]															GOBP_POSITIVE_REGULATION_OF_SIGNALING
29072	SETD2	SET domain containing 2, histone lysine methyltransferase [Source:HGNC Symbol;Acc:HGNC:18420]																GOBP_POSITIVE_REGULATION_OF_GENE_EXPRESSION				GOBP_PEPTIDYL_AMINO_ACID_MODIFICATION		GOBP_EMBRYO_DEVELOPMENT	GOBP_CELL_CYCLE	GOBP_CIRCULATORY_SYSTEM_DEVELOPMENT	GOBP_TISSUE_DEVELOPMENT						GOCC_CHROMOSOME	GOBP_CHROMOSOME_ORGANIZATION		GOBP_TUBE_DEVELOPMENT					GOBP_CELLULAR_RESPONSE_TO_STRESS				GOBP_POSITIVE_REGULATION_OF_MULTICELLULAR_ORGANISMAL_PROCESS	GOBP_EMBRYO_DEVELOPMENT_ENDING_IN_BIRTH_OR_EGG_HATCHING		GOBP_ANATOMICAL_STRUCTURE_FORMATION_INVOLVED_IN_MORPHOGENESIS	GOBP_TUBE_MORPHOGENESIS
9444	QKI	QKI, KH domain containing RNA binding [Source:HGNC Symbol;Acc:HGNC:21100]																GOBP_POSITIVE_REGULATION_OF_GENE_EXPRESSION								GOBP_CIRCULATORY_SYSTEM_DEVELOPMENT										GOBP_TUBE_DEVELOPMENT													GOBP_TUBE_MORPHOGENESIS
965	CD58	CD58 molecule [Source:HGNC Symbol;Acc:HGNC:1688]																GOBP_POSITIVE_REGULATION_OF_GENE_EXPRESSION																											GOBP_POSITIVE_REGULATION_OF_MULTICELLULAR_ORGANISMAL_PROCESS
8880	FUBP1	far upstream element binding protein 1 [Source:HGNC Symbol;Acc:HGNC:4004]																GOBP_POSITIVE_REGULATION_OF_GENE_EXPRESSION
23198	PSME4	proteasome activator subunit 4 [Source:HGNC Symbol;Acc:HGNC:20635]																	GOBP_POSITIVE_REGULATION_OF_PROTEIN_METABOLIC_PROCESS															GOBP_CHROMOSOME_ORGANIZATION	GOBP_POSITIVE_REGULATION_OF_MOLECULAR_FUNCTION						GOBP_CELLULAR_RESPONSE_TO_STRESS
64326	COP1	COP1 E3 ubiquitin ligase [Source:HGNC Symbol;Acc:HGNC:17440]																	GOBP_POSITIVE_REGULATION_OF_PROTEIN_METABOLIC_PROCESS
7403	KDM6A	lysine demethylase 6A [Source:HGNC Symbol;Acc:HGNC:12637]																			GOMF_CHROMATIN_BINDING	GOBP_PEPTIDYL_AMINO_ACID_MODIFICATION				GOBP_CIRCULATORY_SYSTEM_DEVELOPMENT								GOBP_CHROMOSOME_ORGANIZATION
10735	STAG2	stromal antigen 2 [Source:HGNC Symbol;Acc:HGNC:11355]																			GOMF_CHROMATIN_BINDING				GOBP_CELL_CYCLE								GOCC_CHROMOSOME	GOBP_CHROMOSOME_ORGANIZATION
3020	H3-3A	H3.3 histone A [Source:HGNC Symbol;Acc:HGNC:4764]																			GOMF_CHROMATIN_BINDING												GOCC_CHROMOSOME	GOBP_CHROMOSOME_ORGANIZATION			GOBP_GROWTH
114785	MBD6	methyl-CpG binding domain protein 6 [Source:HGNC Symbol;Acc:HGNC:20445]																			GOMF_CHROMATIN_BINDING												GOCC_CHROMOSOME
23338	JADE2	jade family PHD finger 2 [Source:HGNC Symbol;Acc:HGNC:22984]																				GOBP_PEPTIDYL_AMINO_ACID_MODIFICATION			GOBP_CELL_CYCLE
23067	SETD1B	SET domain containing 1B, histone lysine methyltransferase [Source:HGNC Symbol;Acc:HGNC:29187]																				GOBP_PEPTIDYL_AMINO_ACID_MODIFICATION											GOCC_CHROMOSOME	GOBP_CHROMOSOME_ORGANIZATION
2909	ARHGAP35	Rho GTPase activating protein 35 [Source:HGNC Symbol;Acc:HGNC:4591]																						GOBP_EMBRYO_DEVELOPMENT			GOBP_TISSUE_DEVELOPMENT	GOBP_REGULATION_OF_INTRACELLULAR_SIGNAL_TRANSDUCTION							GOBP_POSITIVE_REGULATION_OF_MOLECULAR_FUNCTION	GOBP_TUBE_DEVELOPMENT										GOBP_EMBRYO_DEVELOPMENT_ENDING_IN_BIRTH_OR_EGG_HATCHING	GOBP_GLAND_DEVELOPMENT	GOBP_ANATOMICAL_STRUCTURE_FORMATION_INVOLVED_IN_MORPHOGENESIS	GOBP_TUBE_MORPHOGENESIS
996	CDC27	cell division cycle 27 [Source:HGNC Symbol;Acc:HGNC:1728]																							GOBP_CELL_CYCLE									GOBP_CHROMOSOME_ORGANIZATION
5537	PPP6C	protein phosphatase 6 catalytic subunit [Source:HGNC Symbol;Acc:HGNC:9323]																							GOBP_CELL_CYCLE
64478	CSMD1	CUB and Sushi multiple domains 1 [Source:HGNC Symbol;Acc:HGNC:14026]																									GOBP_TISSUE_DEVELOPMENT									GOBP_TUBE_DEVELOPMENT											GOBP_GLAND_DEVELOPMENT		GOBP_TUBE_MORPHOGENESIS
2778	GNAS	GNAS complex locus [Source:HGNC Symbol;Acc:HGNC:4392]																											GOBP_RESPONSE_TO_ENDOGENOUS_STIMULUS			GOBP_CELLULAR_RESPONSE_TO_ENDOGENOUS_STIMULUS					GOBP_GROWTH								GOBP_POSITIVE_REGULATION_OF_MULTICELLULAR_ORGANISMAL_PROCESS
1106	CHD2	chromodomain helicase DNA binding protein 2 [Source:HGNC Symbol;Acc:HGNC:1917]																																GOBP_CHROMOSOME_ORGANIZATION
2130	EWSR1	EWS RNA binding protein 1 [Source:HGNC Symbol;Acc:HGNC:3508]																																								GOMF_TRANSCRIPTION_REGULATOR_ACTIVITY
2483	FRG1	FSHD region gene 1 [Source:HGNC Symbol;Acc:HGNC:3954]
7307	U2AF1	U2 small nuclear RNA auxiliary factor 1 [Source:HGNC Symbol;Acc:HGNC:12453]
51631	LUC7L2	LUC7 like 2, pre-mRNA splicing factor [Source:HGNC Symbol;Acc:HGNC:21608]
51747	LUC7L3	LUC7 like 3 pre-mRNA splicing factor [Source:HGNC Symbol;Acc:HGNC:24309]
54894	RNF43	ring finger protein 43 [Source:HGNC Symbol;Acc:HGNC:18505]
8405	SPOP	speckle type BTB/POZ protein [Source:HGNC Symbol;Acc:HGNC:11254]
3107	HLA-C	major histocompatibility complex, class I, C [Source:HGNC Symbol;Acc:HGNC:4933]
10659	CELF2	CUGBP Elav-like family member 2 [Source:HGNC Symbol;Acc:HGNC:2550]
4794	NFKBIE	NFKB inhibitor epsilon [Source:HGNC Symbol;Acc:HGNC:7799]
9203	ZMYM3	zinc finger MYM-type containing 3 [Source:HGNC Symbol;Acc:HGNC:13054]
11273	ATXN2L	ataxin 2 like [Source:HGNC Symbol;Acc:HGNC:31326]
26040	SETBP1	SET binding protein 1 [Source:HGNC Symbol;Acc:HGNC:15573]
64062	RBM26	RNA binding motif protein 26 [Source:HGNC Symbol;Acc:HGNC:20327]
84726	PRRC2B	proline rich coiled-coil 2B [Source:HGNC Symbol;Acc:HGNC:28121]
[truncated: 53 more columns]

## Sheet: RF
Overlap Results
Collection(s):	GO
# overlaps shown:	100
# genesets in collections:	10402
# genes in comparison (n):	126
# genes in universe (N):	40786
Gene Set Name	# Genes in Gene Set (K)	Description	# Genes in Overlap (k)	k/K	p-value	FDR q-value
GOBP_POSITIVE_REGULATION_OF_NUCLEOBASE_CONTAINING_COMPOUND_METABOLIC_PROCESS	1928	Any cellular process that activates or increases the frequency, rate or extent of the chemical reactions and pathways involving nucleobases, nucleosides, nucleotides and nucleic acids. [GOC:go_curators]	52	0.027	1.8e-35	1.87e-31
GOBP_POSITIVE_REGULATION_OF_CELLULAR_BIOSYNTHETIC_PROCESS	1966	Any process that activates or increases the frequency, rate or extent of the chemical reactions and pathways resulting in the formation of substances, carried out by individual cells. [GOC:mah]	51	0.0259	6.58e-34	3.42e-30
GOBP_TISSUE_DEVELOPMENT	1916	The process whose specific outcome is the progression of a tissue over time, from its formation to the mature structure. [ISBN:0471245208]	50	0.0261	2.67e-33	9.27e-30
GOMF_TRANSCRIPTION_REGULATOR_ACTIVITY	1918	A molecular function that controls the rate, timing and/or magnitude of gene transcription. The function of transcriptional regulators is to modulate gene expression at the transcription step so that they are expressed in the right cell at the right time and in the right amount throughout the life of the cell and the organism. Genes are transcriptional units, and include bacterial operons. [GOC:p…	49	0.0255	3.79e-32	9.86e-29
GOBP_POSITIVE_REGULATION_OF_RNA_METABOLIC_PROCESS	1745	Any process that activates or increases the frequency, rate or extent of the chemical reactions and pathways involving RNA. [GOC:ai]	47	0.0269	9.8e-32	2.04e-28
GOBP_NEGATIVE_REGULATION_OF_NUCLEOBASE_CONTAINING_COMPOUND_METABOLIC_PROCESS	1495	Any cellular process that stops, prevents, or reduces the frequency, rate or extent of the chemical reactions and pathways involving nucleobases, nucleosides, nucleotides and nucleic acids. [GOC:go_curators]	44	0.0294	3.68e-31	6.37e-28
GOBP_POSITIVE_REGULATION_OF_MOLECULAR_FUNCTION	1523	Any process that activates or increases the rate or extent of a molecular function, an elemental biological activity occurring at the molecular level, such as catalysis or binding. [GO:jl]	41	0.0269	1.99e-27	2.96e-24
GOBP_REGULATION_OF_CELL_POPULATION_PROLIFERATION	1745	Any process that modulates the frequency, rate or extent of cell proliferation. [GOC:jl]	43	0.0246	2.65e-27	3.44e-24
GOBP_REGULATION_OF_CELL_DEATH	1643	Any process that modulates the rate or frequency of cell death. Cell death is the specific activation or halting of processes within a cell so that its vital functions markedly cease, rather than simply deteriorating gradually over time, which culminates in cell death. [GOC:dph, GOC:tb]	42	0.0256	2.98e-27	3.44e-24
GOBP_NEGATIVE_REGULATION_OF_BIOSYNTHETIC_PROCESS	1693	Any process that stops, prevents, or reduces the rate of the chemical reactions and pathways resulting in the formation of substances. [GOC:go_curators]	42	0.0248	9.6e-27	9.99e-24
GOBP_POSITIVE_REGULATION_OF_TRANSCRIPTION_BY_RNA_POLYMERASE_II	1202	Any process that activates or increases the frequency, rate or extent of transcription from an RNA polymerase II promoter. [GOC:go_curators, GOC:txnOH]	37	0.0308	1.15e-26	1.08e-23
GOBP_PROGRAMMED_CELL_DEATH	1950	A process which begins when a cell receives an internal or external signal and activates a series of biochemical events (signaling pathway). The process ends with the death of the cell. [GOC:lr, GOC:mtg_apoptosis]	44	0.0226	2.01e-26	1.74e-23
GOMF_SEQUENCE_SPECIFIC_DNA_BINDING	1680	Binding to DNA of a specific nucleotide composition, e.g. GC-rich DNA binding, or with a specific sequence motif or type of DNA e.g. promotor binding or rDNA binding. [GOC:jl]	41	0.0244	8.39e-26	6.72e-23
GOBP_POSITIVE_REGULATION_OF_SIGNALING	1713	Any process that activates, maintains or increases the frequency, rate or extent of a signaling process. [GOC:mtg_signal]	41	0.0239	1.75e-25	1.3e-22
GOBP_ANIMAL_ORGAN_MORPHOGENESIS	1037	Morphogenesis of an animal organ. An organ is defined as a tissue or set of tissues that work together to perform a specific function or functions. Morphogenesis is the process in which anatomical structures are generated and organized. Organs are commonly observed as visibly distinct structures, but may also exist as loosely associated clusters of cells that work together to perform a specific f…	34	0.0328	2.46e-25	1.71e-22
GOBP_CELLULAR_RESPONSE_TO_ENDOGENOUS_STIMULUS	1355	Any process that results in a change in state or activity of a cell (in terms of movement, secretion, enzyme production, gene expression, etc.) as a result of a stimulus arising within the organism. [GOC:mah]	37	0.0273	7.35e-25	4.78e-22
GOBP_REGULATION_OF_CELL_DIFFERENTIATION	1565	Any process that modulates the frequency, rate or extent of cell differentiation, the process in which relatively unspecialized cells acquire specialized structural and functional features. [GOC:go_curators]	39	0.0249	8.19e-25	5.01e-22
GOBP_RESPONSE_TO_ENDOGENOUS_STIMULUS	1597	Any process that results in a change in state or activity of a cell or an organism (in terms of movement, secretion, enzyme production, gene expression, etc.) as a result of a stimulus arising within the organism. [GOC:sm]	39	0.0244	1.7e-24	9.81e-22
GOCC_CHROMOSOME	1852	A structure composed of a very long molecule of DNA and associated proteins (e.g. histones) that carries hereditary information. [ISBN:0198547684]	41	0.0221	3.32e-24	1.82e-21
GOBP_EPITHELIUM_DEVELOPMENT	1149	The process whose specific outcome is the progression of an epithelium over time, from its formation to the mature structure. An epithelium is a tissue that covers the internal or external surfaces of an anatomical structure. [GOC:dph, GOC:mtg_lung]	34	0.0296	6.59e-24	3.43e-21
GOBP_EMBRYO_DEVELOPMENT	1090	The process whose specific outcome is the progression of an embryo from its formation until the end of its embryonic life stage. The end of the embryonic stage is organism-specific. For example, for mammals, the process would begin with zygote formation and end with birth. For insects, the process would begin at zygote formation and end with larval hatching. For plant zygotic embryos, this would …	33	0.0303	1.68e-23	8.31e-21
GOBP_REGULATION_OF_INTRACELLULAR_SIGNAL_TRANSDUCTION	1725	Any process that modulates the frequency, rate or extent of intracellular signal transduction. [GOC:dph, GOC:signaling, GOC:tb, GOC:TermGenie]	39	0.0226	2.7e-23	1.28e-20
GOBP_PHOSPHORYLATION	1855	The process of introducing a phosphate group into a molecule, usually with the formation of a phosphoric ester, a phosphoric anhydride or a phosphoric amide. [ISBN:0198506732]	40	0.0216	3.61e-23	1.63e-20
GOCC_CHROMATIN	1279	The ordered and organized complex of DNA, protein, and sometimes RNA, that forms the chromosome. [GOC:elh, PMID:20404130]	34	0.0266	1.98e-22	8.58e-20
GOBP_POSITIVE_REGULATION_OF_DEVELOPMENTAL_PROCESS	1320	Any process that activates or increases the rate or extent of development, the biological process whose specific outcome is the progression of an organism over time from an initial condition (e.g. a zygote, or a young adult) to a later condition (e.g. a multicellular animal or an aged adult). [GOC:ai]	34	0.0258	5.35e-22	2.23e-19
GOBP_POSITIVE_REGULATION_OF_MULTICELLULAR_ORGANISMAL_PROCESS	1470	Any process that activates or increases the frequency, rate or extent of an organismal process, any of the processes pertinent to the function of an organism above the cellular level; includes the integrated processes of tissues and organs. [GOC:ai]	35	0.0238	1.48e-21	5.93e-19
GOBP_REGULATION_OF_MULTICELLULAR_ORGANISMAL_DEVELOPMENT	1394	Any process that modulates the frequency, rate or extent of multicellular organismal development. [GOC:obol]	34	0.0244	2.96e-21	1.14e-18
GOBP_REGULATION_OF_PHOSPHORUS_METABOLIC_PROCESS	1400	Any process that modulates the frequency, rate or extent of the chemical reactions and pathways involving phosphorus or compounds containing phosphorus. [GOC:ai]	34	0.0243	3.38e-21	1.26e-18
GOBP_NEGATIVE_REGULATION_OF_TRANSCRIPTION_BY_RNA_POLYMERASE_II	931	Any process that stops, prevents, or reduces the frequency, rate or extent of transcription mediated by RNA polymerase II. [GOC:go_curators, GOC:txnOH]	29	0.0311	5.52e-21	1.98e-18
GOBP_RESPONSE_TO_OXYGEN_CONTAINING_COMPOUND	1653	Any process that results in a change in state or activity of a cell or an organism (in terms of movement, secretion, enzyme production, gene expression, etc.) as a result of an oxygen-containing compound stimulus. [GOC:pr, GOC:TermGenie]	36	0.0218	6.51e-21	2.26e-18
GOBP_POSITIVE_REGULATION_OF_CATALYTIC_ACTIVITY	1139	Any process that activates or increases the activity of an enzyme. [GOC:ebc, GOC:jl, GOC:tb, GOC:vw]	31	0.0272	9.94e-21	3.34e-18
GOBP_POSITIVE_REGULATION_OF_CELL_DIFFERENTIATION	867	Any process that activates or increases the frequency, rate or extent of cell differentiation. [GOC:go_curators]	28	0.0323	1.11e-20	3.61e-18
GOBP_PEPTIDYL_AMINO_ACID_MODIFICATION	1278	The alteration of an amino acid residue in a peptide. [GOC:mah]	32	0.025	2.5e-20	7.89e-18
GOBP_CELLULAR_RESPONSE_TO_OXYGEN_CONTAINING_COMPOUND	1199	Any process that results in a change in state or activity of a cell (in terms of movement, secretion, enzyme production, gene expression, etc.) as a result of an oxygen-containing compound stimulus. [GOC:pr, GOC:TermGenie]	31	0.0259	4.34e-20	1.33e-17
GOBP_CHROMATIN_ORGANIZATION	591	Any process that results in the specification, formation or maintenance of the physical structure of eukaryotic chromatin. [GOC:mah, GOC:vw, PMID:20404130]	24	0.0406	4.65e-20	1.38e-17
GOBP_REGULATION_OF_PROTEIN_MODIFICATION_PROCESS	1539	Any process that modulates the frequency, rate or extent of the covalent alteration of one or more amino acid residues within a protein. [GOC:mah, GOC:tb]	34	0.0221	6.4e-20	1.85e-17
GOBP_NEGATIVE_REGULATION_OF_RESPONSE_TO_STIMULUS	1664	Any process that stops, prevents, or reduces the frequency, rate or extent of a response to a stimulus. Response to stimulus is a change in state or activity of a cell or an organism (in terms of movement, secretion, enzyme production, gene expression, etc.) as a result of a stimulus. [GOC:jid]	35	0.021	7.7e-20	2.16e-17
GOBP_POSITIVE_REGULATION_OF_INTRACELLULAR_SIGNAL_TRANSDUCTION	985	Any process that activates or increases the frequency, rate or extent of intracellular signal transduction. [GOC:BHF, GOC:dph, GOC:signaling, GOC:tb, GOC:TermGenie]	28	0.0284	3.15e-19	8.63e-17
GOBP_NEUROGENESIS	1631	Generation of cells within the nervous system. [GO_REF:0000021, GOC:cls, GOC:curators, GOC:dgh, GOC:dph, GOC:jid]	34	0.0208	3.82e-19	1.02e-16
GOBP_CIRCULATORY_SYSTEM_DEVELOPMENT	1199	The process whose specific outcome is the progression of the circulatory system over time, from its formation to the mature structure. The circulatory system is the organ system that passes nutrients (such as amino acids and electrolytes), gases, hormones, blood cells, etc. to and from cells in the body to help fight diseases and help stabilize body temperature and pH to maintain homeostasis. [GO…	30	0.025	4.75e-19	1.24e-16
GOBP_NEGATIVE_REGULATION_OF_CELL_DEATH	1015	Any process that decreases the rate or frequency of cell death. Cell death is the specific activation or halting of processes within a cell so that its vital functions markedly cease, rather than simply deteriorating gradually over time, which culminates in cell death. [GOC:BHF, GOC:dph, GOC:tb]	28	0.0276	6.88e-19	1.75e-16
GOMF_TRANSCRIPTION_COREGULATOR_ACTIVITY	495	A transcription regulator activity that modulates the transcription of specific gene sets via binding to a DNA-bound DNA-binding transcription factor, either on its own or as part of a complex. Coregulators often act by altering chromatin structure and modifications. For example, one class of transcription coregulators modifies chromatin structure through covalent modification of histones. A seco…	21	0.0424	5.07e-18	1.26e-15
GOBP_EMBRYO_DEVELOPMENT_ENDING_IN_BIRTH_OR_EGG_HATCHING	662	The process whose specific outcome is the progression of an embryo over time, from zygote formation until the end of the embryonic life stage. The end of the embryonic life stage is organism-specific and may be somewhat arbitrary; for mammals it is usually considered to be birth, for insects the hatching of the first instar larva from the eggshell. [GOC:go_curators, GOC:isa_complete, GOC:mtg_sens…	23	0.0347	9.18e-18	2.22e-15
GOMF_CIS_REGULATORY_REGION_SEQUENCE_SPECIFIC_DNA_BINDING	1230	Binding to a specific upstream regulatory DNA sequence (transcription factor recognition sequence or binding site) located in cis relative to the transcription start site (i.e., on the same strand of DNA) of a gene transcribed by some RNA polymerase. The proximal promoter is in cis with and relatively close to the core promoter. [GOC:txnOH-2018]	29	0.0236	9.79e-18	2.32e-15
GOBP_TUBE_DEVELOPMENT	1127	The process whose specific outcome is the progression of a tube over time, from its initial formation to a mature structure. Epithelial and endothelial tubes transport gases, liquids and cells from one site to another and form the basic structure of many organs and tissues including lung and trachea, kidney, the mammary gland, the vascular system and the gastrointestinal and urinary-genital tract…	28	0.0248	1.03e-17	2.37e-15
GOBP_CHROMOSOME_ORGANIZATION	1033	A process that is carried out at the cellular level that results in the assembly, arrangement of constituent parts, or disassembly of chromosomes, structures composed of a very long molecule of DNA and associated proteins that carries hereditary information. This term covers covalent modifications at the molecular level as well as spatial relationships among the major components of a chromosome. …	27	0.0261	1.22e-17	2.75e-15
GOCC_NUCLEAR_PROTEIN_CONTAINING_COMPLEX	1250	A stable assembly of two or more macromolecules, i.e. proteins, nucleic acids, carbohydrates or lipids, in which at least one component is a protein and the constituent parts function together in the nucleus. [GOC:pg]	29	0.0232	1.5e-17	3.32e-15
GOBP_CELLULAR_RESPONSE_TO_STRESS	1869	Any process that results in a change in state or activity of a cell (in terms of movement, secretion, enzyme production, gene expression, etc.) as a result of a stimulus indicating the organism is under stress. The stress is usually, but not necessarily, exogenous (e.g. temperature, humidity, ionizing radiation). [GOC:mah]	34	0.0182	2.38e-17	5.16e-15
GOBP_IMMUNE_SYSTEM_DEVELOPMENT	965	The process whose specific outcome is the progression of an organismal system whose objective is to provide calibrated responses by an organism to a potential internal or invasive threat, over time, from its formation to the mature structure. A system is a regularly interacting or interdependent group of organs or tissues that work together to carry out a given biological process. [GOC:add, GOC:d…	26	0.0269	2.55e-17	5.41e-15
GOBP_REGULATION_OF_TRANSFERASE_ACTIVITY	888	Any process that modulates the frequency, rate or extent of transferase activity, the catalysis of the transfer of a group, e.g. a methyl group, glycosyl group, acyl group, phosphorus-containing, or other groups, from one compound (generally regarded as the donor) to another compound (generally regarded as the acceptor). Transferase is the systematic name for any enzyme of EC class 2. [GOC:ai]	25	0.0282	4.08e-17	8.5e-15
GOBP_TUBE_MORPHOGENESIS	937	The process in which the anatomical structures of a tube are generated and organized. Epithelial and endothelial tubes transport gases, liquids and cells from one site to another and form the basic structure of many organs and tissues, with tube shape and organization varying from the single-celled excretory organ in Caenorhabditis elegans to the branching trees of the mammalian kidney and insect…	25	0.0267	1.41e-16	2.88e-14
GOBP_POSITIVE_REGULATION_OF_PROTEIN_METABOLIC_PROCESS	1488	Any process that activates or increases the frequency, rate or extent of the chemical reactions and pathways involving a protein. [GOC:ai]	30	0.0202	1.69e-16	3.37e-14
GOBP_NEGATIVE_REGULATION_OF_CELL_POPULATION_PROLIFERATION	785	Any process that stops, prevents or reduces the rate or extent of cell proliferation. [GOC:go_curators]	23	0.0293	3.63e-16	7.13e-14
GOBP_LOCOMOTION	1921	Self-propelled movement of a cell or organism from one location to another. [GOC:dgh]	33	0.0172	4.09e-16	7.88e-14
GOBP_ENZYME_LINKED_RECEPTOR_PROTEIN_SIGNALING_PATHWAY	984	Any series of molecular signals initiated by the binding of an extracellular ligand to a receptor on the surface of the target cell, where the receptor possesses catalytic activity or is closely associated with an enzyme such as a protein kinase, and ending with regulation of a downstream cellular process, e.g. transcription. [GOC:mah, GOC:signaling, ISBN:0815316194]	25	0.0254	4.35e-16	8.23e-14
GOMF_DNA_BINDING_TRANSCRIPTION_FACTOR_ACTIVITY	1425	A transcription regulator activity that modulates transcription of gene sets via selective and non-covalent binding to a specific double-stranded genomic DNA sequence (sometimes referred to as a motif) within a cis-regulatory region. Regulatory regions include promoters (proximal and distal) and enhancers. Genes are transcriptional units, and include bacterial operons. [GOC:txnOH-2018]	29	0.0204	4.61e-16	8.52e-14
GOBP_POSITIVE_REGULATION_OF_PROTEIN_MODIFICATION_PROCESS	987	Any process that activates or increases the frequency, rate or extent of the covalent alteration of one or more amino acid residues within a protein. [GOC:mah, GOC:tb]	25	0.0253	4.67e-16	8.52e-14
GOBP_CELL_ACTIVATION	1095	A change in the morphology or behavior of a cell resulting from exposure to an activating factor such as a cellular or soluble ligand. [GOC:mgi_curators]	26	0.0237	5.18e-16	9.29e-14
GOBP_REGULATION_OF_IMMUNE_SYSTEM_PROCESS	1435	Any process that modulates the frequency, rate, or extent of an immune system process. [GOC:add]	29	0.0202	5.53e-16	9.74e-14
GOBP_REGULATION_OF_PROTEIN_PHOSPHORYLATION	1104	Any process that modulates the frequency, rate or extent of addition of phosphate groups into an amino acid in a protein. [GOC:hjd]	26	0.0236	6.29e-16	1.09e-13
GOBP_RESPONSE_TO_GROWTH_FACTOR	719	Any process that results in a change in state or activity of a cell or an organism (in terms of movement, secretion, enzyme production, gene expression, etc.) as a result of a growth factor stimulus. [GOC:BHF, GOC:mah]	22	0.0306	7.01e-16	1.19e-13
GOBP_NEURON_DIFFERENTIATION	1356	The process in which a relatively unspecialized cell acquires specialized features of a neuron. [GOC:mah]	28	0.0206	1.12e-15	1.88e-13
GOBP_NEGATIVE_REGULATION_OF_SIGNALING	1384	Any process that stops, prevents, or reduces the frequency, rate or extent of a signaling process. [GOC:mtg_signal]	28	0.0202	1.86e-15	3.08e-13
GOBP_EPITHELIAL_CELL_DIFFERENTIATION	670	The process in which a relatively unspecialized cell acquires specialized features of an epithelial cell, any of the cells making up an epithelium. [GOC:ecd, PMID:11839751]	21	0.0313	2.12e-15	3.45e-13
GOBP_BIOLOGICAL_ADHESION	1515	The attachment of a cell or organism to a substrate, another cell, or other organism. Biological adhesion includes intracellular attachment between membrane regions. [GOC:isa_complete]	29	0.0191	2.24e-15	3.58e-13
GOBP_NEGATIVE_REGULATION_OF_DEVELOPMENTAL_PROCESS	957	Any process that stops, prevents or reduces the rate or extent of development, the biological process whose specific outcome is the progression of an organism over time from an initial condition (e.g. a zygote, or a young adult) to a later condition (e.g. a multicellular animal or an aged adult). [GOC:ai]	24	0.0251	2.41e-15	3.8e-13
GOBP_POSITIVE_REGULATION_OF_CELL_POPULATION_PROLIFERATION	959	Any process that activates or increases the rate or extent of cell proliferation. [GOC:go_curators]	24	0.025	2.52e-15	3.92e-13
GOBP_HEART_DEVELOPMENT	595	The process whose specific outcome is the progression of the heart over time, from its formation to the mature structure. The heart is a hollow, muscular organ, which, by contracting rhythmically, keeps up the circulation of the blood. [GOC:jid, UBERON:0000948]	20	0.0336	2.81e-15	4.3e-13
GOBP_SKELETAL_SYSTEM_DEVELOPMENT	523	The process whose specific outcome is the progression of the skeleton over time, from its formation to the mature structure. The skeleton is the bony framework of the body in vertebrates (endoskeleton) or the hard outer envelope of insects (exoskeleton or dermoskeleton). [GOC:dph, GOC:jid, GOC:tb]	19	0.0363	3.65e-15	5.51e-13
GOBP_HOMEOSTATIC_PROCESS	1810	Any biological process involved in the maintenance of an internal steady state. [GOC:jl, ISBN:0395825172]	31	0.0171	4.17e-15	6.2e-13
GOBP_POSITIVE_REGULATION_OF_PHOSPHORUS_METABOLIC_PROCESS	887	Any process that increases the frequency, rate or extent of the chemical reactions and pathways involving phosphorus or compounds containing phosphorus. [GOC:dph, GOC:tb]	23	0.0259	4.87e-15	7.14e-13
GOBP_LYMPHOCYTE_ACTIVATION	792	A change in morphology and behavior of a lymphocyte resulting from exposure to a specific antigen, mitogen, cytokine, chemokine, cellular ligand, or soluble factor. [GOC:mgi_curators, ISBN:0781735149]	22	0.0278	5.06e-15	7.21e-13
GOBP_MAPK_CASCADE	792	An intracellular protein kinase cascade containing at least a MAPK, a MAPKK and a MAP3K. The cascade can also contain an additional tiers: the upstream MAP4K. The kinases in each tier phosphorylate and activate the kinase in the downstream tier to transmit a signal within a cell. [GOC:bf, GOC:mtg_signaling_feb11, PMID:20811974, PMID:9561267]	22	0.0278	5.06e-15	7.21e-13
GOBP_ANATOMICAL_STRUCTURE_FORMATION_INVOLVED_IN_MORPHOGENESIS	1209	The developmental process pertaining to the initial formation of an anatomical structure from unspecified parts. This process begins with the specific processes that contribute to the appearance of the discrete structure and ends when the structural rudiment is recognizable. An anatomical structure is any biological entity that occupies space and is distinguished from its surroundings. Anatomical…	26	0.0215	5.31e-15	7.47e-13
GOBP_RESPONSE_TO_NITROGEN_COMPOUND	1108	Any process that results in a change in state or activity of a cell or an organism (in terms of movement, secretion, enzyme production, gene expression, etc.) as a result of a nitrogen compound stimulus. [GOC:pr, GOC:TermGenie]	25	0.0226	6.48e-15	8.99e-13
GOBP_TISSUE_MORPHOGENESIS	625	The process in which the anatomical structures of a tissue are generated and organized. [GOC:dph, GOC:jid]	20	0.032	7.09e-15	9.71e-13
GOBP_CENTRAL_NERVOUS_SYSTEM_DEVELOPMENT	1027	The process whose specific outcome is the progression of the central nervous system over time, from its formation to the mature structure. The central nervous system is the core nervous system that serves an integrating and coordinating function. In vertebrates it consists of the brain and spinal cord. In those invertebrates with a central nervous system it typically consists of a brain, cerebral…	24	0.0234	1.13e-14	1.52e-12
GOCC_TRANSCRIPTION_REGULATOR_COMPLEX	483	A protein complex that is capable of associating with DNA by direct binding, or via other DNA-binding proteins or complexes, and regulating transcription. [GOC:jl]	18	0.0373	1.32e-14	1.76e-12
GOBP_POSITIVE_REGULATION_OF_TRANSFERASE_ACTIVITY	563	Any process that activates or increases the frequency, rate or extent of transferase activity, the catalysis of the transfer of a group, e.g. a methyl group, glycosyl group, acyl group, phosphorus-containing, or other groups, from a donor compound to an acceptor. [GOC:ai]	19	0.0337	1.37e-14	1.81e-12
GOBP_POSITIVE_REGULATION_OF_GENE_EXPRESSION	1147	Any process that increases the frequency, rate or extent of gene expression. Gene expression is the process in which a gene's coding sequence is converted into a mature gene product (protein or RNA). [GOC:txnOH-2018]	25	0.0218	1.41e-14	1.84e-12
GOBP_CELL_CELL_SIGNALING	1633	Any process that mediates the transfer of information from one cell to another. This process includes signal transduction in the receiving cell and, where applicable, release of a ligand and any processes that actively facilitate its transport and presentation to the receiving cell. Examples include signaling via soluble ligands, via cell adhesion molecules and via gap junctions. [GOC:dos, GOC:ma…	29	0.0178	1.52e-14	1.95e-12
GOBP_GROWTH	950	The increase in size or mass of an entire organism, a part of an organism or a cell. [GOC:bf, GOC:ma]	23	0.0242	2.06e-14	2.61e-12
GOBP_UROGENITAL_SYSTEM_DEVELOPMENT	353	The process whose specific outcome is the progression of the urogenital system over time, from its formation to the mature structure. [GOC:go_curators]	16	0.0453	2.13e-14	2.67e-12
GOBP_CELLULAR_RESPONSE_TO_HORMONE_STIMULUS	583	Any process that results in a change in state or activity of a cell (in terms of movement, secretion, enzyme production, gene expression, etc.) as a result of a hormone stimulus. [GOC:mah]	19	0.0326	2.56e-14	3.17e-12
GOBP_APOPTOTIC_SIGNALING_PATHWAY	588	A series of molecular signals which triggers the apoptotic death of a cell. The pathway starts with reception of a signal, and ends when the execution phase of apoptosis is triggered. [GOC:mtg_apoptosis]	19	0.0323	2.98e-14	3.65e-12
GOBP_MONONUCLEAR_CELL_DIFFERENTIATION	434	The process in which a relatively unspecialized cell acquires the specialized features of a mononuclear cell. [CL:0000842, GO_REF:0000086, GOC:TermGenie, PMID:24759906]	17	0.0392	3.37e-14	4.07e-12
GOMF_TRANSCRIPTION_FACTOR_BINDING	594	Binding to a transcription factor, a protein required to initiate or regulate transcription. [ISBN:0198506732]	19	0.032	3.57e-14	4.27e-12
GOBP_NEGATIVE_REGULATION_OF_CELL_DIFFERENTIATION	686	Any process that stops, prevents, or reduces the frequency, rate or extent of cell differentiation. [GOC:go_curators]	20	0.0292	4.03e-14	4.76e-12
GOBP_CELLULAR_RESPONSE_TO_NITROGEN_COMPOUND	698	Any process that results in a change in state or activity of a cell (in terms of movement, secretion, enzyme production, gene expression, etc.) as a result of a nitrogen compound stimulus. [GOC:pr, GOC:TermGenie]	20	0.0287	5.56e-14	6.5e-12
GOBP_REGULATION_OF_HYDROLASE_ACTIVITY	1009	Any process that modulates the frequency, rate or extent of hydrolase activity, the catalysis of the hydrolysis of various bonds, e.g. C-O, C-N, C-C, phosphoric anhydride bonds, etc. Hydrolase is the systematic name for any enzyme of EC class 3. [GOC:ai]	23	0.0228	7.24e-14	8.36e-12
GOBP_REGULATION_OF_RESPONSE_TO_STRESS	1364	Any process that modulates the frequency, rate or extent of a response to stress. Response to stress is a change in state or activity of a cell or an organism (in terms of movement, secretion, enzyme production, gene expression, etc.) as a result of a disturbance in organismal or cellular homeostasis, usually, but not necessarily, exogenous (e.g. temperature, humidity, ionizing radiation). [GOC:d…	26	0.0191	8.66e-14	9.9e-12
GOBP_IN_UTERO_EMBRYONIC_DEVELOPMENT	389	The process whose specific outcome is the progression of the embryo in the uterus over time, from formation of the zygote in the oviduct, to birth. An example of this process is found in Mus musculus. [GOC:go_curators, GOC:mtg_sensu]	16	0.0411	9.49e-14	1.07e-11
GOMF_DNA_BINDING_TRANSCRIPTION_ACTIVATOR_ACTIVITY	464	A DNA-binding transcription factor activity that activates or increases transcription of specific gene sets. [GOC:txnOH-2018]	17	0.0366	9.93e-14	1.11e-11
GOBP_LEUKOCYTE_DIFFERENTIATION	553	The process in which a relatively unspecialized hemopoietic precursor cell acquires the specialized features of a leukocyte. A leukocyte is an achromatic cell of the myeloid or lymphoid lineages capable of ameboid movement, found in blood or other tissue. [CL:0000738, GOC:add, PMID:16551264]	18	0.0325	1.32e-13	1.46e-11
GOBP_MUSCLE_STRUCTURE_DEVELOPMENT	645	The progression of a muscle structure over time, from its formation to its mature state. Muscle structures are contractile cells, tissues or organs that are found in multicellular organisms. [GOC:dph]	19	0.0295	1.54e-13	1.68e-11
GOBP_POSITIVE_REGULATION_OF_KINASE_ACTIVITY	477	Any process that activates or increases the frequency, rate or extent of kinase activity, the catalysis of the transfer of a phosphate group, usually from ATP, to a substrate molecule. [GOC:mah]	17	0.0356	1.55e-13	1.68e-11
GOBP_REGULATION_OF_PROTEIN_KINASE_ACTIVITY	649	Any process that modulates the frequency, rate or extent of protein kinase activity. [GOC:go_curators]	19	0.0293	1.71e-13	1.84e-11
GOBP_RESPONSE_TO_HORMONE	842	Any process that results in a change in state or activity of a cell or an organism (in terms of movement, secretion, enzyme production, gene expression, etc.) as a result of a hormone stimulus. [GOC:jl]	21	0.0249	1.79e-13	1.9e-11
GOBP_REGULATION_OF_CELL_ADHESION	762	Any process that modulates the frequency, rate or extent of attachment of a cell to another cell or to the extracellular matrix. [GOC:mah]	20	0.0262	2.8e-13	2.94e-11
GOBP_POSITIVE_REGULATION_OF_HYDROLASE_ACTIVITY	579	Any process that activates or increases the frequency, rate or extent of hydrolase activity, the catalysis of the hydrolysis of various bonds. [GOC:ai]	18	0.0311	2.86e-13	2.98e-11
Gene/Gene Set Overlap Matrix
Entrez Gene Id	Gene Symbol	Gene Description	GOBP_POSITIVE_REGULATION_OF_NUCLEOBASE_CONTAINING_COMPOUND_METABOLIC_PROCESS	GOBP_POSITIVE_REGULATION_OF_CELLULAR_BIOSYNTHETIC_PROCESS	GOBP_TISSUE_DEVELOPMENT	GOMF_TRANSCRIPTION_REGULATOR_ACTIVITY	GOBP_POSITIVE_REGULATION_OF_RNA_METABOLIC_PROCESS	GOBP_NEGATIVE_REGULATION_OF_NUCLEOBASE_CONTAINING_COMPOUND_METABOLIC_PROCESS	GOBP_POSITIVE_REGULATION_OF_MOLECULAR_FUNCTION	GOBP_REGULATION_OF_CELL_POPULATION_PROLIFERATION	GOBP_REGULATION_OF_CELL_DEATH	GOBP_NEGATIVE_REGULATION_OF_BIOSYNTHETIC_PROCESS	GOBP_POSITIVE_REGULATION_OF_TRANSCRIPTION_BY_RNA_POLYMERASE_II	GOBP_PROGRAMMED_CELL_DEATH	GOMF_SEQUENCE_SPECIFIC_DNA_BINDING	GOBP_POSITIVE_REGULATION_OF_SIGNALING	GOBP_ANIMAL_ORGAN_MORPHOGENESIS	GOBP_CELLULAR_RESPONSE_TO_ENDOGENOUS_STIMULUS	GOBP_REGULATION_OF_CELL_DIFFERENTIATION	GOBP_RESPONSE_TO_ENDOGENOUS_STIMULUS	GOCC_CHROMOSOME	GOBP_EPITHELIUM_DEVELOPMENT	GOBP_EMBRYO_DEVELOPMENT	GOBP_REGULATION_OF_INTRACELLULAR_SIGNAL_TRANSDUCTION	GOBP_PHOSPHORYLATION	GOCC_CHROMATIN	GOBP_POSITIVE_REGULATION_OF_DEVELOPMENTAL_PROCESS	GOBP_POSITIVE_REGULATION_OF_MULTICELLULAR_ORGANISMAL_PROCESS	GOBP_REGULATION_OF_MULTICELLULAR_ORGANISMAL_DEVELOPMENT	GOBP_REGULATION_OF_PHOSPHORUS_METABOLIC_PROCESS	GOBP_NEGATIVE_REGULATION_OF_TRANSCRIPTION_BY_RNA_POLYMERASE_II	GOBP_RESPONSE_TO_OXYGEN_CONTAINING_COMPOUND	GOBP_POSITIVE_REGULATION_OF_CATALYTIC_ACTIVITY	GOBP_POSITIVE_REGULATION_OF_CELL_DIFFERENTIATION	GOBP_PEPTIDYL_AMINO_ACID_MODIFICATION	GOBP_CELLULAR_RESPONSE_TO_OXYGEN_CONTAINING_COMPOUND	GOBP_CHROMATIN_ORGANIZATION	GOBP_REGULATION_OF_PROTEIN_MODIFICATION_PROCESS	GOBP_NEGATIVE_REGULATION_OF_RESPONSE_TO_STIMULUS	GOBP_POSITIVE_REGULATION_OF_INTRACELLULAR_SIGNAL_TRANSDUCTION	GOBP_NEUROGENESIS	GOBP_CIRCULATORY_SYSTEM_DEVELOPMENT	GOBP_NEGATIVE_REGULATION_OF_CELL_DEATH	GOMF_TRANSCRIPTION_COREGULATOR_ACTIVITY	GOBP_EMBRYO_DEVELOPMENT_ENDING_IN_BIRTH_OR_EGG_HATCHING	GOMF_CIS_REGULATORY_REGION_SEQUENCE_SPECIFIC_DNA_BINDING	GOBP_TUBE_DEVELOPMENT	GOBP_CHROMOSOME_ORGANIZATION	GOCC_NUCLEAR_PROTEIN_CONTAINING_COMPLEX
4609	MYC	MYC proto-oncogene, bHLH transcription factor [Source:HGNC Symbol;Acc:HGNC:7553]	GOBP_POSITIVE_REGULATION_OF_NUCLEOBASE_CONTAINING_COMPOUND_METABOLIC_PROCESS	GOBP_POSITIVE_REGULATION_OF_CELLULAR_BIOSYNTHETIC_PROCESS	GOBP_TISSUE_DEVELOPMENT	GOMF_TRANSCRIPTION_REGULATOR_ACTIVITY	GOBP_POSITIVE_REGULATION_OF_RNA_METABOLIC_PROCESS	GOBP_NEGATIVE_REGULATION_OF_NUCLEOBASE_CONTAINING_COMPOUND_METABOLIC_PROCESS	GOBP_POSITIVE_REGULATION_OF_MOLECULAR_FUNCTION	GOBP_REGULATION_OF_CELL_POPULATION_PROLIFERATION	GOBP_REGULATION_OF_CELL_DEATH	GOBP_NEGATIVE_REGULATION_OF_BIOSYNTHETIC_PROCESS	GOBP_POSITIVE_REGULATION_OF_TRANSCRIPTION_BY_RNA_POLYMERASE_II	GOBP_PROGRAMMED_CELL_DEATH	GOMF_SEQUENCE_SPECIFIC_DNA_BINDING	GOBP_POSITIVE_REGULATION_OF_SIGNALING	GOBP_ANIMAL_ORGAN_MORPHOGENESIS	GOBP_CELLULAR_RESPONSE_TO_ENDOGENOUS_STIMULUS	GOBP_REGULATION_OF_CELL_DIFFERENTIATION	GOBP_RESPONSE_TO_ENDOGENOUS_STIMULUS	GOCC_CHROMOSOME	GOBP_EPITHELIUM_DEVELOPMENT	GOBP_EMBRYO_DEVELOPMENT	GOBP_REGULATION_OF_INTRACELLULAR_SIGNAL_TRANSDUCTION	GOBP_PHOSPHORYLATION	GOCC_CHROMATIN	GOBP_POSITIVE_REGULATION_OF_DEVELOPMENTAL_PROCESS	GOBP_POSITIVE_REGULATION_OF_MULTICELLULAR_ORGANISMAL_PROCESS	GOBP_REGULATION_OF_MULTICELLULAR_ORGANISMAL_DEVELOPMENT	GOBP_REGULATION_OF_PHOSPHORUS_METABOLIC_PROCESS	GOBP_NEGATIVE_REGULATION_OF_TRANSCRIPTION_BY_RNA_POLYMERASE_II	GOBP_RESPONSE_TO_OXYGEN_CONTAINING_COMPOUND	GOBP_POSITIVE_REGULATION_OF_CATALYTIC_ACTIVITY	GOBP_POSITIVE_REGULATION_OF_CELL_DIFFERENTIATION		GOBP_CELLULAR_RESPONSE_TO_OXYGEN_CONTAINING_COMPOUND	GOBP_CHROMATIN_ORGANIZATION		GOBP_NEGATIVE_REGULATION_OF_RESPONSE_TO_STIMULUS	GOBP_POSITIVE_REGULATION_OF_INTRACELLULAR_SIGNAL_TRANSDUCTION	GOBP_NEUROGENESIS		GOBP_NEGATIVE_REGULATION_OF_CELL_DEATH		GOBP_EMBRYO_DEVELOPMENT_ENDING_IN_BIRTH_OR_EGG_HATCHING	GOMF_CIS_REGULATORY_REGION_SEQUENCE_SPECIFIC_DNA_BINDING	GOBP_TUBE_DEVELOPMENT	GOBP_CHROMOSOME_ORGANIZATION	GOCC_NUCLEAR_PROTEIN_CONTAINING_COMPLEX
6934	TCF7L2	transcription factor 7 like 2 [Source:HGNC Symbol;Acc:HGNC:11641]	GOBP_POSITIVE_REGULATION_OF_NUCLEOBASE_CONTAINING_COMPOUND_METABOLIC_PROCESS	GOBP_POSITIVE_REGULATION_OF_CELLULAR_BIOSYNTHETIC_PROCESS	GOBP_TISSUE_DEVELOPMENT	GOMF_TRANSCRIPTION_REGULATOR_ACTIVITY	GOBP_POSITIVE_REGULATION_OF_RNA_METABOLIC_PROCESS	GOBP_NEGATIVE_REGULATION_OF_NUCLEOBASE_CONTAINING_COMPOUND_METABOLIC_PROCESS	GOBP_POSITIVE_REGULATION_OF_MOLECULAR_FUNCTION	GOBP_REGULATION_OF_CELL_POPULATION_PROLIFERATION	GOBP_REGULATION_OF_CELL_DEATH	GOBP_NEGATIVE_REGULATION_OF_BIOSYNTHETIC_PROCESS	GOBP_POSITIVE_REGULATION_OF_TRANSCRIPTION_BY_RNA_POLYMERASE_II	GOBP_PROGRAMMED_CELL_DEATH	GOMF_SEQUENCE_SPECIFIC_DNA_BINDING	GOBP_POSITIVE_REGULATION_OF_SIGNALING			GOBP_REGULATION_OF_CELL_DIFFERENTIATION		GOCC_CHROMOSOME			GOBP_REGULATION_OF_INTRACELLULAR_SIGNAL_TRANSDUCTION		GOCC_CHROMATIN	GOBP_POSITIVE_REGULATION_OF_DEVELOPMENTAL_PROCESS	GOBP_POSITIVE_REGULATION_OF_MULTICELLULAR_ORGANISMAL_PROCESS			GOBP_NEGATIVE_REGULATION_OF_TRANSCRIPTION_BY_RNA_POLYMERASE_II	GOBP_RESPONSE_TO_OXYGEN_CONTAINING_COMPOUND		GOBP_POSITIVE_REGULATION_OF_CELL_DIFFERENTIATION					GOBP_NEGATIVE_REGULATION_OF_RESPONSE_TO_STIMULUS	GOBP_POSITIVE_REGULATION_OF_INTRACELLULAR_SIGNAL_TRANSDUCTION		GOBP_CIRCULATORY_SYSTEM_DEVELOPMENT	GOBP_NEGATIVE_REGULATION_OF_CELL_DEATH			GOMF_CIS_REGULATORY_REGION_SEQUENCE_SPECIFIC_DNA_BINDING		GOBP_CHROMOSOME_ORGANIZATION	GOCC_NUCLEAR_PROTEIN_CONTAINING_COMPLEX
5925	RB1	RB transcriptional corepressor 1 [Source:HGNC Symbol;Acc:HGNC:9884]	GOBP_POSITIVE_REGULATION_OF_NUCLEOBASE_CONTAINING_COMPOUND_METABOLIC_PROCESS	GOBP_POSITIVE_REGULATION_OF_CELLULAR_BIOSYNTHETIC_PROCESS	GOBP_TISSUE_DEVELOPMENT	GOMF_TRANSCRIPTION_REGULATOR_ACTIVITY	GOBP_POSITIVE_REGULATION_OF_RNA_METABOLIC_PROCESS	GOBP_NEGATIVE_REGULATION_OF_NUCLEOBASE_CONTAINING_COMPOUND_METABOLIC_PROCESS	GOBP_POSITIVE_REGULATION_OF_MOLECULAR_FUNCTION	GOBP_REGULATION_OF_CELL_POPULATION_PROLIFERATION	GOBP_REGULATION_OF_CELL_DEATH	GOBP_NEGATIVE_REGULATION_OF_BIOSYNTHETIC_PROCESS	GOBP_POSITIVE_REGULATION_OF_TRANSCRIPTION_BY_RNA_POLYMERASE_II	GOBP_PROGRAMMED_CELL_DEATH	GOMF_SEQUENCE_SPECIFIC_DNA_BINDING			GOBP_CELLULAR_RESPONSE_TO_ENDOGENOUS_STIMULUS	GOBP_REGULATION_OF_CELL_DIFFERENTIATION	GOBP_RESPONSE_TO_ENDOGENOUS_STIMULUS	GOCC_CHROMOSOME				GOBP_PHOSPHORYLATION	GOCC_CHROMATIN	GOBP_POSITIVE_REGULATION_OF_DEVELOPMENTAL_PROCESS	GOBP_POSITIVE_REGULATION_OF_MULTICELLULAR_ORGANISMAL_PROCESS	GOBP_REGULATION_OF_MULTICELLULAR_ORGANISMAL_DEVELOPMENT	GOBP_REGULATION_OF_PHOSPHORUS_METABOLIC_PROCESS	GOBP_NEGATIVE_REGULATION_OF_TRANSCRIPTION_BY_RNA_POLYMERASE_II	GOBP_RESPONSE_TO_OXYGEN_CONTAINING_COMPOUND		GOBP_POSITIVE_REGULATION_OF_CELL_DIFFERENTIATION		GOBP_CELLULAR_RESPONSE_TO_OXYGEN_CONTAINING_COMPOUND	GOBP_CHROMATIN_ORGANIZATION	GOBP_REGULATION_OF_PROTEIN_MODIFICATION_PROCESS	GOBP_NEGATIVE_REGULATION_OF_RESPONSE_TO_STIMULUS		GOBP_NEUROGENESIS	GOBP_CIRCULATORY_SYSTEM_DEVELOPMENT	GOBP_NEGATIVE_REGULATION_OF_CELL_DEATH	GOMF_TRANSCRIPTION_COREGULATOR_ACTIVITY			GOBP_TUBE_DEVELOPMENT	GOBP_CHROMOSOME_ORGANIZATION	GOCC_NUCLEAR_PROTEIN_CONTAINING_COMPLEX
64855	NIBAN2	niban apoptosis regulator 2 [Source:HGNC Symbol;Acc:HGNC:25282]	GOBP_POSITIVE_REGULATION_OF_NUCLEOBASE_CONTAINING_COMPOUND_METABOLIC_PROCESS	GOBP_POSITIVE_REGULATION_OF_CELLULAR_BIOSYNTHETIC_PROCESS	GOBP_TISSUE_DEVELOPMENT	GOMF_TRANSCRIPTION_REGULATOR_ACTIVITY	GOBP_POSITIVE_REGULATION_OF_RNA_METABOLIC_PROCESS	GOBP_NEGATIVE_REGULATION_OF_NUCLEOBASE_CONTAINING_COMPOUND_METABOLIC_PROCESS	GOBP_POSITIVE_REGULATION_OF_MOLECULAR_FUNCTION	GOBP_REGULATION_OF_CELL_POPULATION_PROLIFERATION	GOBP_REGULATION_OF_CELL_DEATH	GOBP_NEGATIVE_REGULATION_OF_BIOSYNTHETIC_PROCESS		GOBP_PROGRAMMED_CELL_DEATH					GOBP_REGULATION_OF_CELL_DIFFERENTIATION				GOBP_EMBRYO_DEVELOPMENT				GOBP_POSITIVE_REGULATION_OF_DEVELOPMENTAL_PROCESS	GOBP_POSITIVE_REGULATION_OF_MULTICELLULAR_ORGANISMAL_PROCESS	GOBP_REGULATION_OF_MULTICELLULAR_ORGANISMAL_DEVELOPMENT					GOBP_POSITIVE_REGULATION_OF_CELL_DIFFERENTIATION					GOBP_NEGATIVE_REGULATION_OF_RESPONSE_TO_STIMULUS		GOBP_NEUROGENESIS	GOBP_CIRCULATORY_SYSTEM_DEVELOPMENT	GOBP_NEGATIVE_REGULATION_OF_CELL_DEATH	GOMF_TRANSCRIPTION_COREGULATOR_ACTIVITY			GOBP_TUBE_DEVELOPMENT
2033	EP300	E1A binding protein p300 [Source:HGNC Symbol;Acc:HGNC:3373]	GOBP_POSITIVE_REGULATION_OF_NUCLEOBASE_CONTAINING_COMPOUND_METABOLIC_PROCESS	GOBP_POSITIVE_REGULATION_OF_CELLULAR_BIOSYNTHETIC_PROCESS	GOBP_TISSUE_DEVELOPMENT	GOMF_TRANSCRIPTION_REGULATOR_ACTIVITY	GOBP_POSITIVE_REGULATION_OF_RNA_METABOLIC_PROCESS	GOBP_NEGATIVE_REGULATION_OF_NUCLEOBASE_CONTAINING_COMPOUND_METABOLIC_PROCESS	GOBP_POSITIVE_REGULATION_OF_MOLECULAR_FUNCTION			GOBP_NEGATIVE_REGULATION_OF_BIOSYNTHETIC_PROCESS	GOBP_POSITIVE_REGULATION_OF_TRANSCRIPTION_BY_RNA_POLYMERASE_II	GOBP_PROGRAMMED_CELL_DEATH		GOBP_POSITIVE_REGULATION_OF_SIGNALING	GOBP_ANIMAL_ORGAN_MORPHOGENESIS	GOBP_CELLULAR_RESPONSE_TO_ENDOGENOUS_STIMULUS		GOBP_RESPONSE_TO_ENDOGENOUS_STIMULUS	GOCC_CHROMOSOME	GOBP_EPITHELIUM_DEVELOPMENT	GOBP_EMBRYO_DEVELOPMENT	GOBP_REGULATION_OF_INTRACELLULAR_SIGNAL_TRANSDUCTION	GOBP_PHOSPHORYLATION					GOBP_REGULATION_OF_PHOSPHORUS_METABOLIC_PROCESS	GOBP_NEGATIVE_REGULATION_OF_TRANSCRIPTION_BY_RNA_POLYMERASE_II				GOBP_PEPTIDYL_AMINO_ACID_MODIFICATION		GOBP_CHROMATIN_ORGANIZATION	GOBP_REGULATION_OF_PROTEIN_MODIFICATION_PROCESS		GOBP_POSITIVE_REGULATION_OF_INTRACELLULAR_SIGNAL_TRANSDUCTION	GOBP_NEUROGENESIS	GOBP_CIRCULATORY_SYSTEM_DEVELOPMENT		GOMF_TRANSCRIPTION_COREGULATOR_ACTIVITY	GOBP_EMBRYO_DEVELOPMENT_ENDING_IN_BIRTH_OR_EGG_HATCHING		GOBP_TUBE_DEVELOPMENT	GOBP_CHROMOSOME_ORGANIZATION	GOCC_NUCLEAR_PROTEIN_CONTAINING_COMPLEX
84159	ARID5B	AT-rich interaction domain 5B [Source:HGNC Symbol;Acc:HGNC:17362]	GOBP_POSITIVE_REGULATION_OF_NUCLEOBASE_CONTAINING_COMPOUND_METABOLIC_PROCESS	GOBP_POSITIVE_REGULATION_OF_CELLULAR_BIOSYNTHETIC_PROCESS	GOBP_TISSUE_DEVELOPMENT	GOMF_TRANSCRIPTION_REGULATOR_ACTIVITY	GOBP_POSITIVE_REGULATION_OF_RNA_METABOLIC_PROCESS	GOBP_NEGATIVE_REGULATION_OF_NUCLEOBASE_CONTAINING_COMPOUND_METABOLIC_PROCESS	GOBP_POSITIVE_REGULATION_OF_MOLECULAR_FUNCTION			GOBP_NEGATIVE_REGULATION_OF_BIOSYNTHETIC_PROCESS			GOMF_SEQUENCE_SPECIFIC_DNA_BINDING		GOBP_ANIMAL_ORGAN_MORPHOGENESIS														GOBP_NEGATIVE_REGULATION_OF_TRANSCRIPTION_BY_RNA_POLYMERASE_II													GOMF_TRANSCRIPTION_COREGULATOR_ACTIVITY
4089	SMAD4	SMAD family member 4 [Source:HGNC Symbol;Acc:HGNC:6770]	GOBP_POSITIVE_REGULATION_OF_NUCLEOBASE_CONTAINING_COMPOUND_METABOLIC_PROCESS	GOBP_POSITIVE_REGULATION_OF_CELLULAR_BIOSYNTHETIC_PROCESS	GOBP_TISSUE_DEVELOPMENT	GOMF_TRANSCRIPTION_REGULATOR_ACTIVITY	GOBP_POSITIVE_REGULATION_OF_RNA_METABOLIC_PROCESS	GOBP_NEGATIVE_REGULATION_OF_NUCLEOBASE_CONTAINING_COMPOUND_METABOLIC_PROCESS		GOBP_REGULATION_OF_CELL_POPULATION_PROLIFERATION	GOBP_REGULATION_OF_CELL_DEATH	GOBP_NEGATIVE_REGULATION_OF_BIOSYNTHETIC_PROCESS	GOBP_POSITIVE_REGULATION_OF_TRANSCRIPTION_BY_RNA_POLYMERASE_II	GOBP_PROGRAMMED_CELL_DEATH	GOMF_SEQUENCE_SPECIFIC_DNA_BINDING	GOBP_POSITIVE_REGULATION_OF_SIGNALING	GOBP_ANIMAL_ORGAN_MORPHOGENESIS	GOBP_CELLULAR_RESPONSE_TO_ENDOGENOUS_STIMULUS	GOBP_REGULATION_OF_CELL_DIFFERENTIATION	GOBP_RESPONSE_TO_ENDOGENOUS_STIMULUS	GOCC_CHROMOSOME	GOBP_EPITHELIUM_DEVELOPMENT	GOBP_EMBRYO_DEVELOPMENT	GOBP_REGULATION_OF_INTRACELLULAR_SIGNAL_TRANSDUCTION	GOBP_PHOSPHORYLATION	GOCC_CHROMATIN	GOBP_POSITIVE_REGULATION_OF_DEVELOPMENTAL_PROCESS	GOBP_POSITIVE_REGULATION_OF_MULTICELLULAR_ORGANISMAL_PROCESS	GOBP_REGULATION_OF_MULTICELLULAR_ORGANISMAL_DEVELOPMENT	GOBP_REGULATION_OF_PHOSPHORUS_METABOLIC_PROCESS	GOBP_NEGATIVE_REGULATION_OF_TRANSCRIPTION_BY_RNA_POLYMERASE_II	GOBP_RESPONSE_TO_OXYGEN_CONTAINING_COMPOUND		GOBP_POSITIVE_REGULATION_OF_CELL_DIFFERENTIATION	GOBP_PEPTIDYL_AMINO_ACID_MODIFICATION	GOBP_CELLULAR_RESPONSE_TO_OXYGEN_CONTAINING_COMPOUND		GOBP_REGULATION_OF_PROTEIN_MODIFICATION_PROCESS	GOBP_NEGATIVE_REGULATION_OF_RESPONSE_TO_STIMULUS		GOBP_NEUROGENESIS	GOBP_CIRCULATORY_SYSTEM_DEVELOPMENT	GOBP_NEGATIVE_REGULATION_OF_CELL_DEATH		GOBP_EMBRYO_DEVELOPMENT_ENDING_IN_BIRTH_OR_EGG_HATCHING	GOMF_CIS_REGULATORY_REGION_SEQUENCE_SPECIFIC_DNA_BINDING	GOBP_TUBE_DEVELOPMENT		GOCC_NUCLEAR_PROTEIN_CONTAINING_COMPLEX
8626	TP63	tumor protein p63 [Source:HGNC Symbol;Acc:HGNC:15979]	GOBP_POSITIVE_REGULATION_OF_NUCLEOBASE_CONTAINING_COMPOUND_METABOLIC_PROCESS	GOBP_POSITIVE_REGULATION_OF_CELLULAR_BIOSYNTHETIC_PROCESS	GOBP_TISSUE_DEVELOPMENT	GOMF_TRANSCRIPTION_REGULATOR_ACTIVITY	GOBP_POSITIVE_REGULATION_OF_RNA_METABOLIC_PROCESS	GOBP_NEGATIVE_REGULATION_OF_NUCLEOBASE_CONTAINING_COMPOUND_METABOLIC_PROCESS		GOBP_REGULATION_OF_CELL_POPULATION_PROLIFERATION	GOBP_REGULATION_OF_CELL_DEATH	GOBP_NEGATIVE_REGULATION_OF_BIOSYNTHETIC_PROCESS	GOBP_POSITIVE_REGULATION_OF_TRANSCRIPTION_BY_RNA_POLYMERASE_II	GOBP_PROGRAMMED_CELL_DEATH	GOMF_SEQUENCE_SPECIFIC_DNA_BINDING	GOBP_POSITIVE_REGULATION_OF_SIGNALING	GOBP_ANIMAL_ORGAN_MORPHOGENESIS	GOBP_CELLULAR_RESPONSE_TO_ENDOGENOUS_STIMULUS	GOBP_REGULATION_OF_CELL_DIFFERENTIATION	GOBP_RESPONSE_TO_ENDOGENOUS_STIMULUS	GOCC_CHROMOSOME	GOBP_EPITHELIUM_DEVELOPMENT	GOBP_EMBRYO_DEVELOPMENT			GOCC_CHROMATIN	GOBP_POSITIVE_REGULATION_OF_DEVELOPMENTAL_PROCESS	GOBP_POSITIVE_REGULATION_OF_MULTICELLULAR_ORGANISMAL_PROCESS	GOBP_REGULATION_OF_MULTICELLULAR_ORGANISMAL_DEVELOPMENT		GOBP_NEGATIVE_REGULATION_OF_TRANSCRIPTION_BY_RNA_POLYMERASE_II			GOBP_POSITIVE_REGULATION_OF_CELL_DIFFERENTIATION			GOBP_CHROMATIN_ORGANIZATION		GOBP_NEGATIVE_REGULATION_OF_RESPONSE_TO_STIMULUS							GOMF_CIS_REGULATORY_REGION_SEQUENCE_SPECIFIC_DNA_BINDING	GOBP_TUBE_DEVELOPMENT	GOBP_CHROMOSOME_ORGANIZATION
10413	YAP1	Yes1 associated transcriptional regulator [Source:HGNC Symbol;Acc:HGNC:16262]	GOBP_POSITIVE_REGULATION_OF_NUCLEOBASE_CONTAINING_COMPOUND_METABOLIC_PROCESS	GOBP_POSITIVE_REGULATION_OF_CELLULAR_BIOSYNTHETIC_PROCESS	GOBP_TISSUE_DEVELOPMENT	GOMF_TRANSCRIPTION_REGULATOR_ACTIVITY	GOBP_POSITIVE_REGULATION_OF_RNA_METABOLIC_PROCESS	GOBP_NEGATIVE_REGULATION_OF_NUCLEOBASE_CONTAINING_COMPOUND_METABOLIC_PROCESS		GOBP_REGULATION_OF_CELL_POPULATION_PROLIFERATION	GOBP_REGULATION_OF_CELL_DEATH	GOBP_NEGATIVE_REGULATION_OF_BIOSYNTHETIC_PROCESS	GOBP_POSITIVE_REGULATION_OF_TRANSCRIPTION_BY_RNA_POLYMERASE_II	GOBP_PROGRAMMED_CELL_DEATH	GOMF_SEQUENCE_SPECIFIC_DNA_BINDING	GOBP_POSITIVE_REGULATION_OF_SIGNALING	GOBP_ANIMAL_ORGAN_MORPHOGENESIS	GOBP_CELLULAR_RESPONSE_TO_ENDOGENOUS_STIMULUS	GOBP_REGULATION_OF_CELL_DIFFERENTIATION	GOBP_RESPONSE_TO_ENDOGENOUS_STIMULUS		GOBP_EPITHELIUM_DEVELOPMENT	GOBP_EMBRYO_DEVELOPMENT				GOBP_POSITIVE_REGULATION_OF_DEVELOPMENTAL_PROCESS	GOBP_POSITIVE_REGULATION_OF_MULTICELLULAR_ORGANISMAL_PROCESS	GOBP_REGULATION_OF_MULTICELLULAR_ORGANISMAL_DEVELOPMENT		GOBP_NEGATIVE_REGULATION_OF_TRANSCRIPTION_BY_RNA_POLYMERASE_II	GOBP_RESPONSE_TO_OXYGEN_CONTAINING_COMPOUND		GOBP_POSITIVE_REGULATION_OF_CELL_DIFFERENTIATION		GOBP_CELLULAR_RESPONSE_TO_OXYGEN_CONTAINING_COMPOUND			GOBP_NEGATIVE_REGULATION_OF_RESPONSE_TO_STIMULUS		GOBP_NEUROGENESIS	GOBP_CIRCULATORY_SYSTEM_DEVELOPMENT	GOBP_NEGATIVE_REGULATION_OF_CELL_DEATH	GOMF_TRANSCRIPTION_COREGULATOR_ACTIVITY	GOBP_EMBRYO_DEVELOPMENT_ENDING_IN_BIRTH_OR_EGG_HATCHING	GOMF_CIS_REGULATORY_REGION_SEQUENCE_SPECIFIC_DNA_BINDING	GOBP_TUBE_DEVELOPMENT		GOCC_NUCLEAR_PROTEIN_CONTAINING_COMPLEX
6926	TBX3	T-box transcription factor 3 [Source:HGNC Symbol;Acc:HGNC:11602]	GOBP_POSITIVE_REGULATION_OF_NUCLEOBASE_CONTAINING_COMPOUND_METABOLIC_PROCESS	GOBP_POSITIVE_REGULATION_OF_CELLULAR_BIOSYNTHETIC_PROCESS	GOBP_TISSUE_DEVELOPMENT	GOMF_TRANSCRIPTION_REGULATOR_ACTIVITY	GOBP_POSITIVE_REGULATION_OF_RNA_METABOLIC_PROCESS	GOBP_NEGATIVE_REGULATION_OF_NUCLEOBASE_CONTAINING_COMPOUND_METABOLIC_PROCESS		GOBP_REGULATION_OF_CELL_POPULATION_PROLIFERATION	GOBP_REGULATION_OF_CELL_DEATH	GOBP_NEGATIVE_REGULATION_OF_BIOSYNTHETIC_PROCESS	GOBP_POSITIVE_REGULATION_OF_TRANSCRIPTION_BY_RNA_POLYMERASE_II	GOBP_PROGRAMMED_CELL_DEATH	GOMF_SEQUENCE_SPECIFIC_DNA_BINDING		GOBP_ANIMAL_ORGAN_MORPHOGENESIS		GOBP_REGULATION_OF_CELL_DIFFERENTIATION		GOCC_CHROMOSOME	GOBP_EPITHELIUM_DEVELOPMENT	GOBP_EMBRYO_DEVELOPMENT			GOCC_CHROMATIN			GOBP_REGULATION_OF_MULTICELLULAR_ORGANISMAL_DEVELOPMENT		GOBP_NEGATIVE_REGULATION_OF_TRANSCRIPTION_BY_RNA_POLYMERASE_II											GOBP_CIRCULATORY_SYSTEM_DEVELOPMENT	GOBP_NEGATIVE_REGULATION_OF_CELL_DEATH		GOBP_EMBRYO_DEVELOPMENT_ENDING_IN_BIRTH_OR_EGG_HATCHING	GOMF_CIS_REGULATORY_REGION_SEQUENCE_SPECIFIC_DNA_BINDING	GOBP_TUBE_DEVELOPMENT
7704	ZBTB16	zinc finger and BTB domain containing 16 [Source:HGNC Symbol;Acc:HGNC:12930]	GOBP_POSITIVE_REGULATION_OF_NUCLEOBASE_CONTAINING_COMPOUND_METABOLIC_PROCESS	GOBP_POSITIVE_REGULATION_OF_CELLULAR_BIOSYNTHETIC_PROCESS	GOBP_TISSUE_DEVELOPMENT	GOMF_TRANSCRIPTION_REGULATOR_ACTIVITY	GOBP_POSITIVE_REGULATION_OF_RNA_METABOLIC_PROCESS	GOBP_NEGATIVE_REGULATION_OF_NUCLEOBASE_CONTAINING_COMPOUND_METABOLIC_PROCESS		GOBP_REGULATION_OF_CELL_POPULATION_PROLIFERATION	GOBP_REGULATION_OF_CELL_DEATH	GOBP_NEGATIVE_REGULATION_OF_BIOSYNTHETIC_PROCESS	GOBP_POSITIVE_REGULATION_OF_TRANSCRIPTION_BY_RNA_POLYMERASE_II	GOBP_PROGRAMMED_CELL_DEATH	GOMF_SEQUENCE_SPECIFIC_DNA_BINDING				GOBP_REGULATION_OF_CELL_DIFFERENTIATION				GOBP_EMBRYO_DEVELOPMENT				GOBP_POSITIVE_REGULATION_OF_DEVELOPMENTAL_PROCESS	GOBP_POSITIVE_REGULATION_OF_MULTICELLULAR_ORGANISMAL_PROCESS	GOBP_REGULATION_OF_MULTICELLULAR_ORGANISMAL_DEVELOPMENT		GOBP_NEGATIVE_REGULATION_OF_TRANSCRIPTION_BY_RNA_POLYMERASE_II			GOBP_POSITIVE_REGULATION_OF_CELL_DIFFERENTIATION												GOMF_CIS_REGULATORY_REGION_SEQUENCE_SPECIFIC_DNA_BINDING
6664	SOX11	SRY-box transcription factor 11 [Source:HGNC Symbol;Acc:HGNC:11191]	GOBP_POSITIVE_REGULATION_OF_NUCLEOBASE_CONTAINING_COMPOUND_METABOLIC_PROCESS	GOBP_POSITIVE_REGULATION_OF_CELLULAR_BIOSYNTHETIC_PROCESS	GOBP_TISSUE_DEVELOPMENT	GOMF_TRANSCRIPTION_REGULATOR_ACTIVITY	GOBP_POSITIVE_REGULATION_OF_RNA_METABOLIC_PROCESS	GOBP_NEGATIVE_REGULATION_OF_NUCLEOBASE_CONTAINING_COMPOUND_METABOLIC_PROCESS		GOBP_REGULATION_OF_CELL_POPULATION_PROLIFERATION	GOBP_REGULATION_OF_CELL_DEATH	GOBP_NEGATIVE_REGULATION_OF_BIOSYNTHETIC_PROCESS	GOBP_POSITIVE_REGULATION_OF_TRANSCRIPTION_BY_RNA_POLYMERASE_II		GOMF_SEQUENCE_SPECIFIC_DNA_BINDING	GOBP_POSITIVE_REGULATION_OF_SIGNALING	GOBP_ANIMAL_ORGAN_MORPHOGENESIS	GOBP_CELLULAR_RESPONSE_TO_ENDOGENOUS_STIMULUS	GOBP_REGULATION_OF_CELL_DIFFERENTIATION	GOBP_RESPONSE_TO_ENDOGENOUS_STIMULUS	GOCC_CHROMOSOME	GOBP_EPITHELIUM_DEVELOPMENT	GOBP_EMBRYO_DEVELOPMENT	GOBP_REGULATION_OF_INTRACELLULAR_SIGNAL_TRANSDUCTION		GOCC_CHROMATIN	GOBP_POSITIVE_REGULATION_OF_DEVELOPMENTAL_PROCESS	GOBP_POSITIVE_REGULATION_OF_MULTICELLULAR_ORGANISMAL_PROCESS	GOBP_REGULATION_OF_MULTICELLULAR_ORGANISMAL_DEVELOPMENT		GOBP_NEGATIVE_REGULATION_OF_TRANSCRIPTION_BY_RNA_POLYMERASE_II			GOBP_POSITIVE_REGULATION_OF_CELL_DIFFERENTIATION						GOBP_POSITIVE_REGULATION_OF_INTRACELLULAR_SIGNAL_TRANSDUCTION	GOBP_NEUROGENESIS	GOBP_CIRCULATORY_SYSTEM_DEVELOPMENT	GOBP_NEGATIVE_REGULATION_OF_CELL_DEATH		GOBP_EMBRYO_DEVELOPMENT_ENDING_IN_BIRTH_OR_EGG_HATCHING	GOMF_CIS_REGULATORY_REGION_SEQUENCE_SPECIFIC_DNA_BINDING	GOBP_TUBE_DEVELOPMENT
4087	SMAD2	SMAD family member 2 [Source:HGNC Symbol;Acc:HGNC:6768]	GOBP_POSITIVE_REGULATION_OF_NUCLEOBASE_CONTAINING_COMPOUND_METABOLIC_PROCESS	GOBP_POSITIVE_REGULATION_OF_CELLULAR_BIOSYNTHETIC_PROCESS	GOBP_TISSUE_DEVELOPMENT	GOMF_TRANSCRIPTION_REGULATOR_ACTIVITY	GOBP_POSITIVE_REGULATION_OF_RNA_METABOLIC_PROCESS	GOBP_NEGATIVE_REGULATION_OF_NUCLEOBASE_CONTAINING_COMPOUND_METABOLIC_PROCESS		GOBP_REGULATION_OF_CELL_POPULATION_PROLIFERATION		GOBP_NEGATIVE_REGULATION_OF_BIOSYNTHETIC_PROCESS	GOBP_POSITIVE_REGULATION_OF_TRANSCRIPTION_BY_RNA_POLYMERASE_II		GOMF_SEQUENCE_SPECIFIC_DNA_BINDING	GOBP_POSITIVE_REGULATION_OF_SIGNALING	GOBP_ANIMAL_ORGAN_MORPHOGENESIS	GOBP_CELLULAR_RESPONSE_TO_ENDOGENOUS_STIMULUS	GOBP_REGULATION_OF_CELL_DIFFERENTIATION	GOBP_RESPONSE_TO_ENDOGENOUS_STIMULUS	GOCC_CHROMOSOME	GOBP_EPITHELIUM_DEVELOPMENT	GOBP_EMBRYO_DEVELOPMENT		GOBP_PHOSPHORYLATION	GOCC_CHROMATIN	GOBP_POSITIVE_REGULATION_OF_DEVELOPMENTAL_PROCESS	GOBP_POSITIVE_REGULATION_OF_MULTICELLULAR_ORGANISMAL_PROCESS				GOBP_RESPONSE_TO_OXYGEN_CONTAINING_COMPOUND		GOBP_POSITIVE_REGULATION_OF_CELL_DIFFERENTIATION								GOBP_CIRCULATORY_SYSTEM_DEVELOPMENT			GOBP_EMBRYO_DEVELOPMENT_ENDING_IN_BIRTH_OR_EGG_HATCHING	GOMF_CIS_REGULATORY_REGION_SEQUENCE_SPECIFIC_DNA_BINDING	GOBP_TUBE_DEVELOPMENT		GOCC_NUCLEAR_PROTEIN_CONTAINING_COMPLEX
6657	SOX2	SRY-box transcription factor 2 [Source:HGNC Symbol;Acc:HGNC:11195]	GOBP_POSITIVE_REGULATION_OF_NUCLEOBASE_CONTAINING_COMPOUND_METABOLIC_PROCESS	GOBP_POSITIVE_REGULATION_OF_CELLULAR_BIOSYNTHETIC_PROCESS	GOBP_TISSUE_DEVELOPMENT	GOMF_TRANSCRIPTION_REGULATOR_ACTIVITY	GOBP_POSITIVE_REGULATION_OF_RNA_METABOLIC_PROCESS	GOBP_NEGATIVE_REGULATION_OF_NUCLEOBASE_CONTAINING_COMPOUND_METABOLIC_PROCESS		GOBP_REGULATION_OF_CELL_POPULATION_PROLIFERATION		GOBP_NEGATIVE_REGULATION_OF_BIOSYNTHETIC_PROCESS	GOBP_POSITIVE_REGULATION_OF_TRANSCRIPTION_BY_RNA_POLYMERASE_II		GOMF_SEQUENCE_SPECIFIC_DNA_BINDING	GOBP_POSITIVE_REGULATION_OF_SIGNALING			GOBP_REGULATION_OF_CELL_DIFFERENTIATION		GOCC_CHROMOSOME		GOBP_EMBRYO_DEVELOPMENT	GOBP_REGULATION_OF_INTRACELLULAR_SIGNAL_TRANSDUCTION		GOCC_CHROMATIN	GOBP_POSITIVE_REGULATION_OF_DEVELOPMENTAL_PROCESS				GOBP_NEGATIVE_REGULATION_OF_TRANSCRIPTION_BY_RNA_POLYMERASE_II			GOBP_POSITIVE_REGULATION_OF_CELL_DIFFERENTIATION			GOBP_CHROMATIN_ORGANIZATION		GOBP_NEGATIVE_REGULATION_OF_RESPONSE_TO_STIMULUS	GOBP_POSITIVE_REGULATION_OF_INTRACELLULAR_SIGNAL_TRANSDUCTION	GOBP_NEUROGENESIS					GOMF_CIS_REGULATORY_REGION_SEQUENCE_SPECIFIC_DNA_BINDING		GOBP_CHROMOSOME_ORGANIZATION
6935	ZEB1	zinc finger E-box binding homeobox 1 [Source:HGNC Symbol;Acc:HGNC:11642]	GOBP_POSITIVE_REGULATION_OF_NUCLEOBASE_CONTAINING_COMPOUND_METABOLIC_PROCESS	GOBP_POSITIVE_REGULATION_OF_CELLULAR_BIOSYNTHETIC_PROCESS	GOBP_TISSUE_DEVELOPMENT	GOMF_TRANSCRIPTION_REGULATOR_ACTIVITY	GOBP_POSITIVE_REGULATION_OF_RNA_METABOLIC_PROCESS	GOBP_NEGATIVE_REGULATION_OF_NUCLEOBASE_CONTAINING_COMPOUND_METABOLIC_PROCESS		GOBP_REGULATION_OF_CELL_POPULATION_PROLIFERATION		GOBP_NEGATIVE_REGULATION_OF_BIOSYNTHETIC_PROCESS	GOBP_POSITIVE_REGULATION_OF_TRANSCRIPTION_BY_RNA_POLYMERASE_II		GOMF_SEQUENCE_SPECIFIC_DNA_BINDING		GOBP_ANIMAL_ORGAN_MORPHOGENESIS	GOBP_CELLULAR_RESPONSE_TO_ENDOGENOUS_STIMULUS	GOBP_REGULATION_OF_CELL_DIFFERENTIATION	GOBP_RESPONSE_TO_ENDOGENOUS_STIMULUS	GOCC_CHROMOSOME	GOBP_EPITHELIUM_DEVELOPMENT	GOBP_EMBRYO_DEVELOPMENT			GOCC_CHROMATIN	GOBP_POSITIVE_REGULATION_OF_DEVELOPMENTAL_PROCESS		GOBP_REGULATION_OF_MULTICELLULAR_ORGANISMAL_DEVELOPMENT		GOBP_NEGATIVE_REGULATION_OF_TRANSCRIPTION_BY_RNA_POLYMERASE_II	GOBP_RESPONSE_TO_OXYGEN_CONTAINING_COMPOUND		GOBP_POSITIVE_REGULATION_OF_CELL_DIFFERENTIATION		GOBP_CELLULAR_RESPONSE_TO_OXYGEN_CONTAINING_COMPOUND					GOBP_NEUROGENESIS				GOBP_EMBRYO_DEVELOPMENT_ENDING_IN_BIRTH_OR_EGG_HATCHING	GOMF_CIS_REGULATORY_REGION_SEQUENCE_SPECIFIC_DNA_BINDING	GOBP_TUBE_DEVELOPMENT
6299	SALL1	spalt like transcription factor 1 [Source:HGNC Symbol;Acc:HGNC:10524]	GOBP_POSITIVE_REGULATION_OF_NUCLEOBASE_CONTAINING_COMPOUND_METABOLIC_PROCESS	GOBP_POSITIVE_REGULATION_OF_CELLULAR_BIOSYNTHETIC_PROCESS	GOBP_TISSUE_DEVELOPMENT	GOMF_TRANSCRIPTION_REGULATOR_ACTIVITY	GOBP_POSITIVE_REGULATION_OF_RNA_METABOLIC_PROCESS	GOBP_NEGATIVE_REGULATION_OF_NUCLEOBASE_CONTAINING_COMPOUND_METABOLIC_PROCESS				GOBP_NEGATIVE_REGULATION_OF_BIOSYNTHETIC_PROCESS	GOBP_POSITIVE_REGULATION_OF_TRANSCRIPTION_BY_RNA_POLYMERASE_II		GOMF_SEQUENCE_SPECIFIC_DNA_BINDING	GOBP_POSITIVE_REGULATION_OF_SIGNALING	GOBP_ANIMAL_ORGAN_MORPHOGENESIS				GOCC_CHROMOSOME	GOBP_EPITHELIUM_DEVELOPMENT	GOBP_EMBRYO_DEVELOPMENT			GOCC_CHROMATIN					GOBP_NEGATIVE_REGULATION_OF_TRANSCRIPTION_BY_RNA_POLYMERASE_II										GOBP_NEUROGENESIS	GOBP_CIRCULATORY_SYSTEM_DEVELOPMENT				GOMF_CIS_REGULATORY_REGION_SEQUENCE_SPECIFIC_DNA_BINDING	GOBP_TUBE_DEVELOPMENT
79718	TBL1XR1	TBL1X receptor 1 [Source:HGNC Symbol;Acc:HGNC:29529]	GOBP_POSITIVE_REGULATION_OF_NUCLEOBASE_CONTAINING_COMPOUND_METABOLIC_PROCESS	GOBP_POSITIVE_REGULATION_OF_CELLULAR_BIOSYNTHETIC_PROCESS	GOBP_TISSUE_DEVELOPMENT	GOMF_TRANSCRIPTION_REGULATOR_ACTIVITY	GOBP_POSITIVE_REGULATION_OF_RNA_METABOLIC_PROCESS	GOBP_NEGATIVE_REGULATION_OF_NUCLEOBASE_CONTAINING_COMPOUND_METABOLIC_PROCESS				GOBP_NEGATIVE_REGULATION_OF_BIOSYNTHETIC_PROCESS	GOBP_POSITIVE_REGULATION_OF_TRANSCRIPTION_BY_RNA_POLYMERASE_II		GOMF_SEQUENCE_SPECIFIC_DNA_BINDING	GOBP_POSITIVE_REGULATION_OF_SIGNALING							GOBP_EMBRYO_DEVELOPMENT								GOBP_NEGATIVE_REGULATION_OF_TRANSCRIPTION_BY_RNA_POLYMERASE_II						GOBP_CHROMATIN_ORGANIZATION							GOMF_TRANSCRIPTION_COREGULATOR_ACTIVITY	GOBP_EMBRYO_DEVELOPMENT_ENDING_IN_BIRTH_OR_EGG_HATCHING			GOBP_CHROMOSOME_ORGANIZATION	GOCC_NUCLEAR_PROTEIN_CONTAINING_COMPLEX
1999	ELF3	E74 like ETS transcription factor 3 [Source:HGNC Symbol;Acc:HGNC:3318]	GOBP_POSITIVE_REGULATION_OF_NUCLEOBASE_CONTAINING_COMPOUND_METABOLIC_PROCESS	GOBP_POSITIVE_REGULATION_OF_CELLULAR_BIOSYNTHETIC_PROCESS	GOBP_TISSUE_DEVELOPMENT	GOMF_TRANSCRIPTION_REGULATOR_ACTIVITY	GOBP_POSITIVE_REGULATION_OF_RNA_METABOLIC_PROCESS	GOBP_NEGATIVE_REGULATION_OF_NUCLEOBASE_CONTAINING_COMPOUND_METABOLIC_PROCESS				GOBP_NEGATIVE_REGULATION_OF_BIOSYNTHETIC_PROCESS	GOBP_POSITIVE_REGULATION_OF_TRANSCRIPTION_BY_RNA_POLYMERASE_II		GOMF_SEQUENCE_SPECIFIC_DNA_BINDING		GOBP_ANIMAL_ORGAN_MORPHOGENESIS				GOCC_CHROMOSOME	GOBP_EPITHELIUM_DEVELOPMENT	GOBP_EMBRYO_DEVELOPMENT			GOCC_CHROMATIN																			GOBP_EMBRYO_DEVELOPMENT_ENDING_IN_BIRTH_OR_EGG_HATCHING	GOMF_CIS_REGULATORY_REGION_SEQUENCE_SPECIFIC_DNA_BINDING
8609	KLF7	Kruppel like factor 7 [Source:HGNC Symbol;Acc:HGNC:6350]	GOBP_POSITIVE_REGULATION_OF_NUCLEOBASE_CONTAINING_COMPOUND_METABOLIC_PROCESS	GOBP_POSITIVE_REGULATION_OF_CELLULAR_BIOSYNTHETIC_PROCESS	GOBP_TISSUE_DEVELOPMENT	GOMF_TRANSCRIPTION_REGULATOR_ACTIVITY	GOBP_POSITIVE_REGULATION_OF_RNA_METABOLIC_PROCESS	GOBP_NEGATIVE_REGULATION_OF_NUCLEOBASE_CONTAINING_COMPOUND_METABOLIC_PROCESS				GOBP_NEGATIVE_REGULATION_OF_BIOSYNTHETIC_PROCESS	GOBP_POSITIVE_REGULATION_OF_TRANSCRIPTION_BY_RNA_POLYMERASE_II		GOMF_SEQUENCE_SPECIFIC_DNA_BINDING				GOBP_REGULATION_OF_CELL_DIFFERENTIATION		GOCC_CHROMOSOME	GOBP_EPITHELIUM_DEVELOPMENT				GOCC_CHROMATIN			GOBP_REGULATION_OF_MULTICELLULAR_ORGANISMAL_DEVELOPMENT		GOBP_NEGATIVE_REGULATION_OF_TRANSCRIPTION_BY_RNA_POLYMERASE_II	GOBP_RESPONSE_TO_OXYGEN_CONTAINING_COMPOUND				GOBP_CELLULAR_RESPONSE_TO_OXYGEN_CONTAINING_COMPOUND			GOBP_NEGATIVE_REGULATION_OF_RESPONSE_TO_STIMULUS		GOBP_NEUROGENESIS					GOMF_CIS_REGULATORY_REGION_SEQUENCE_SPECIFIC_DNA_BINDING
2355	FOSL2	FOS like 2, AP-1 transcription factor subunit [Source:HGNC Symbol;Acc:HGNC:3798]	GOBP_POSITIVE_REGULATION_OF_NUCLEOBASE_CONTAINING_COMPOUND_METABOLIC_PROCESS	GOBP_POSITIVE_REGULATION_OF_CELLULAR_BIOSYNTHETIC_PROCESS	GOBP_TISSUE_DEVELOPMENT	GOMF_TRANSCRIPTION_REGULATOR_ACTIVITY	GOBP_POSITIVE_REGULATION_OF_RNA_METABOLIC_PROCESS			GOBP_REGULATION_OF_CELL_POPULATION_PROLIFERATION			GOBP_POSITIVE_REGULATION_OF_TRANSCRIPTION_BY_RNA_POLYMERASE_II		GOMF_SEQUENCE_SPECIFIC_DNA_BINDING						GOCC_CHROMOSOME	GOBP_EPITHELIUM_DEVELOPMENT				GOCC_CHROMATIN																				GOMF_CIS_REGULATORY_REGION_SEQUENCE_SPECIFIC_DNA_BINDING			GOCC_NUCLEAR_PROTEIN_CONTAINING_COMPLEX
4221	MEN1	menin 1 [Source:HGNC Symbol;Acc:HGNC:7010]	GOBP_POSITIVE_REGULATION_OF_NUCLEOBASE_CONTAINING_COMPOUND_METABOLIC_PROCESS	GOBP_POSITIVE_REGULATION_OF_CELLULAR_BIOSYNTHETIC_PROCESS	GOBP_TISSUE_DEVELOPMENT		GOBP_POSITIVE_REGULATION_OF_RNA_METABOLIC_PROCESS	GOBP_NEGATIVE_REGULATION_OF_NUCLEOBASE_CONTAINING_COMPOUND_METABOLIC_PROCESS	GOBP_POSITIVE_REGULATION_OF_MOLECULAR_FUNCTION	GOBP_REGULATION_OF_CELL_POPULATION_PROLIFERATION		GOBP_NEGATIVE_REGULATION_OF_BIOSYNTHETIC_PROCESS	GOBP_POSITIVE_REGULATION_OF_TRANSCRIPTION_BY_RNA_POLYMERASE_II		GOMF_SEQUENCE_SPECIFIC_DNA_BINDING	GOBP_POSITIVE_REGULATION_OF_SIGNALING		GOBP_CELLULAR_RESPONSE_TO_ENDOGENOUS_STIMULUS	GOBP_REGULATION_OF_CELL_DIFFERENTIATION	GOBP_RESPONSE_TO_ENDOGENOUS_STIMULUS	GOCC_CHROMOSOME	GOBP_EPITHELIUM_DEVELOPMENT		GOBP_REGULATION_OF_INTRACELLULAR_SIGNAL_TRANSDUCTION	GOBP_PHOSPHORYLATION	GOCC_CHROMATIN				GOBP_REGULATION_OF_PHOSPHORUS_METABOLIC_PROCESS	GOBP_NEGATIVE_REGULATION_OF_TRANSCRIPTION_BY_RNA_POLYMERASE_II	GOBP_RESPONSE_TO_OXYGEN_CONTAINING_COMPOUND			GOBP_PEPTIDYL_AMINO_ACID_MODIFICATION	GOBP_CELLULAR_RESPONSE_TO_OXYGEN_CONTAINING_COMPOUND	GOBP_CHROMATIN_ORGANIZATION	GOBP_REGULATION_OF_PROTEIN_MODIFICATION_PROCESS	GOBP_NEGATIVE_REGULATION_OF_RESPONSE_TO_STIMULUS									GOBP_CHROMOSOME_ORGANIZATION	GOCC_NUCLEAR_PROTEIN_CONTAINING_COMPLEX
5155	PDGFB	platelet derived growth factor subunit B [Source:HGNC Symbol;Acc:HGNC:8800]	GOBP_POSITIVE_REGULATION_OF_NUCLEOBASE_CONTAINING_COMPOUND_METABOLIC_PROCESS	GOBP_POSITIVE_REGULATION_OF_CELLULAR_BIOSYNTHETIC_PROCESS	GOBP_TISSUE_DEVELOPMENT		GOBP_POSITIVE_REGULATION_OF_RNA_METABOLIC_PROCESS	GOBP_NEGATIVE_REGULATION_OF_NUCLEOBASE_CONTAINING_COMPOUND_METABOLIC_PROCESS	GOBP_POSITIVE_REGULATION_OF_MOLECULAR_FUNCTION	GOBP_REGULATION_OF_CELL_POPULATION_PROLIFERATION		GOBP_NEGATIVE_REGULATION_OF_BIOSYNTHETIC_PROCESS				GOBP_POSITIVE_REGULATION_OF_SIGNALING		GOBP_CELLULAR_RESPONSE_TO_ENDOGENOUS_STIMULUS	GOBP_REGULATION_OF_CELL_DIFFERENTIATION	GOBP_RESPONSE_TO_ENDOGENOUS_STIMULUS		GOBP_EPITHELIUM_DEVELOPMENT	GOBP_EMBRYO_DEVELOPMENT	GOBP_REGULATION_OF_INTRACELLULAR_SIGNAL_TRANSDUCTION	GOBP_PHOSPHORYLATION		GOBP_POSITIVE_REGULATION_OF_DEVELOPMENTAL_PROCESS	GOBP_POSITIVE_REGULATION_OF_MULTICELLULAR_ORGANISMAL_PROCESS		GOBP_REGULATION_OF_PHOSPHORUS_METABOLIC_PROCESS		GOBP_RESPONSE_TO_OXYGEN_CONTAINING_COMPOUND	GOBP_POSITIVE_REGULATION_OF_CATALYTIC_ACTIVITY		GOBP_PEPTIDYL_AMINO_ACID_MODIFICATION	GOBP_CELLULAR_RESPONSE_TO_OXYGEN_CONTAINING_COMPOUND		GOBP_REGULATION_OF_PROTEIN_MODIFICATION_PROCESS	GOBP_NEGATIVE_REGULATION_OF_RESPONSE_TO_STIMULUS	GOBP_POSITIVE_REGULATION_OF_INTRACELLULAR_SIGNAL_TRANSDUCTION		GOBP_CIRCULATORY_SYSTEM_DEVELOPMENT			GOBP_EMBRYO_DEVELOPMENT_ENDING_IN_BIRTH_OR_EGG_HATCHING
657	BMPR1A	bone morphogenetic protein receptor type 1A [Source:HGNC Symbol;Acc:HGNC:1076]	GOBP_POSITIVE_REGULATION_OF_NUCLEOBASE_CONTAINING_COMPOUND_METABOLIC_PROCESS	GOBP_POSITIVE_REGULATION_OF_CELLULAR_BIOSYNTHETIC_PROCESS	GOBP_TISSUE_DEVELOPMENT		GOBP_POSITIVE_REGULATION_OF_RNA_METABOLIC_PROCESS		GOBP_POSITIVE_REGULATION_OF_MOLECULAR_FUNCTION	GOBP_REGULATION_OF_CELL_POPULATION_PROLIFERATION	GOBP_REGULATION_OF_CELL_DEATH		GOBP_POSITIVE_REGULATION_OF_TRANSCRIPTION_BY_RNA_POLYMERASE_II	GOBP_PROGRAMMED_CELL_DEATH		GOBP_POSITIVE_REGULATION_OF_SIGNALING	GOBP_ANIMAL_ORGAN_MORPHOGENESIS	GOBP_CELLULAR_RESPONSE_TO_ENDOGENOUS_STIMULUS	GOBP_REGULATION_OF_CELL_DIFFERENTIATION	GOBP_RESPONSE_TO_ENDOGENOUS_STIMULUS		GOBP_EPITHELIUM_DEVELOPMENT	GOBP_EMBRYO_DEVELOPMENT		GOBP_PHOSPHORYLATION		GOBP_POSITIVE_REGULATION_OF_DEVELOPMENTAL_PROCESS	GOBP_POSITIVE_REGULATION_OF_MULTICELLULAR_ORGANISMAL_PROCESS	GOBP_REGULATION_OF_MULTICELLULAR_ORGANISMAL_DEVELOPMENT	GOBP_REGULATION_OF_PHOSPHORUS_METABOLIC_PROCESS			GOBP_POSITIVE_REGULATION_OF_CATALYTIC_ACTIVITY	GOBP_POSITIVE_REGULATION_OF_CELL_DIFFERENTIATION				GOBP_REGULATION_OF_PROTEIN_MODIFICATION_PROCESS			GOBP_NEUROGENESIS	GOBP_CIRCULATORY_SYSTEM_DEVELOPMENT			GOBP_EMBRYO_DEVELOPMENT_ENDING_IN_BIRTH_OR_EGG_HATCHING		GOBP_TUBE_DEVELOPMENT
3717	JAK2	Janus kinase 2 [Source:HGNC Symbol;Acc:HGNC:6192]	GOBP_POSITIVE_REGULATION_OF_NUCLEOBASE_CONTAINING_COMPOUND_METABOLIC_PROCESS	GOBP_POSITIVE_REGULATION_OF_CELLULAR_BIOSYNTHETIC_PROCESS	GOBP_TISSUE_DEVELOPMENT		GOBP_POSITIVE_REGULATION_OF_RNA_METABOLIC_PROCESS		GOBP_POSITIVE_REGULATION_OF_MOLECULAR_FUNCTION	GOBP_REGULATION_OF_CELL_POPULATION_PROLIFERATION	GOBP_REGULATION_OF_CELL_DEATH		GOBP_POSITIVE_REGULATION_OF_TRANSCRIPTION_BY_RNA_POLYMERASE_II	GOBP_PROGRAMMED_CELL_DEATH		GOBP_POSITIVE_REGULATION_OF_SIGNALING		GOBP_CELLULAR_RESPONSE_TO_ENDOGENOUS_STIMULUS	GOBP_REGULATION_OF_CELL_DIFFERENTIATION	GOBP_RESPONSE_TO_ENDOGENOUS_STIMULUS	GOCC_CHROMOSOME	GOBP_EPITHELIUM_DEVELOPMENT		GOBP_REGULATION_OF_INTRACELLULAR_SIGNAL_TRANSDUCTION	GOBP_PHOSPHORYLATION	GOCC_CHROMATIN	GOBP_POSITIVE_REGULATION_OF_DEVELOPMENTAL_PROCESS	GOBP_POSITIVE_REGULATION_OF_MULTICELLULAR_ORGANISMAL_PROCESS		GOBP_REGULATION_OF_PHOSPHORUS_METABOLIC_PROCESS		GOBP_RESPONSE_TO_OXYGEN_CONTAINING_COMPOUND	GOBP_POSITIVE_REGULATION_OF_CATALYTIC_ACTIVITY	GOBP_POSITIVE_REGULATION_OF_CELL_DIFFERENTIATION	GOBP_PEPTIDYL_AMINO_ACID_MODIFICATION	GOBP_CELLULAR_RESPONSE_TO_OXYGEN_CONTAINING_COMPOUND	GOBP_CHROMATIN_ORGANIZATION	GOBP_REGULATION_OF_PROTEIN_MODIFICATION_PROCESS		GOBP_POSITIVE_REGULATION_OF_INTRACELLULAR_SIGNAL_TRANSDUCTION	GOBP_NEUROGENESIS		GOBP_NEGATIVE_REGULATION_OF_CELL_DEATH					GOBP_CHROMOSOME_ORGANIZATION
5604	MAP2K1	mitogen-activated protein kinase kinase 1 [Source:HGNC Symbol;Acc:HGNC:6840]	GOBP_POSITIVE_REGULATION_OF_NUCLEOBASE_CONTAINING_COMPOUND_METABOLIC_PROCESS	GOBP_POSITIVE_REGULATION_OF_CELLULAR_BIOSYNTHETIC_PROCESS	GOBP_TISSUE_DEVELOPMENT		GOBP_POSITIVE_REGULATION_OF_RNA_METABOLIC_PROCESS		GOBP_POSITIVE_REGULATION_OF_MOLECULAR_FUNCTION	GOBP_REGULATION_OF_CELL_POPULATION_PROLIFERATION						GOBP_POSITIVE_REGULATION_OF_SIGNALING	GOBP_ANIMAL_ORGAN_MORPHOGENESIS		GOBP_REGULATION_OF_CELL_DIFFERENTIATION			GOBP_EPITHELIUM_DEVELOPMENT	GOBP_EMBRYO_DEVELOPMENT	GOBP_REGULATION_OF_INTRACELLULAR_SIGNAL_TRANSDUCTION	GOBP_PHOSPHORYLATION		GOBP_POSITIVE_REGULATION_OF_DEVELOPMENTAL_PROCESS	GOBP_POSITIVE_REGULATION_OF_MULTICELLULAR_ORGANISMAL_PROCESS	GOBP_REGULATION_OF_MULTICELLULAR_ORGANISMAL_DEVELOPMENT	GOBP_REGULATION_OF_PHOSPHORUS_METABOLIC_PROCESS			GOBP_POSITIVE_REGULATION_OF_CATALYTIC_ACTIVITY	GOBP_POSITIVE_REGULATION_OF_CELL_DIFFERENTIATION	GOBP_PEPTIDYL_AMINO_ACID_MODIFICATION			GOBP_REGULATION_OF_PROTEIN_MODIFICATION_PROCESS		GOBP_POSITIVE_REGULATION_OF_INTRACELLULAR_SIGNAL_TRANSDUCTION	GOBP_NEUROGENESIS	GOBP_CIRCULATORY_SYSTEM_DEVELOPMENT			GOBP_EMBRYO_DEVELOPMENT_ENDING_IN_BIRTH_OR_EGG_HATCHING		GOBP_TUBE_DEVELOPMENT
4929	NR4A2	nuclear receptor subfamily 4 group A member 2 [Source:HGNC Symbol;Acc:HGNC:7981]	GOBP_POSITIVE_REGULATION_OF_NUCLEOBASE_CONTAINING_COMPOUND_METABOLIC_PROCESS	GOBP_POSITIVE_REGULATION_OF_CELLULAR_BIOSYNTHETIC_PROCESS		GOMF_TRANSCRIPTION_REGULATOR_ACTIVITY	GOBP_POSITIVE_REGULATION_OF_RNA_METABOLIC_PROCESS	GOBP_NEGATIVE_REGULATION_OF_NUCLEOBASE_CONTAINING_COMPOUND_METABOLIC_PROCESS	GOBP_POSITIVE_REGULATION_OF_MOLECULAR_FUNCTION		GOBP_REGULATION_OF_CELL_DEATH	GOBP_NEGATIVE_REGULATION_OF_BIOSYNTHETIC_PROCESS	GOBP_POSITIVE_REGULATION_OF_TRANSCRIPTION_BY_RNA_POLYMERASE_II	GOBP_PROGRAMMED_CELL_DEATH	GOMF_SEQUENCE_SPECIFIC_DNA_BINDING			GOBP_CELLULAR_RESPONSE_TO_ENDOGENOUS_STIMULUS		GOBP_RESPONSE_TO_ENDOGENOUS_STIMULUS	GOCC_CHROMOSOME					GOCC_CHROMATIN					GOBP_NEGATIVE_REGULATION_OF_TRANSCRIPTION_BY_RNA_POLYMERASE_II	GOBP_RESPONSE_TO_OXYGEN_CONTAINING_COMPOUND	GOBP_POSITIVE_REGULATION_OF_CATALYTIC_ACTIVITY			GOBP_CELLULAR_RESPONSE_TO_OXYGEN_CONTAINING_COMPOUND			GOBP_NEGATIVE_REGULATION_OF_RESPONSE_TO_STIMULUS		GOBP_NEUROGENESIS		GOBP_NEGATIVE_REGULATION_OF_CELL_DEATH			GOMF_CIS_REGULATORY_REGION_SEQUENCE_SPECIFIC_DNA_BINDING
1616	DAXX	death domain associated protein [Source:HGNC Symbol;Acc:HGNC:2681]	GOBP_POSITIVE_REGULATION_OF_NUCLEOBASE_CONTAINING_COMPOUND_METABOLIC_PROCESS	GOBP_POSITIVE_REGULATION_OF_CELLULAR_BIOSYNTHETIC_PROCESS		GOMF_TRANSCRIPTION_REGULATOR_ACTIVITY	GOBP_POSITIVE_REGULATION_OF_RNA_METABOLIC_PROCESS	GOBP_NEGATIVE_REGULATION_OF_NUCLEOBASE_CONTAINING_COMPOUND_METABOLIC_PROCESS	GOBP_POSITIVE_REGULATION_OF_MOLECULAR_FUNCTION		GOBP_REGULATION_OF_CELL_DEATH	GOBP_NEGATIVE_REGULATION_OF_BIOSYNTHETIC_PROCESS		GOBP_PROGRAMMED_CELL_DEATH				GOBP_CELLULAR_RESPONSE_TO_ENDOGENOUS_STIMULUS		GOBP_RESPONSE_TO_ENDOGENOUS_STIMULUS	GOCC_CHROMOSOME				GOBP_PHOSPHORYLATION					GOBP_REGULATION_OF_PHOSPHORUS_METABOLIC_PROCESS			GOBP_POSITIVE_REGULATION_OF_CATALYTIC_ACTIVITY				GOBP_CHROMATIN_ORGANIZATION	GOBP_REGULATION_OF_PROTEIN_MODIFICATION_PROCESS						GOMF_TRANSCRIPTION_COREGULATOR_ACTIVITY				GOBP_CHROMOSOME_ORGANIZATION
672	BRCA1	BRCA1 DNA repair associated [Source:HGNC Symbol;Acc:HGNC:1100]	GOBP_POSITIVE_REGULATION_OF_NUCLEOBASE_CONTAINING_COMPOUND_METABOLIC_PROCESS	GOBP_POSITIVE_REGULATION_OF_CELLULAR_BIOSYNTHETIC_PROCESS		GOMF_TRANSCRIPTION_REGULATOR_ACTIVITY	GOBP_POSITIVE_REGULATION_OF_RNA_METABOLIC_PROCESS	GOBP_NEGATIVE_REGULATION_OF_NUCLEOBASE_CONTAINING_COMPOUND_METABOLIC_PROCESS			GOBP_REGULATION_OF_CELL_DEATH	GOBP_NEGATIVE_REGULATION_OF_BIOSYNTHETIC_PROCESS	GOBP_POSITIVE_REGULATION_OF_TRANSCRIPTION_BY_RNA_POLYMERASE_II	GOBP_PROGRAMMED_CELL_DEATH	GOMF_SEQUENCE_SPECIFIC_DNA_BINDING			GOBP_CELLULAR_RESPONSE_TO_ENDOGENOUS_STIMULUS		GOBP_RESPONSE_TO_ENDOGENOUS_STIMULUS	GOCC_CHROMOSOME		GOBP_EMBRYO_DEVELOPMENT				GOBP_POSITIVE_REGULATION_OF_DEVELOPMENTAL_PROCESS	GOBP_POSITIVE_REGULATION_OF_MULTICELLULAR_ORGANISMAL_PROCESS	GOBP_REGULATION_OF_MULTICELLULAR_ORGANISMAL_DEVELOPMENT			GOBP_RESPONSE_TO_OXYGEN_CONTAINING_COMPOUND			GOBP_PEPTIDYL_AMINO_ACID_MODIFICATION	GOBP_CELLULAR_RESPONSE_TO_OXYGEN_CONTAINING_COMPOUND	GOBP_CHROMATIN_ORGANIZATION	GOBP_REGULATION_OF_PROTEIN_MODIFICATION_PROCESS	GOBP_NEGATIVE_REGULATION_OF_RESPONSE_TO_STIMULUS			GOBP_CIRCULATORY_SYSTEM_DEVELOPMENT	GOBP_NEGATIVE_REGULATION_OF_CELL_DEATH	GOMF_TRANSCRIPTION_COREGULATOR_ACTIVITY	GOBP_EMBRYO_DEVELOPMENT_ENDING_IN_BIRTH_OR_EGG_HATCHING		GOBP_TUBE_DEVELOPMENT	GOBP_CHROMOSOME_ORGANIZATION	GOCC_NUCLEAR_PROTEIN_CONTAINING_COMPLEX
2122	MECOM	MDS1 and EVI1 complex locus [Source:HGNC Symbol;Acc:HGNC:3498]	GOBP_POSITIVE_REGULATION_OF_NUCLEOBASE_CONTAINING_COMPOUND_METABOLIC_PROCESS	GOBP_POSITIVE_REGULATION_OF_CELLULAR_BIOSYNTHETIC_PROCESS		GOMF_TRANSCRIPTION_REGULATOR_ACTIVITY	GOBP_POSITIVE_REGULATION_OF_RNA_METABOLIC_PROCESS	GOBP_NEGATIVE_REGULATION_OF_NUCLEOBASE_CONTAINING_COMPOUND_METABOLIC_PROCESS			GOBP_REGULATION_OF_CELL_DEATH	GOBP_NEGATIVE_REGULATION_OF_BIOSYNTHETIC_PROCESS	GOBP_POSITIVE_REGULATION_OF_TRANSCRIPTION_BY_RNA_POLYMERASE_II	GOBP_PROGRAMMED_CELL_DEATH	GOMF_SEQUENCE_SPECIFIC_DNA_BINDING									GOBP_REGULATION_OF_INTRACELLULAR_SIGNAL_TRANSDUCTION											GOBP_PEPTIDYL_AMINO_ACID_MODIFICATION		GOBP_CHROMATIN_ORGANIZATION		GOBP_NEGATIVE_REGULATION_OF_RESPONSE_TO_STIMULUS				GOBP_NEGATIVE_REGULATION_OF_CELL_DEATH			GOMF_CIS_REGULATORY_REGION_SEQUENCE_SPECIFIC_DNA_BINDING		GOBP_CHROMOSOME_ORGANIZATION
3068	HDGF	heparin binding growth factor [Source:HGNC Symbol;Acc:HGNC:4856]	GOBP_POSITIVE_REGULATION_OF_NUCLEOBASE_CONTAINING_COMPOUND_METABOLIC_PROCESS	GOBP_POSITIVE_REGULATION_OF_CELLULAR_BIOSYNTHETIC_PROCESS		GOMF_TRANSCRIPTION_REGULATOR_ACTIVITY	GOBP_POSITIVE_REGULATION_OF_RNA_METABOLIC_PROCESS	GOBP_NEGATIVE_REGULATION_OF_NUCLEOBASE_CONTAINING_COMPOUND_METABOLIC_PROCESS			GOBP_REGULATION_OF_CELL_DEATH	GOBP_NEGATIVE_REGULATION_OF_BIOSYNTHETIC_PROCESS	GOBP_POSITIVE_REGULATION_OF_TRANSCRIPTION_BY_RNA_POLYMERASE_II	GOBP_PROGRAMMED_CELL_DEATH	GOMF_SEQUENCE_SPECIFIC_DNA_BINDING																GOBP_NEGATIVE_REGULATION_OF_TRANSCRIPTION_BY_RNA_POLYMERASE_II												GOBP_NEGATIVE_REGULATION_OF_CELL_DEATH	GOMF_TRANSCRIPTION_COREGULATOR_ACTIVITY		GOMF_CIS_REGULATORY_REGION_SEQUENCE_SPECIFIC_DNA_BINDING
9774	BCLAF1	BCL2 associated transcription factor 1 [Source:HGNC Symbol;Acc:HGNC:16863]	GOBP_POSITIVE_REGULATION_OF_NUCLEOBASE_CONTAINING_COMPOUND_METABOLIC_PROCESS	GOBP_POSITIVE_REGULATION_OF_CELLULAR_BIOSYNTHETIC_PROCESS		GOMF_TRANSCRIPTION_REGULATOR_ACTIVITY	GOBP_POSITIVE_REGULATION_OF_RNA_METABOLIC_PROCESS	GOBP_NEGATIVE_REGULATION_OF_NUCLEOBASE_CONTAINING_COMPOUND_METABOLIC_PROCESS			GOBP_REGULATION_OF_CELL_DEATH	GOBP_NEGATIVE_REGULATION_OF_BIOSYNTHETIC_PROCESS	GOBP_POSITIVE_REGULATION_OF_TRANSCRIPTION_BY_RNA_POLYMERASE_II	GOBP_PROGRAMMED_CELL_DEATH		GOBP_POSITIVE_REGULATION_OF_SIGNALING								GOBP_REGULATION_OF_INTRACELLULAR_SIGNAL_TRANSDUCTION																GOBP_POSITIVE_REGULATION_OF_INTRACELLULAR_SIGNAL_TRANSDUCTION				GOMF_TRANSCRIPTION_COREGULATOR_ACTIVITY					GOCC_NUCLEAR_PROTEIN_CONTAINING_COMPLEX
4602	MYB	MYB proto-oncogene, transcription factor [Source:HGNC Symbol;Acc:HGNC:7545]	GOBP_POSITIVE_REGULATION_OF_NUCLEOBASE_CONTAINING_COMPOUND_METABOLIC_PROCESS	GOBP_POSITIVE_REGULATION_OF_CELLULAR_BIOSYNTHETIC_PROCESS		GOMF_TRANSCRIPTION_REGULATOR_ACTIVITY	GOBP_POSITIVE_REGULATION_OF_RNA_METABOLIC_PROCESS	GOBP_NEGATIVE_REGULATION_OF_NUCLEOBASE_CONTAINING_COMPOUND_METABOLIC_PROCESS				GOBP_NEGATIVE_REGULATION_OF_BIOSYNTHETIC_PROCESS	GOBP_POSITIVE_REGULATION_OF_TRANSCRIPTION_BY_RNA_POLYMERASE_II		GOMF_SEQUENCE_SPECIFIC_DNA_BINDING				GOBP_REGULATION_OF_CELL_DIFFERENTIATION								GOBP_POSITIVE_REGULATION_OF_DEVELOPMENTAL_PROCESS	GOBP_POSITIVE_REGULATION_OF_MULTICELLULAR_ORGANISMAL_PROCESS	GOBP_REGULATION_OF_MULTICELLULAR_ORGANISMAL_DEVELOPMENT		GOBP_NEGATIVE_REGULATION_OF_TRANSCRIPTION_BY_RNA_POLYMERASE_II			GOBP_POSITIVE_REGULATION_OF_CELL_DIFFERENTIATION	GOBP_PEPTIDYL_AMINO_ACID_MODIFICATION		GOBP_CHROMATIN_ORGANIZATION	GOBP_REGULATION_OF_PROTEIN_MODIFICATION_PROCESS								GOMF_CIS_REGULATORY_REGION_SEQUENCE_SPECIFIC_DNA_BINDING		GOBP_CHROMOSOME_ORGANIZATION
55809	TRERF1	transcriptional regulating factor 1 [Source:HGNC Symbol;Acc:HGNC:18273]	GOBP_POSITIVE_REGULATION_OF_NUCLEOBASE_CONTAINING_COMPOUND_METABOLIC_PROCESS	GOBP_POSITIVE_REGULATION_OF_CELLULAR_BIOSYNTHETIC_PROCESS		GOMF_TRANSCRIPTION_REGULATOR_ACTIVITY	GOBP_POSITIVE_REGULATION_OF_RNA_METABOLIC_PROCESS	GOBP_NEGATIVE_REGULATION_OF_NUCLEOBASE_CONTAINING_COMPOUND_METABOLIC_PROCESS				GOBP_NEGATIVE_REGULATION_OF_BIOSYNTHETIC_PROCESS	GOBP_POSITIVE_REGULATION_OF_TRANSCRIPTION_BY_RNA_POLYMERASE_II					GOBP_CELLULAR_RESPONSE_TO_ENDOGENOUS_STIMULUS		GOBP_RESPONSE_TO_ENDOGENOUS_STIMULUS												GOBP_RESPONSE_TO_OXYGEN_CONTAINING_COMPOUND				GOBP_CELLULAR_RESPONSE_TO_OXYGEN_CONTAINING_COMPOUND								GOMF_TRANSCRIPTION_COREGULATOR_ACTIVITY					GOCC_NUCLEAR_PROTEIN_CONTAINING_COMPLEX
5927	KDM5A	lysine demethylase 5A [Source:HGNC Symbol;Acc:HGNC:9886]	GOBP_POSITIVE_REGULATION_OF_NUCLEOBASE_CONTAINING_COMPOUND_METABOLIC_PROCESS	GOBP_POSITIVE_REGULATION_OF_CELLULAR_BIOSYNTHETIC_PROCESS		GOMF_TRANSCRIPTION_REGULATOR_ACTIVITY	GOBP_POSITIVE_REGULATION_OF_RNA_METABOLIC_PROCESS	GOBP_NEGATIVE_REGULATION_OF_NUCLEOBASE_CONTAINING_COMPOUND_METABOLIC_PROCESS				GOBP_NEGATIVE_REGULATION_OF_BIOSYNTHETIC_PROCESS			GOMF_SEQUENCE_SPECIFIC_DNA_BINDING																GOBP_NEGATIVE_REGULATION_OF_TRANSCRIPTION_BY_RNA_POLYMERASE_II						GOBP_CHROMATIN_ORGANIZATION	GOBP_REGULATION_OF_PROTEIN_MODIFICATION_PROCESS						GOMF_TRANSCRIPTION_COREGULATOR_ACTIVITY				GOBP_CHROMOSOME_ORGANIZATION
6601	SMARCC2	SWI/SNF related, matrix associated, actin dependent regulator of chromatin subfamily c member 2 [Source:HGNC Symbol;Acc:HGNC:11105]	GOBP_POSITIVE_REGULATION_OF_NUCLEOBASE_CONTAINING_COMPOUND_METABOLIC_PROCESS	GOBP_POSITIVE_REGULATION_OF_CELLULAR_BIOSYNTHETIC_PROCESS		GOMF_TRANSCRIPTION_REGULATOR_ACTIVITY	GOBP_POSITIVE_REGULATION_OF_RNA_METABOLIC_PROCESS	GOBP_NEGATIVE_REGULATION_OF_NUCLEOBASE_CONTAINING_COMPOUND_METABOLIC_PROCESS				GOBP_NEGATIVE_REGULATION_OF_BIOSYNTHETIC_PROCESS									GOCC_CHROMOSOME					GOCC_CHROMATIN											GOBP_CHROMATIN_ORGANIZATION							GOMF_TRANSCRIPTION_COREGULATOR_ACTIVITY				GOBP_CHROMOSOME_ORGANIZATION	GOCC_NUCLEAR_PROTEIN_CONTAINING_COMPLEX
6598	SMARCB1	SWI/SNF related, matrix associated, actin dependent regulator of chromatin, subfamily b, member 1 [Source:HGNC Symbol;Acc:HGNC:11103]	GOBP_POSITIVE_REGULATION_OF_NUCLEOBASE_CONTAINING_COMPOUND_METABOLIC_PROCESS	GOBP_POSITIVE_REGULATION_OF_CELLULAR_BIOSYNTHETIC_PROCESS		GOMF_TRANSCRIPTION_REGULATOR_ACTIVITY	GOBP_POSITIVE_REGULATION_OF_RNA_METABOLIC_PROCESS		GOBP_POSITIVE_REGULATION_OF_MOLECULAR_FUNCTION	GOBP_REGULATION_OF_CELL_POPULATION_PROLIFERATION			GOBP_POSITIVE_REGULATION_OF_TRANSCRIPTION_BY_RNA_POLYMERASE_II		GOMF_SEQUENCE_SPECIFIC_DNA_BINDING	GOBP_POSITIVE_REGULATION_OF_SIGNALING					GOCC_CHROMOSOME		GOBP_EMBRYO_DEVELOPMENT			GOCC_CHROMATIN						GOBP_RESPONSE_TO_OXYGEN_CONTAINING_COMPOUND			GOBP_PEPTIDYL_AMINO_ACID_MODIFICATION	GOBP_CELLULAR_RESPONSE_TO_OXYGEN_CONTAINING_COMPOUND	GOBP_CHROMATIN_ORGANIZATION	GOBP_REGULATION_OF_PROTEIN_MODIFICATION_PROCESS						GOMF_TRANSCRIPTION_COREGULATOR_ACTIVITY	GOBP_EMBRYO_DEVELOPMENT_ENDING_IN_BIRTH_OR_EGG_HATCHING			GOBP_CHROMOSOME_ORGANIZATION	GOCC_NUCLEAR_PROTEIN_CONTAINING_COMPLEX
5579	PRKCB	protein kinase C beta [Source:HGNC Symbol;Acc:HGNC:9395]	GOBP_POSITIVE_REGULATION_OF_NUCLEOBASE_CONTAINING_COMPOUND_METABOLIC_PROCESS	GOBP_POSITIVE_REGULATION_OF_CELLULAR_BIOSYNTHETIC_PROCESS		GOMF_TRANSCRIPTION_REGULATOR_ACTIVITY	GOBP_POSITIVE_REGULATION_OF_RNA_METABOLIC_PROCESS		GOBP_POSITIVE_REGULATION_OF_MOLECULAR_FUNCTION					GOBP_PROGRAMMED_CELL_DEATH		GOBP_POSITIVE_REGULATION_OF_SIGNALING		GOBP_CELLULAR_RESPONSE_TO_ENDOGENOUS_STIMULUS		GOBP_RESPONSE_TO_ENDOGENOUS_STIMULUS				GOBP_REGULATION_OF_INTRACELLULAR_SIGNAL_TRANSDUCTION	GOBP_PHOSPHORYLATION		GOBP_POSITIVE_REGULATION_OF_DEVELOPMENTAL_PROCESS	GOBP_POSITIVE_REGULATION_OF_MULTICELLULAR_ORGANISMAL_PROCESS	GOBP_REGULATION_OF_MULTICELLULAR_ORGANISMAL_DEVELOPMENT			GOBP_RESPONSE_TO_OXYGEN_CONTAINING_COMPOUND			GOBP_PEPTIDYL_AMINO_ACID_MODIFICATION	GOBP_CELLULAR_RESPONSE_TO_OXYGEN_CONTAINING_COMPOUND	GOBP_CHROMATIN_ORGANIZATION		GOBP_NEGATIVE_REGULATION_OF_RESPONSE_TO_STIMULUS	GOBP_POSITIVE_REGULATION_OF_INTRACELLULAR_SIGNAL_TRANSDUCTION		GOBP_CIRCULATORY_SYSTEM_DEVELOPMENT		GOMF_TRANSCRIPTION_COREGULATOR_ACTIVITY			GOBP_TUBE_DEVELOPMENT	GOBP_CHROMOSOME_ORGANIZATION
5077	PAX3	paired box 3 [Source:HGNC Symbol;Acc:HGNC:8617]	GOBP_POSITIVE_REGULATION_OF_NUCLEOBASE_CONTAINING_COMPOUND_METABOLIC_PROCESS	GOBP_POSITIVE_REGULATION_OF_CELLULAR_BIOSYNTHETIC_PROCESS		GOMF_TRANSCRIPTION_REGULATOR_ACTIVITY	GOBP_POSITIVE_REGULATION_OF_RNA_METABOLIC_PROCESS						GOBP_POSITIVE_REGULATION_OF_TRANSCRIPTION_BY_RNA_POLYMERASE_II	GOBP_PROGRAMMED_CELL_DEATH	GOMF_SEQUENCE_SPECIFIC_DNA_BINDING		GOBP_ANIMAL_ORGAN_MORPHOGENESIS				GOCC_CHROMOSOME					GOCC_CHROMATIN																				GOMF_CIS_REGULATORY_REGION_SEQUENCE_SPECIFIC_DNA_BINDING
3198	HOXA1	homeobox A1 [Source:HGNC Symbol;Acc:HGNC:5099]	GOBP_POSITIVE_REGULATION_OF_NUCLEOBASE_CONTAINING_COMPOUND_METABOLIC_PROCESS	GOBP_POSITIVE_REGULATION_OF_CELLULAR_BIOSYNTHETIC_PROCESS		GOMF_TRANSCRIPTION_REGULATOR_ACTIVITY	GOBP_POSITIVE_REGULATION_OF_RNA_METABOLIC_PROCESS						GOBP_POSITIVE_REGULATION_OF_TRANSCRIPTION_BY_RNA_POLYMERASE_II		GOMF_SEQUENCE_SPECIFIC_DNA_BINDING		GOBP_ANIMAL_ORGAN_MORPHOGENESIS				GOCC_CHROMOSOME		GOBP_EMBRYO_DEVELOPMENT			GOCC_CHROMATIN																GOBP_CIRCULATORY_SYSTEM_DEVELOPMENT			GOBP_EMBRYO_DEVELOPMENT_ENDING_IN_BIRTH_OR_EGG_HATCHING	GOMF_CIS_REGULATORY_REGION_SEQUENCE_SPECIFIC_DNA_BINDING	GOBP_TUBE_DEVELOPMENT
6938	TCF12	transcription factor 12 [Source:HGNC Symbol;Acc:HGNC:11623]	GOBP_POSITIVE_REGULATION_OF_NUCLEOBASE_CONTAINING_COMPOUND_METABOLIC_PROCESS	GOBP_POSITIVE_REGULATION_OF_CELLULAR_BIOSYNTHETIC_PROCESS		GOMF_TRANSCRIPTION_REGULATOR_ACTIVITY	GOBP_POSITIVE_REGULATION_OF_RNA_METABOLIC_PROCESS						GOBP_POSITIVE_REGULATION_OF_TRANSCRIPTION_BY_RNA_POLYMERASE_II		GOMF_SEQUENCE_SPECIFIC_DNA_BINDING				GOBP_REGULATION_OF_CELL_DIFFERENTIATION		GOCC_CHROMOSOME					GOCC_CHROMATIN	GOBP_POSITIVE_REGULATION_OF_DEVELOPMENTAL_PROCESS							GOBP_POSITIVE_REGULATION_OF_CELL_DIFFERENTIATION							GOBP_NEUROGENESIS					GOMF_CIS_REGULATORY_REGION_SEQUENCE_SPECIFIC_DNA_BINDING			GOCC_NUCLEAR_PROTEIN_CONTAINING_COMPLEX
2115	ETV1	ETS variant transcription factor 1 [Source:HGNC Symbol;Acc:HGNC:3490]	GOBP_POSITIVE_REGULATION_OF_NUCLEOBASE_CONTAINING_COMPOUND_METABOLIC_PROCESS	GOBP_POSITIVE_REGULATION_OF_CELLULAR_BIOSYNTHETIC_PROCESS		GOMF_TRANSCRIPTION_REGULATOR_ACTIVITY	GOBP_POSITIVE_REGULATION_OF_RNA_METABOLIC_PROCESS						GOBP_POSITIVE_REGULATION_OF_TRANSCRIPTION_BY_RNA_POLYMERASE_II		GOMF_SEQUENCE_SPECIFIC_DNA_BINDING						GOCC_CHROMOSOME					GOCC_CHROMATIN															GOBP_NEUROGENESIS					GOMF_CIS_REGULATORY_REGION_SEQUENCE_SPECIFIC_DNA_BINDING
23476	BRD4	bromodomain containing 4 [Source:HGNC Symbol;Acc:HGNC:13575]	GOBP_POSITIVE_REGULATION_OF_NUCLEOBASE_CONTAINING_COMPOUND_METABOLIC_PROCESS	GOBP_POSITIVE_REGULATION_OF_CELLULAR_BIOSYNTHETIC_PROCESS		GOMF_TRANSCRIPTION_REGULATOR_ACTIVITY	GOBP_POSITIVE_REGULATION_OF_RNA_METABOLIC_PROCESS						GOBP_POSITIVE_REGULATION_OF_TRANSCRIPTION_BY_RNA_POLYMERASE_II			GOBP_POSITIVE_REGULATION_OF_SIGNALING					GOCC_CHROMOSOME			GOBP_REGULATION_OF_INTRACELLULAR_SIGNAL_TRANSDUCTION	GOBP_PHOSPHORYLATION	GOCC_CHROMATIN				GOBP_REGULATION_OF_PHOSPHORUS_METABOLIC_PROCESS					GOBP_PEPTIDYL_AMINO_ACID_MODIFICATION		GOBP_CHROMATIN_ORGANIZATION	GOBP_REGULATION_OF_PROTEIN_MODIFICATION_PROCESS		GOBP_POSITIVE_REGULATION_OF_INTRACELLULAR_SIGNAL_TRANSDUCTION				GOMF_TRANSCRIPTION_COREGULATOR_ACTIVITY				GOBP_CHROMOSOME_ORGANIZATION
58508	KMT2C	lysine methyltransferase 2C [Source:HGNC Symbol;Acc:HGNC:13726]	GOBP_POSITIVE_REGULATION_OF_NUCLEOBASE_CONTAINING_COMPOUND_METABOLIC_PROCESS	GOBP_POSITIVE_REGULATION_OF_CELLULAR_BIOSYNTHETIC_PROCESS		GOMF_TRANSCRIPTION_REGULATOR_ACTIVITY	GOBP_POSITIVE_REGULATION_OF_RNA_METABOLIC_PROCESS						GOBP_POSITIVE_REGULATION_OF_TRANSCRIPTION_BY_RNA_POLYMERASE_II																						GOBP_PEPTIDYL_AMINO_ACID_MODIFICATION		GOBP_CHROMATIN_ORGANIZATION							GOMF_TRANSCRIPTION_COREGULATOR_ACTIVITY				GOBP_CHROMOSOME_ORGANIZATION	GOCC_NUCLEAR_PROTEIN_CONTAINING_COMPLEX
4004	LMO1	LIM domain only 1 [Source:HGNC Symbol;Acc:HGNC:6641]	GOBP_POSITIVE_REGULATION_OF_NUCLEOBASE_CONTAINING_COMPOUND_METABOLIC_PROCESS	GOBP_POSITIVE_REGULATION_OF_CELLULAR_BIOSYNTHETIC_PROCESS			GOBP_POSITIVE_REGULATION_OF_RNA_METABOLIC_PROCESS	GOBP_NEGATIVE_REGULATION_OF_NUCLEOBASE_CONTAINING_COMPOUND_METABOLIC_PROCESS		GOBP_REGULATION_OF_CELL_POPULATION_PROLIFERATION		GOBP_NEGATIVE_REGULATION_OF_BIOSYNTHETIC_PROCESS	GOBP_POSITIVE_REGULATION_OF_TRANSCRIPTION_BY_RNA_POLYMERASE_II																		GOBP_NEGATIVE_REGULATION_OF_TRANSCRIPTION_BY_RNA_POLYMERASE_II
3265	HRAS	HRas proto-oncogene, GTPase [Source:HGNC Symbol;Acc:HGNC:5173]	GOBP_POSITIVE_REGULATION_OF_NUCLEOBASE_CONTAINING_COMPOUND_METABOLIC_PROCESS	GOBP_POSITIVE_REGULATION_OF_CELLULAR_BIOSYNTHETIC_PROCESS			GOBP_POSITIVE_REGULATION_OF_RNA_METABOLIC_PROCESS		GOBP_POSITIVE_REGULATION_OF_MOLECULAR_FUNCTION	GOBP_REGULATION_OF_CELL_POPULATION_PROLIFERATION	GOBP_REGULATION_OF_CELL_DEATH		GOBP_POSITIVE_REGULATION_OF_TRANSCRIPTION_BY_RNA_POLYMERASE_II	GOBP_PROGRAMMED_CELL_DEATH		GOBP_POSITIVE_REGULATION_OF_SIGNALING	GOBP_ANIMAL_ORGAN_MORPHOGENESIS							GOBP_REGULATION_OF_INTRACELLULAR_SIGNAL_TRANSDUCTION	GOBP_PHOSPHORYLATION			GOBP_POSITIVE_REGULATION_OF_MULTICELLULAR_ORGANISMAL_PROCESS		GOBP_REGULATION_OF_PHOSPHORUS_METABOLIC_PROCESS			GOBP_POSITIVE_REGULATION_OF_CATALYTIC_ACTIVITY					GOBP_REGULATION_OF_PROTEIN_MODIFICATION_PROCESS		GOBP_POSITIVE_REGULATION_OF_INTRACELLULAR_SIGNAL_TRANSDUCTION			GOBP_NEGATIVE_REGULATION_OF_CELL_DEATH
92565	FANK1	fibronectin type III and ankyrin repeat domains 1 [Source:HGNC Symbol;Acc:HGNC:23527]	GOBP_POSITIVE_REGULATION_OF_NUCLEOBASE_CONTAINING_COMPOUND_METABOLIC_PROCESS	GOBP_POSITIVE_REGULATION_OF_CELLULAR_BIOSYNTHETIC_PROCESS			GOBP_POSITIVE_REGULATION_OF_RNA_METABOLIC_PROCESS		GOBP_POSITIVE_REGULATION_OF_MOLECULAR_FUNCTION		GOBP_REGULATION_OF_CELL_DEATH			GOBP_PROGRAMMED_CELL_DEATH							GOCC_CHROMOSOME					GOCC_CHROMATIN																	GOBP_NEGATIVE_REGULATION_OF_CELL_DEATH
5605	MAP2K2	mitogen-activated protein kinase kinase 2 [Source:HGNC Symbol;Acc:HGNC:6842]	GOBP_POSITIVE_REGULATION_OF_NUCLEOBASE_CONTAINING_COMPOUND_METABOLIC_PROCESS	GOBP_POSITIVE_REGULATION_OF_CELLULAR_BIOSYNTHETIC_PROCESS			GOBP_POSITIVE_REGULATION_OF_RNA_METABOLIC_PROCESS		GOBP_POSITIVE_REGULATION_OF_MOLECULAR_FUNCTION							GOBP_POSITIVE_REGULATION_OF_SIGNALING								GOBP_REGULATION_OF_INTRACELLULAR_SIGNAL_TRANSDUCTION	GOBP_PHOSPHORYLATION					GOBP_REGULATION_OF_PHOSPHORUS_METABOLIC_PROCESS			GOBP_POSITIVE_REGULATION_OF_CATALYTIC_ACTIVITY		GOBP_PEPTIDYL_AMINO_ACID_MODIFICATION			GOBP_REGULATION_OF_PROTEIN_MODIFICATION_PROCESS		GOBP_POSITIVE_REGULATION_OF_INTRACELLULAR_SIGNAL_TRANSDUCTION
25913	POT1	protection of telomeres 1 [Source:HGNC Symbol;Acc:HGNC:17284]	GOBP_POSITIVE_REGULATION_OF_NUCLEOBASE_CONTAINING_COMPOUND_METABOLIC_PROCESS	GOBP_POSITIVE_REGULATION_OF_CELLULAR_BIOSYNTHETIC_PROCESS				GOBP_NEGATIVE_REGULATION_OF_NUCLEOBASE_CONTAINING_COMPOUND_METABOLIC_PROCESS	GOBP_POSITIVE_REGULATION_OF_MOLECULAR_FUNCTION			GOBP_NEGATIVE_REGULATION_OF_BIOSYNTHETIC_PROCESS			GOMF_SEQUENCE_SPECIFIC_DNA_BINDING						GOCC_CHROMOSOME												GOBP_POSITIVE_REGULATION_OF_CATALYTIC_ACTIVITY															GOBP_CHROMOSOME_ORGANIZATION	GOCC_NUCLEAR_PROTEIN_CONTAINING_COMPLEX
5788	PTPRC	protein tyrosine phosphatase receptor type C [Source:HGNC Symbol;Acc:HGNC:9666]	GOBP_POSITIVE_REGULATION_OF_NUCLEOBASE_CONTAINING_COMPOUND_METABOLIC_PROCESS		GOBP_TISSUE_DEVELOPMENT				GOBP_POSITIVE_REGULATION_OF_MOLECULAR_FUNCTION	GOBP_REGULATION_OF_CELL_POPULATION_PROLIFERATION	GOBP_REGULATION_OF_CELL_DEATH			GOBP_PROGRAMMED_CELL_DEATH		GOBP_POSITIVE_REGULATION_OF_SIGNALING			GOBP_REGULATION_OF_CELL_DIFFERENTIATION					GOBP_REGULATION_OF_INTRACELLULAR_SIGNAL_TRANSDUCTION	GOBP_PHOSPHORYLATION		GOBP_POSITIVE_REGULATION_OF_DEVELOPMENTAL_PROCESS	GOBP_POSITIVE_REGULATION_OF_MULTICELLULAR_ORGANISMAL_PROCESS	GOBP_REGULATION_OF_MULTICELLULAR_ORGANISMAL_DEVELOPMENT	GOBP_REGULATION_OF_PHOSPHORUS_METABOLIC_PROCESS			GOBP_POSITIVE_REGULATION_OF_CATALYTIC_ACTIVITY	GOBP_POSITIVE_REGULATION_OF_CELL_DIFFERENTIATION	GOBP_PEPTIDYL_AMINO_ACID_MODIFICATION			GOBP_REGULATION_OF_PROTEIN_MODIFICATION_PROCESS	GOBP_NEGATIVE_REGULATION_OF_RESPONSE_TO_STIMULUS	GOBP_POSITIVE_REGULATION_OF_INTRACELLULAR_SIGNAL_TRANSDUCTION
196528	ARID2	AT-rich interaction domain 2 [Source:HGNC Symbol;Acc:HGNC:18037]	GOBP_POSITIVE_REGULATION_OF_NUCLEOBASE_CONTAINING_COMPOUND_METABOLIC_PROCESS		GOBP_TISSUE_DEVELOPMENT					GOBP_REGULATION_OF_CELL_POPULATION_PROLIFERATION							GOBP_ANIMAL_ORGAN_MORPHOGENESIS				GOCC_CHROMOSOME		GOBP_EMBRYO_DEVELOPMENT			GOCC_CHROMATIN											GOBP_CHROMATIN_ORGANIZATION					GOBP_CIRCULATORY_SYSTEM_DEVELOPMENT					GOBP_TUBE_DEVELOPMENT	GOBP_CHROMOSOME_ORGANIZATION	GOCC_NUCLEAR_PROTEIN_CONTAINING_COMPLEX
4255	MGMT	O-6-methylguanine-DNA methyltransferase [Source:HGNC Symbol;Acc:HGNC:7059]	GOBP_POSITIVE_REGULATION_OF_NUCLEOBASE_CONTAINING_COMPOUND_METABOLIC_PROCESS		GOBP_TISSUE_DEVELOPMENT						GOBP_REGULATION_OF_CELL_DEATH			GOBP_PROGRAMMED_CELL_DEATH								GOBP_EPITHELIUM_DEVELOPMENT										GOBP_RESPONSE_TO_OXYGEN_CONTAINING_COMPOUND											GOBP_NEGATIVE_REGULATION_OF_CELL_DEATH
4436	MSH2	mutS homolog 2 [Source:HGNC Symbol;Acc:HGNC:7325]	GOBP_POSITIVE_REGULATION_OF_NUCLEOBASE_CONTAINING_COMPOUND_METABOLIC_PROCESS					GOBP_NEGATIVE_REGULATION_OF_NUCLEOBASE_CONTAINING_COMPOUND_METABOLIC_PROCESS	GOBP_POSITIVE_REGULATION_OF_MOLECULAR_FUNCTION		GOBP_REGULATION_OF_CELL_DEATH			GOBP_PROGRAMMED_CELL_DEATH	GOMF_SEQUENCE_SPECIFIC_DNA_BINDING						GOCC_CHROMOSOME		GOBP_EMBRYO_DEVELOPMENT				GOBP_POSITIVE_REGULATION_OF_DEVELOPMENTAL_PROCESS	GOBP_POSITIVE_REGULATION_OF_MULTICELLULAR_ORGANISMAL_PROCESS					GOBP_POSITIVE_REGULATION_OF_CATALYTIC_ACTIVITY										GOBP_NEGATIVE_REGULATION_OF_CELL_DEATH		GOBP_EMBRYO_DEVELOPMENT_ENDING_IN_BIRTH_OR_EGG_HATCHING			GOBP_CHROMOSOME_ORGANIZATION	GOCC_NUCLEAR_PROTEIN_CONTAINING_COMPLEX
387	RHOA	ras homolog family member A [Source:HGNC Symbol;Acc:HGNC:667]		GOBP_POSITIVE_REGULATION_OF_CELLULAR_BIOSYNTHETIC_PROCESS	GOBP_TISSUE_DEVELOPMENT				GOBP_POSITIVE_REGULATION_OF_MOLECULAR_FUNCTION	GOBP_REGULATION_OF_CELL_POPULATION_PROLIFERATION	GOBP_REGULATION_OF_CELL_DEATH	GOBP_NEGATIVE_REGULATION_OF_BIOSYNTHETIC_PROCESS		GOBP_PROGRAMMED_CELL_DEATH		GOBP_POSITIVE_REGULATION_OF_SIGNALING	GOBP_ANIMAL_ORGAN_MORPHOGENESIS	GOBP_CELLULAR_RESPONSE_TO_ENDOGENOUS_STIMULUS	GOBP_REGULATION_OF_CELL_DIFFERENTIATION	GOBP_RESPONSE_TO_ENDOGENOUS_STIMULUS		GOBP_EPITHELIUM_DEVELOPMENT		GOBP_REGULATION_OF_INTRACELLULAR_SIGNAL_TRANSDUCTION	GOBP_PHOSPHORYLATION		GOBP_POSITIVE_REGULATION_OF_DEVELOPMENTAL_PROCESS	GOBP_POSITIVE_REGULATION_OF_MULTICELLULAR_ORGANISMAL_PROCESS	GOBP_REGULATION_OF_MULTICELLULAR_ORGANISMAL_DEVELOPMENT	GOBP_REGULATION_OF_PHOSPHORUS_METABOLIC_PROCESS		GOBP_RESPONSE_TO_OXYGEN_CONTAINING_COMPOUND	GOBP_POSITIVE_REGULATION_OF_CATALYTIC_ACTIVITY	GOBP_POSITIVE_REGULATION_OF_CELL_DIFFERENTIATION		GOBP_CELLULAR_RESPONSE_TO_OXYGEN_CONTAINING_COMPOUND		GOBP_REGULATION_OF_PROTEIN_MODIFICATION_PROCESS	GOBP_NEGATIVE_REGULATION_OF_RESPONSE_TO_STIMULUS	GOBP_POSITIVE_REGULATION_OF_INTRACELLULAR_SIGNAL_TRANSDUCTION	GOBP_NEUROGENESIS	GOBP_CIRCULATORY_SYSTEM_DEVELOPMENT	GOBP_NEGATIVE_REGULATION_OF_CELL_DEATH				GOBP_TUBE_DEVELOPMENT
7431	VIM	vimentin [Source:HGNC Symbol;Acc:HGNC:12692]		GOBP_POSITIVE_REGULATION_OF_CELLULAR_BIOSYNTHETIC_PROCESS	GOBP_TISSUE_DEVELOPMENT													GOBP_CELLULAR_RESPONSE_TO_ENDOGENOUS_STIMULUS		GOBP_RESPONSE_TO_ENDOGENOUS_STIMULUS		GOBP_EPITHELIUM_DEVELOPMENT										GOBP_RESPONSE_TO_OXYGEN_CONTAINING_COMPOUND				GOBP_CELLULAR_RESPONSE_TO_OXYGEN_CONTAINING_COMPOUND					GOBP_NEUROGENESIS
[truncated: 72 more rows]
[truncated: 53 more columns]

## Sheet: SVM
Overlap Results
[truncated: 241 more rows]
[truncated: 53 more columns]

## Sheet: XGBT
Overlap Results
[truncated: 269 more rows]
[truncated: 53 more columns]

[truncated: 1 more sheets: commonGO]
