# Supplementary material for: Network embedding framework for driver gene discovery by combining functional and structural information
Source: BMC Genomics. 2023 Jul 29;24:426. doi: 10.1186/s12864-023-09515-x (PMC10386255; doi:10.1186/s12864-023-09515-x)
Supplement: Supplementary file 5 — Additional file 5. [file 12864_2023_9515_MOESM5_ESM.xlsx]

## Sheet: lr
We select the top 100 gene ontology terms with P value < 0.05 after each driver gene set enrichment analysisby KEGG.
Term	Overlap	P-value	Adjusted P-value	Old P-value	Old Adjusted P-value	Odds Ratio	Combined Score	Genes
Epstein-Barr virus infection	9/202	3.63871e-06	0.000587381	0	0	8.27069	103.581	MAP2K3;NFKBIA;HDAC2;BCL2L11;HLA-B;HLA-C;PIK3R3;CD58;MAP2K7
Chronic myeloid leukemia	6/76	6.38458e-06	0.000587381	0	0	14.8947	178.165	NFKBIA;HDAC2;CTBP2;PIK3R3;TGFBR1;BCL2L1
MAPK signaling pathway	10/294	1.12993e-05	0.000693023	0	0	6.27273	71.4512	MAP2K3;FLT1;HGF;RASA1;CACNA1C;FLNC;MAP2K7;CACNA1E;TGFBR1;MAP3K12
Cellular senescence	7/156	4.36852e-05	0.00200952	0	0	8.20318	82.3477	MAP2K3;HLA-B;HLA-C;PIK3R3;ZFP36L2;TGFBR1;ZFP36L1
Focal adhesion	7/201	0.000212847	0.00732445	0	0	6.28601	53.1478	GSK3B;FLT1;COL4A1;HGF;PIK3R3;FLNC;ARHGAP35
PI3K-Akt signaling pathway	9/354	0.000287216	0.00732445	0	0	4.59107	37.4414	RPTOR;GSK3B;BCL2L11;FLT1;COL4A1;HGF;PIK3R3;MCL1;BCL2L1
Human immunodeficiency virus 1 infection	7/212	0.000294423	0.00732445	0	0	5.94539	48.339	MAP2K3;NFKBIA;HLA-B;HLA-C;PIK3R3;MAP2K7;BCL2L1
Lipid and atherosclerosis	7/215	0.000320555	0.00732445	0	0	5.85875	47.1363	MAP2K3;NFKBIA;GSK3B;PIK3R3;MAP2K7;POU2F2;BCL2L1
Human T-cell leukemia virus 1 infection	7/219	0.000358261	0.00732445	0	0	5.74704	45.5984	NFKBIA;CDC27;HLA-B;HLA-C;PIK3R3;TGFBR1;BCL2L1
Relaxin signaling pathway	5/129	0.00108869	0.018366	0	0	6.92707	47.2619	NFKBIA;COL4A1;PIK3R3;MAP2K7;TGFBR1
Kaposi sarcoma-associated herpesvirus infection	6/193	0.00109796	0.018366	0	0	5.54264	37.7692	NFKBIA;GSK3B;HLA-B;HLA-C;PIK3R3;MAP2K7
Pathways in cancer	10/531	0.00136618	0.0201362	0	0	3.37794	22.28	NFKBIA;GSK3B;HDAC2;BCL2L11;CTBP2;COL4A1;HGF;PIK3R3;TGFBR1;BCL2L1
Yersinia infection	5/137	0.00142266	0.0201362	0	0	6.50461	42.6392	MAP2K3;NFKBIA;GSK3B;PIK3R3;MAP2K7
Apoptosis	5/142	0.00166647	0.0206048	0	0	6.26563	40.0815	NFKBIA;BCL2L11;PIK3R3;MCL1;BCL2L1
Colorectal cancer	4/86	0.00179172	0.0206048	0	0	8.32548	52.6552	GSK3B;BCL2L11;PIK3R3;TGFBR1
Insulin secretion	4/86	0.00179172	0.0206048	0	0	8.32548	52.6552	RIMS2;RYR2;PCLO;CACNA1C
cAMP signaling pathway	6/216	0.00194705	0.021074	0	0	4.92982	30.7692	NFKBIA;RYR2;PDE4D;PIK3R3;SOX9;CACNA1C
Hypertrophic cardiomyopathy	4/90	0.0021167	0.0215056	0	0	7.93665	48.873	RYR2;DMD;CACNA1C;TTN
Small cell lung cancer	4/92	0.00229353	0.0215056	0	0	7.75549	47.1352	NFKBIA;COL4A1;PIK3R3;BCL2L1
TGF-beta signaling pathway	4/94	0.00248028	0.0215056	0	0	7.58238	45.4896	TGIF1;INHBA;ACVR1B;TGFBR1
Type II diabetes mellitus	3/46	0.00264953	0.0215056	0	0	11.8289	70.1851	PIK3R3;CACNA1C;CACNA1E
Dilated cardiomyopathy	4/96	0.00267723	0.0215056	0	0	7.41679	43.9294	RYR2;DMD;CACNA1C;TTN
MicroRNAs in cancer	7/310	0.0026882	0.0215056	0	0	4.00242	23.6899	RPTOR;ZEB2;HDAC2;BCL2L11;DNMT3B;PIK3R3;MCL1
Hepatitis B	5/162	0.00295604	0.022663	0	0	5.46192	31.8097	MAP2K3;NFKBIA;PIK3R3;MAP2K7;TGFBR1
Hepatocellular carcinoma	5/168	0.00345426	0.0243455	0	0	5.25927	29.8103	GSK3B;HGF;PIK3R3;TGFBR1;BCL2L1
T cell receptor signaling pathway	4/104	0.00357244	0.0243455	0	0	6.82069	38.4312	NFKBIA;GSK3B;PIK3R3;MAP2K7
Toll-like receptor signaling pathway	4/104	0.00357244	0.0243455	0	0	6.82069	38.4312	MAP2K3;NFKBIA;PIK3R3;MAP2K7
TNF signaling pathway	4/112	0.00465209	0.0305709	0	0	6.3129	33.903	MAP2K3;NFKBIA;PIK3R3;MAP2K7
Axon guidance	5/182	0.00484751	0.0307566	0	0	4.83984	25.7929	EPHA5;GSK3B;RASA1;PIK3R3;PLXNB2
Notch signaling pathway	3/59	0.00536281	0.0321207	0	0	9.07692	47.4566	HDAC2;ATXN1;CTBP2
Viral myocarditis	3/60	0.00562066	0.0321207	0	0	8.91723	46.2029	HLA-B;HLA-C;DMD
Growth hormone synthesis, secretion and action	4/119	0.00576077	0.0321207	0	0	5.92654	30.5613	MAP2K3;GSK3B;PIK3R3;CACNA1C
Neurotrophin signaling pathway	4/119	0.00576077	0.0321207	0	0	5.92654	30.5613	NFKBIA;GSK3B;PIK3R3;MAP2K7
Transcriptional misregulation in cancer	5/192	0.00606016	0.0327962	0	0	4.5787	23.3789	HDAC2;FLT1;JMJD1C;KLF3;BCL2L1
Osteoclast differentiation	4/127	0.0072289	0.0380034	0	0	5.53883	27.3046	NFKBIA;PIK3R3;MAP2K7;TGFBR1
Viral carcinogenesis	5/203	0.00762504	0.038502	0	0	4.32191	21.075	NFKBIA;HDAC2;HLA-B;HLA-C;PIK3R3
Pathways of neurodegeneration	8/475	0.00792154	0.038502	0	0	2.96926	14.3658	MAP2K3;ATXN2L;RYR2;GSK3B;ATXN1;CACNA1C;MAP2K7;BCL2L1
Fc epsilon RI signaling pathway	3/68	0.0079515	0.038502	0	0	7.81657	37.7884	MAP2K3;PIK3R3;MAP2K7
Measles	4/139	0.00986285	0.0465324	0	0	5.04342	23.2955	NFKBIA;GSK3B;PIK3R3;BCL2L1
Pancreatic cancer	3/76	0.0107753	0.0487484	0	0	6.95715	31.5194	PIK3R3;TGFBR1;BCL2L1
Signaling pathways regulating pluripotency of stem cells	4/143	0.0108624	0.0487484	0	0	4.8973	22.1478	GSK3B;PIK3R3;INHBA;ACVR1B
Arrhythmogenic right ventricular cardiomyopathy	3/77	0.0111638	0.0489083	0	0	6.86279	30.8487	RYR2;DMD;CACNA1C
Human cytomegalovirus infection	5/225	0.0115604	0.0494678	0	0	3.88538	17.3294	NFKBIA;GSK3B;HLA-B;HLA-C;PIK3R3
Gastric cancer	4/149	0.0124808	0.0521926	0	0	4.69322	20.573	GSK3B;HGF;PIK3R3;TGFBR1
B cell receptor signaling pathway	3/81	0.0127987	0.0522296	0	0	6.50953	28.3712	NFKBIA;GSK3B;PIK3R3
Ras signaling pathway	5/232	0.0130574	0.0522296	0	0	3.76422	16.3307	FLT1;HGF;RASA1;PIK3R3;BCL2L1
ErbB signaling pathway	3/85	0.0145634	0.0560373	0	0	6.19074	26.1822	GSK3B;PIK3R3;MAP2K7
Human papillomavirus infection	6/331	0.0148769	0.0560373	0	0	3.1668	13.3257	GSK3B;HDAC2;COL4A1;HLA-B;HLA-C;PIK3R3
Calcium signaling pathway	5/240	0.014923	0.0560373	0	0	3.6346	15.283	RYR2;FLT1;HGF;CACNA1C;CACNA1E
Shigellosis	5/246	0.0164341	0.0593824	0	0	3.54303	14.5562	NFKBIA;RPTOR;GSK3B;PIK3R3;BCL2L1
PD-L1 expression and PD-1 checkpoint pathway in cancer	3/89	0.0164592	0.0593824	0	0	5.90161	24.2371	MAP2K3;NFKBIA;PIK3R3
Salmonella infection	5/249	0.0172266	0.0609555	0	0	3.49893	14.2102	MAP2K3;NFKBIA;AHNAK;FLNC;MAP2K7
GnRH signaling pathway	3/93	0.0184872	0.0641819	0	0	5.63818	22.5001	MAP2K3;CACNA1C;MAP2K7
Prostate cancer	3/97	0.0206478	0.0703556	0	0	5.39716	20.9418	NFKBIA;GSK3B;PIK3R3
Allograft rejection	2/38	0.021803	0.0721655	0	0	9.34275	35.7426	HLA-B;HLA-C
AGE-RAGE signaling pathway in diabetic complications	3/100	0.0223556	0.0721655	0	0	5.22945	19.8754	COL4A1;PIK3R3;TGFBR1
Progesterone-mediated oocyte maturation	3/100	0.0223556	0.0721655	0	0	5.22945	19.8754	CDC27;PIK3R3;CPEB2
Chagas disease	3/102	0.0235358	0.0733996	0	0	5.12328	19.2084	NFKBIA;PIK3R3;TGFBR1
Longevity regulating pathway	3/102	0.0235358	0.0733996	0	0	5.12328	19.2084	RPTOR;HDAC2;PIK3R3
Graft-versus-host disease	2/42	0.0262928	0.0806314	0	0	8.40678	30.5877	HLA-B;HLA-C
Insulin resistance	3/108	0.0272758	0.0815208	0	0	4.82906	17.3931	NFKBIA;GSK3B;PIK3R3
Type I diabetes mellitus	2/43	0.027469	0.0815208	0	0	8.20132	29.4813	HLA-B;HLA-C
Toxoplasmosis	3/112	0.029935	0.0874292	0	0	4.65091	16.3188	MAP2K3;NFKBIA;BCL2L1
Herpes simplex virus 1 infection	7/498	0.0305945	0.0879591	0	0	2.44621	8.52977	NFKBIA;ZNF717;HLA-B;HLA-C;PIK3R3;POU2F2;BCL2L1
Diabetic cardiomyopathy	4/203	0.0340692	0.096442	0	0	3.41033	11.5247	RYR2;GSK3B;PIK3R3;TGFBR1
Proteoglycans in cancer	4/205	0.0351255	0.0979256	0	0	3.37605	11.3058	HGF;PIK3R3;ANK3;FLNC
Malaria	2/50	0.0362706	0.0984942	0	0	7.00282	23.2266	LRP1;HGF
Thyroid hormone signaling pathway	3/121	0.0364	0.0984942	0	0	4.29422	14.2275	GSK3B;HDAC2;PIK3R3
Rap1 signaling pathway	4/210	0.0378489	0.10093	0	0	3.29327	10.7827	MAP2K3;FLT1;HGF;PIK3R3
Cell cycle	3/124	0.0387019	0.101731	0	0	4.18712	13.6159	GSK3B;HDAC2;CDC27
Autoimmune thyroid disease	2/53	0.0403321	0.104523	0	0	6.5899	21.1576	HLA-B;HLA-C
Regulation of lipolysis in adipocytes	2/55	0.0431308	0.110223	0	0	6.34058	19.9317	AQP7;PIK3R3
FoxO signaling pathway	3/131	0.0443545	0.110287	0	0	3.95673	12.3274	BCL2L11;PIK3R3;TGFBR1
Natural killer cell mediated cytotoxicity	3/131	0.0443545	0.110287	0	0	3.95673	12.3274	HLA-B;HLA-C;PIK3R3
Legionellosis	2/57	0.0459998	0.112853	0	0	6.1094	18.8116	EEF1A1;NFKBIA
Endometrial cancer	2/58	0.0474601	0.114903	0	0	6	18.2872	GSK3B;PIK3R3
Apelin signaling pathway	3/137	0.0495087	0.115311	0	0	3.77842	11.3564	RYR2;TFAM;TGFBR1
Autophagy	3/137	0.0495087	0.115311	0	0	3.77842	11.3564	RPTOR;PIK3R3;BCL2L1
Insulin signaling pathway	3/137	0.0495087	0.115311	0	0	3.77842	11.3564	RPTOR;GSK3B;PIK3R3
Ubiquitin mediated proteolysis	3/140	0.052191	0.120039	0	0	3.69512	10.9111	CDC27;HUWE1;SAE1
Spinocerebellar ataxia	3/143	0.0549423	0.124807	0	0	3.61538	10.4899	ATXN2L;ATXN1;PIK3R3
GnRH secretion	2/64	0.0565664	0.126929	0	0	5.41771	15.5615	PIK3R3;CACNA1C
Cell adhesion molecules	3/148	0.0596794	0.132301	0	0	3.48983	9.83703	HLA-B;HLA-C;CD58
Amphetamine addiction	2/69	0.0645797	0.139301	0	0	5.01214	13.7325	HDAC2;CACNA1C
Renal cell carcinoma	2/69	0.0645797	0.139301	0	0	5.01214	13.7325	HGF;PIK3R3
mTOR signaling pathway	3/154	0.0656087	0.139301	0	0	3.35014	9.12595	RPTOR;GSK3B;PIK3R3
Prolactin signaling pathway	2/70	0.0662258	0.139301	0	0	4.93819	13.4056	GSK3B;PIK3R3
Non-alcoholic fatty liver disease	3/155	0.0666224	0.139301	0	0	3.32794	9.01442	GSK3B;BCL2L11;PIK3R3
Hepatitis C	3/157	0.0686715	0.140648	0	0	3.28438	8.79696	NFKBIA;GSK3B;PIK3R3
Melanoma	2/72	0.0695598	0.140648	0	0	4.79661	12.7857	HGF;PIK3R3
Non-small cell lung cancer	2/72	0.0695598	0.140648	0	0	4.79661	12.7857	HGF;PIK3R3
Alzheimer disease	5/369	0.0716082	0.143216	0	0	2.3311	6.14606	GSK3B;LRP1;PIK3R3;CACNA1C;MAP2K7
JAK-STAT signaling pathway	3/162	0.0739181	0.146247	0	0	3.18029	8.28402	PIK3R3;MCL1;BCL2L1
Leishmaniasis	2/77	0.0781277	0.152931	0	0	4.47571	11.4104	EEF1A1;NFKBIA
Antigen processing and presentation	2/78	0.0798795	0.154714	0	0	4.41659	11.1618	HLA-B;HLA-C
Prion disease	4/273	0.0822136	0.157576	0	0	2.51391	6.28084	RYR2;GSK3B;PIK3R3;CACNA1C
Cardiac muscle contraction	2/87	0.0961718	0.182429	0	0	3.94716	9.24274	RYR2;CACNA1C
Chemokine signaling pathway	3/192	0.10887	0.203397	0	0	2.67142	5.92413	NFKBIA;GSK3B;PIK3R3
IL-17 signaling pathway	2/94	0.109436	0.203397	0	0	3.64554	8.06544	NFKBIA;GSK3B
Circadian entrainment	2/97	0.115262	0.212082	0	0	3.52988	7.62648	RYR2;CACNA1C
Inflammatory mediator regulation of TRP channels	2/98	0.117222	0.213552	0	0	3.49294	7.48777	MAP2K3;PIK3R3
Amoebiasis	2/102	0.125142	0.225747	0	0	3.35254	6.9676	COL4A1;PIK3R3
Protein digestion and absorption	2/103	0.127142	0.22632	0	0	3.31918	6.84564	COL4A1;COL11A1
C-type lectin receptor signaling pathway	2/104	0.12915	0.22632	0	0	3.28647	6.72669	NFKBIA;PIK3R3
NF-kappa B signaling pathway	2/104	0.12915	0.22632	0	0	3.28647	6.72669	NFKBIA;BCL2L1
Th17 cell differentiation	2/107	0.135217	0.234717	0	0	3.19209	6.38696	NFKBIA;TGFBR1
HIF-1 signaling pathway	2/109	0.139298	0.23954	0	0	3.13211	6.17383	FLT1;PIK3R3
Cholinergic synapse	2/113	0.147537	0.251359	0	0	3.01863	5.77668	PIK3R3;CACNA1C
Leukocyte transendothelial migration	2/114	0.149612	0.252556	0	0	2.99153	5.68303	PIK3R3;ARHGAP35
AMPK signaling pathway	2/120	0.162184	0.27129	0	0	2.83855	5.16339	RPTOR;PIK3R3
Platelet activation	2/124	0.17067	0.282912	0	0	2.74493	4.8531	PIK3R3;ARHGAP35
Oocyte meiosis	2/129	0.181378	0.297979	0	0	2.63619	4.50043	CDC27;CPEB2
Dopaminergic synapse	2/132	0.187852	0.305882	0	0	2.57497	4.30561	GSK3B;CACNA1C
Endocytosis	3/252	0.193002	0.311512	0	0	2.02152	3.32552	HLA-B;HLA-C;TGFBR1
Aldosterone-regulated sodium reabsorption	1/37	0.199781	0.319649	0	0	4.63212	7.46019	PIK3R3
Fluid shear stress and atherosclerosis	2/139	0.203075	0.322119	0	0	2.44253	3.89384	PIK3R3;MAP2K7
Breast cancer	2/147	0.220637	0.346985	0	0	2.30684	3.48618	GSK3B;PIK3R3
Adrenergic signaling in cardiomyocytes	2/150	0.227257	0.354367	0	0	2.25973	3.34819	RYR2;CACNA1C
Phagosome	2/152	0.231678	0.358226	0	0	2.22938	3.26025	HLA-B;HLA-C
Oxytocin signaling pathway	2/154	0.236106	0.362029	0	0	2.19982	3.17539	RYR2;CACNA1C
Cushing syndrome	2/155	0.238321	0.362406	0	0	2.18533	3.13406	GSK3B;CACNA1C
Proteasome	1/46	0.242054	0.365066	0	0	3.70401	5.25449	PSME4
Carbohydrate digestion and absorption	1/47	0.246612	0.368916	0	0	3.62331	5.07241	PIK3R3
Hippo signaling pathway	2/163	0.256078	0.377697	0	0	2.0759	2.82795	GSK3B;TGFBR1
Cholesterol metabolism	1/50	0.260124	0.377697	0	0	3.40096	4.57972	LRP1
Cysteine and methionine metabolism	1/50	0.260124	0.377697	0	0	3.40096	4.57972	DNMT3B
Cytokine-cytokine receptor interaction	3/295	0.260697	0.377697	0	0	1.72006	2.31244	INHBA;ACVR1B;TGFBR1
Wnt signaling pathway	2/166	0.262746	0.377697	0	0	2.03762	2.72342	GSK3B;CTBP2
Influenza A	2/172	0.276084	0.393795	0	0	1.9651	2.52919	NFKBIA;PIK3R3
Huntington disease	3/306	0.278542	0.394245	0	0	1.65668	2.11755	HDAC2;TFAM;MAP2K7
Hedgehog signaling pathway	1/56	0.286432	0.402316	0	0	3.02903	3.78706	GSK3B
NOD-like receptor signaling pathway	2/181	0.296066	0.412699	0	0	1.86545	2.27057	NFKBIA;BCL2L1
VEGF signaling pathway	1/59	0.299235	0.41398	0	0	2.87192	3.46505	PIK3R3
Neutrophil extracellular trap formation	2/189	0.313765	0.427466	0	0	1.78492	2.06892	HDAC2;PIK3R3
Basal cell carcinoma	1/63	0.315953	0.427466	0	0	2.68609	3.09482	GSK3B
Cytosolic DNA-sensing pathway	1/63	0.315953	0.427466	0	0	2.68609	3.09482	NFKBIA
Cortisol synthesis and secretion	1/65	0.324163	0.435372	0	0	2.60189	2.93105	CACNA1C
Acute myeloid leukemia	1/67	0.332275	0.436857	0	0	2.52279	2.77959	PIK3R3
Long-term potentiation	1/67	0.332275	0.436857	0	0	2.52279	2.77959	CACNA1C
Mitophagy	1/68	0.336295	0.436857	0	0	2.48501	2.70808	BCL2L1
Adipocytokine signaling pathway	1/69	0.340291	0.436857	0	0	2.44834	2.63921	NFKBIA
Renin secretion	1/69	0.340291	0.436857	0	0	2.44834	2.63921	CACNA1C
Central carbon metabolism in cancer	1/70	0.344263	0.436857	0	0	2.41274	2.57283	PIK3R3
Epithelial cell signaling in Helicobacter pylori infection	1/70	0.344263	0.436857	0	0	2.41274	2.57283	NFKBIA
RIG-I-like receptor signaling pathway	1/70	0.344263	0.436857	0	0	2.41274	2.57283	NFKBIA
Adherens junction	1/71	0.348211	0.438841	0	0	2.37815	2.50882	TGFBR1
p53 signaling pathway	1/73	0.356037	0.445651	0	0	2.31186	2.38751	BCL2L1
PPAR signaling pathway	1/74	0.359915	0.447461	0	0	2.28007	2.32998	AQP7
Glioma	1/75	0.363769	0.449219	0	0	2.24915	2.27442	PIK3R3
Bacterial invasion of epithelial cells	1/77	0.37141	0.455218	0	0	2.18974	2.16882	PIK3R3
Amyotrophic lateral sclerosis	3/364	0.373576	0.455218	0	0	1.38639	1.36509	MAP2K3;ATXN2L;BCL2L1
Regulation of actin cytoskeleton	2/218	0.376921	0.456273	0	0	1.543	1.50554	PIK3R3;ARHGAP35
Taste transduction	1/86	0.404682	0.482662	0	0	1.95699	1.7704	CACNA1C
Thermogenesis	2/232	0.40659	0.482662	0	0	1.44805	1.30317	MAP2K3;RPTOR
Coronavirus disease	2/232	0.40659	0.482662	0	0	1.44805	1.30317	NFKBIA;PIK3R3
ECM-receptor interaction	1/88	0.411835	0.485754	0	0	1.91181	1.69603	COL4A1
GABAergic synapse	1/89	0.41538	0.486814	0	0	1.88999	1.66048	CACNA1C
Chemical carcinogenesis	2/239	0.421174	0.488821	0	0	1.40478	1.21472	PIK3R3;CACNA1C
Morphine addiction	1/91	0.422405	0.488821	0	0	1.84781	1.59242	PDE4D
Th1 and Th2 cell differentiation	1/92	0.425887	0.48977	0	0	1.82741	1.55984	NFKBIA
Rheumatoid arthritis	1/93	0.429347	0.490683	0	0	1.80745	1.52818	FLT1
Fc gamma R-mediated phagocytosis	1/97	0.442984	0.49774	0	0	1.73179	1.41006	PIK3R3
Phosphatidylinositol signaling system	1/97	0.442984	0.49774	0	0	1.73179	1.41006	PIK3R3
Aldosterone synthesis and secretion	1/98	0.446343	0.49774	0	0	1.71385	1.38251	CACNA1C
Choline metabolism in cancer	1/98	0.446343	0.49774	0	0	1.71385	1.38251	PIK3R3
Melanogenesis	1/101	0.456298	0.505776	0	0	1.66218	1.30417	GSK3B
Pancreatic secretion	1/102	0.459576	0.50636	0	0	1.64564	1.27941	RYR2
Parathyroid hormone synthesis, secretion and action	1/106	0.472497	0.517496	0	0	1.58263	1.18654	PDE4D
Serotonergic synapse	1/113	0.494374	0.538253	0	0	1.48319	1.04485	CACNA1C
Glutamatergic synapse	1/114	0.497425	0.538389	0	0	1.46999	1.02651	CACNA1C
Sphingolipid signaling pathway	1/119	0.512408	0.551363	0	0	1.40735	0.941001	PIK3R3
Purine metabolism	1/129	0.541058	0.578807	0	0	1.29674	0.796496	PDE4D
Vascular smooth muscle contraction	1/133	0.552045	0.587146	0	0	1.25719	0.746931	CACNA1C
Estrogen signaling pathway	1/137	0.562771	0.595114	0	0	1.21997	0.701339	PIK3R3
Phospholipase D signaling pathway	1/148	0.590972	0.617835	0	0	1.12805	0.593339	PIK3R3
Retrograde endocannabinoid signaling	1/148	0.590972	0.617835	0	0	1.12805	0.593339	CACNA1C
Spliceosome	1/150	0.595902	0.619469	0	0	1.1128	0.576071	HNRNPU
cGMP-PKG signaling pathway	1/167	0.635498	0.656919	0	0	0.997975	0.452429	CACNA1C
Tight junction	1/169	0.639895	0.65777	0	0	0.985994	0.440198	MAP2K7
Protein processing in endoplasmic reticulum	1/171	0.64424	0.658557	0	0	0.974296	0.428382	MAP2K7
Alcoholism	1/186	0.675212	0.682632	0	0	0.894617	0.351341	HDAC2
RNA transport	1/186	0.675212	0.682632	0	0	0.894617	0.351341	EEF1A1
Pathogenic Escherichia coli infection	1/197	0.696211	0.700016	0	0	0.843938	0.305592	NFKBIA
Parkinson disease	1/249	0.778624	0.778624	0	0	0.665221	0.166456	BCL2L1

## Sheet: knn
Term	Overlap	P-value	Adjusted P-value	Old P-value	Old Adjusted P-value	Odds Ratio	Combined Score	Genes
Glioma	6/75	3.49973e-05	0.00285515	0	0	10.8789	111.62	CAMK2D;BAX;CAMK1;SOS1;TP53;CAMK2G
Valine, leucine and isoleucine degradation	5/48	4.49111e-05	0.00285515	0	0	14.4749	144.906	ACAD8;ECHS1;ACADM;ACAT2;AACS
Endocytosis	10/252	4.53198e-05	0.00285515	0	0	5.25759	52.5852	ARF3;ACAP3;ARF4;ARF1;ACAP1;HLA-B;AGAP1;ARFGAP1;ARF5;ARF6
Propanoate metabolism	4/34	0.000166829	0.00788266	0	0	16.505	143.569	ECHS1;ACACB;ACACA;ACAT2
Colorectal cancer	5/86	0.000711261	0.0268857	0	0	7.66946	55.5919	BAX;SOS1;AREG;TP53;BBC3
Epstein-Barr virus infection	7/202	0.00141441	0.0411863	0	0	4.49084	29.4646	MAVS;HLA-B;BTK;BAX;FADD;CALR;TP53
Butanoate metabolism	44648	0.00152542	0.0411863	0	0	14.766	95.7645	ECHS1;ACAT2;AACS
Necroptosis	6/159	0.00201737	0.0476603	0	0	4.88533	30.3182	CAMK2D;AIFM1;FAF1;BAX;FADD;CAMK2G
Neurotrophin signaling pathway	5/119	0.00300563	0.0606933	0	0	5.44025	31.593	CAMK2D;BAX;SOS1;TP53;CAMK2G
PPAR signaling pathway	4/74	0.00321129	0.0606933	0	0	7.05929	40.5279	FADS2;FABP3;DBI;ACADM
Fatty acid degradation	3/43	0.00525312	0.0830401	0	0	9.22174	48.4043	ECHS1;ACADM;ACAT2
ErbB signaling pathway	4/85	0.00527238	0.0830401	0	0	6.09722	31.9816	CAMK2D;SOS1;AREG;CAMK2G
Measles	5/139	0.00580893	0.0844529	0	0	4.62358	23.8038	MAVS;BAX;FADD;TP53;BBC3
Apoptosis	5/142	0.00634854	0.0849178	0	0	4.52165	22.8774	AIFM1;BAX;FADD;TP53;BBC3
Pyruvate metabolism	3/47	0.00673951	0.0849178	0	0	8.38171	41.9066	ACACB;ACACA;ACAT2
Aldosterone synthesis and secretion	4/98	0.00866824	0.100613	0	0	5.25053	24.93	LIPE;CAMK2D;CAMK1;CAMK2G
Fatty acid biosynthesis	44610	0.00938067	0.100613	0	0	15.2932	71.4056	ACACB;ACACA
Hepatitis C	5/157	0.00958221	0.100613	0	0	4.07233	18.9276	MAVS;BAX;FADD;SOS1;TP53
Human cytomegalovirus infection	6/225	0.010747	0.102752	0	0	3.4016	15.4199	HLA-B;BAX;FADD;CALR;SOS1;TP53
Hepatitis B	5/162	0.0108732	0.102752	0	0	3.94163	17.8219	MAVS;BAX;FADD;SOS1;TP53
Glucagon signaling pathway	4/107	0.0117048	0.103204	0	0	4.78956	21.3028	CAMK2D;ACACB;CAMK2G;ACACA
Endometrial cancer	3/58	0.0120132	0.103204	0	0	6.70164	29.633	BAX;SOS1;TP53
AMPK signaling pathway	4/120	0.0171784	0.141162	0	0	4.25	17.2724	LIPE;ACACB;ACACA;CAMKK2
Transcriptional misregulation in cancer	5/192	0.0211608	0.15512	0	0	3.30424	12.7399	MAX;BAX;TP53;KLF3;AFF1
Non-small cell lung cancer	3/72	0.0213749	0.15512	0	0	5.3381	20.5279	BAX;SOS1;TP53
Oocyte meiosis	4/129	0.0217684	0.15512	0	0	3.9422	15.088	CAMK2D;BTRC;CAMK2G;BUB1
p53 signaling pathway	3/73	0.02216	0.15512	0	0	5.26158	20.0438	BAX;TP53;BBC3
Chronic myeloid leukemia	3/76	0.0246087	0.165818	0	0	5.04458	18.6885	BAX;SOS1;TP53
Insulin signaling pathway	4/137	0.0264224	0.165818	0	0	3.70357	13.4571	LIPE;SOS1;ACACB;ACACA
Galactose metabolism	2/31	0.0265988	0.165818	0	0	8.4321	30.5823	GALT;GALM
RNA degradation	3/79	0.0271976	0.165818	0	0	4.84472	17.4634	BTG3;BTG2;BTG1
Human immunodeficiency virus 1 infection	5/212	0.0307014	0.18133	0	0	2.98195	10.3875	HLA-B;BAX;FADD;CALR;BTRC
Lipid and atherosclerosis	5/215	0.0323315	0.185171	0	0	2.9389	10.0855	CAMK2D;BAX;TP53;AGER;CAMK2G
Human T-cell leukemia virus 1 infection	5/219	0.0345878	0.189507	0	0	2.88338	9.70043	HLA-B;BUB1B;BAX;CALR;TP53
Mucin type O-glycan biosynthesis	2/36	0.0350938	0.189507	0	0	7.19027	24.0855	GALNT3;GALNT2
Thyroid cancer	2/37	0.0369033	0.193742	0	0	6.98448	23.045	BAX;TP53
Oxytocin signaling pathway	4/154	0.0381614	0.19395	0	0	3.281	10.7155	CAMK2D;CAMK1;CAMK2G;CAMKK2
Cellular senescence	4/156	0.0397101	0.19395	0	0	3.2375	10.4447	HLA-B;LIN9;BTRC;TP53
Small cell lung cancer	3/92	0.0400215	0.19395	0	0	4.13434	13.3057	MAX;BAX;TP53
GnRH signaling pathway	3/93	0.0411146	0.194266	0	0	4.0882	13.047	CAMK2D;SOS1;CAMK2G
Hippo signaling pathway	4/163	0.0454099	0.20909	0	0	3.09387	9.56632	BTRC;AJUBA;AREG;BBC3
Tryptophan metabolism	2/42	0.0464645	0.20909	0	0	6.10988	18.7516	ECHS1;ACAT2
Wnt signaling pathway	4/166	0.0479856	0.210913	0	0	3.03611	9.22023	CAMK2D;BTRC;TP53;CAMK2G
Hepatocellular carcinoma	4/168	0.0497469	0.213686	0	0	2.99878	8.99876	SMARCC2;BAX;SOS1;TP53
Longevity regulating pathway	3/102	0.0516192	0.215078	0	0	3.71485	11.0103	BAX;TP53;CAMKK2
Shigellosis	5/246	0.052347	0.215078	0	0	2.55683	7.54228	ARF1;BAX;BTRC;TP53;ARF6
Salmonella infection	5/249	0.0545958	0.219545	0	0	2.525	7.3422	ARF1;BAX;FADD;ACBD3;ARF6
Other types of O-glycan biosynthesis	2/47	0.0568213	0.223734	0	0	5.42963	15.5713	GALNT3;GALNT2
Tuberculosis	4/180	0.0610527	0.235489	0	0	2.79261	7.8082	CAMK2D;BAX;FADD;CAMK2G
Cholinergic synapse	3/113	0.0660351	0.248941	0	0	3.3415	9.08076	ACHE;CAMK2D;CAMK2G
Alcoholism	4/186	0.0671745	0.248941	0	0	2.69973	7.2905	HAT1;SOS1;CAMKK1;CAMKK2
Pathways in cancer	8/531	0.0715534	0.260069	0	0	1.89371	4.9943	CAMK2D;MAX;BAX;FADD;SOS1;TP53;CAMK2G;BBC3
Kaposi sarcoma-associated herpesvirus infection	4/193	0.0747042	0.266398	0	0	2.59881	6.74188	HLA-B;BAX;FADD;TP53
Synthesis and degradation of ketone bodies	44571	0.0790563	0.272129	0	0	13.5153	34.2965	ACAT2
Pathogenic Escherichia coli infection	4/197	0.0791911	0.272129	0	0	2.54443	6.4524	ARF1;BAX;FADD;ARF6
Cell cycle	3/124	0.0820816	0.277025	0	0	3.03604	7.59021	BUB1B;TP53;BUB1
Proteoglycans in cancer	4/205	0.0885581	0.29364	0	0	2.44216	5.92004	CAMK2D;SOS1;TP53;CAMK2G
Basal cell carcinoma	2/63	0.0944219	0.294051	0	0	4.00223	9.44518	BAX;TP53
Cytosolic DNA-sensing pathway	2/63	0.0944219	0.294051	0	0	4.00223	9.44518	MAVS;AIM2
Lysine degradation	2/63	0.0944219	0.294051	0	0	4.00223	9.44518	ECHS1;ACAT2
MAPK signaling pathway	5/294	0.0949054	0.294051	0	0	2.12694	5.00868	MAX;RASA1;SOS1;TP53;AREG
Aminoacyl-tRNA biosynthesis	2/66	0.102102	0.304014	0	0	3.81404	8.70281	AARS2;HARS2
Long-term potentiation	2/67	0.1047	0.304014	0	0	3.75518	8.47415	CAMK2D;CAMK2G
Fc epsilon RI signaling pathway	2/68	0.107315	0.304014	0	0	3.69809	8.25409	BTK;SOS1
Mitophagy	2/68	0.107315	0.304014	0	0	3.69809	8.25409	TP53;OPTN
Ubiquitin mediated proteolysis	3/140	0.108067	0.304014	0	0	2.67929	5.96142	UBE2F;UBE2E3;BTRC
Adipocytokine signaling pathway	2/69	0.109948	0.304014	0	0	3.64271	8.04219	ACACB;CAMKK2
Amphetamine addiction	2/69	0.109948	0.304014	0	0	3.64271	8.04219	CAMK2D;CAMK2G
Prolactin signaling pathway	2/70	0.112598	0.304014	0	0	3.58896	7.83805	GALT;SOS1
RIG-I-like receptor signaling pathway	2/70	0.112598	0.304014	0	0	3.58896	7.83805	MAVS;FADD
Thiamine metabolism	44576	0.116223	0.307732	0	0	8.68624	18.6949	AK4
Melanoma	2/72	0.117947	0.307732	0	0	3.48607	7.45154	BAX;TP53
Breast cancer	3/147	0.120324	0.307732	0	0	2.54814	5.39585	BAX;SOS1;TP53
Inositol phosphate metabolism	2/73	0.120645	0.307732	0	0	3.43679	7.26848	SYNJ1;SYNJ2
Phospholipase D signaling pathway	3/148	0.122116	0.307732	0	0	2.53043	5.32096	ARF1;SOS1;ARF6
Gastric cancer	3/149	0.123917	0.308163	0	0	2.51298	5.24745	BAX;SOS1;TP53
Gastric acid secretion	2/76	0.128829	0.311488	0	0	3.29696	6.75635	CAMK2D;CAMK2G
Pancreatic cancer	2/76	0.128829	0.311488	0	0	3.29696	6.75635	BAX;TP53
Selenocompound metabolism	44578	0.130668	0.311488	0	0	7.59969	15.4661	SCLY
Antigen processing and presentation	2/78	0.134356	0.311488	0	0	3.20988	6.44306	HLA-B;CALR
Cushing syndrome	3/155	0.134926	0.311488	0	0	2.41304	4.8334	CAMK2D;AIP;CAMK2G
Calcium signaling pathway	4/240	0.135272	0.311488	0	0	2.07627	4.15351	CAMK2D;ORAI2;CAMK1;CAMK2G
Human papillomavirus infection	5/331	0.136791	0.311488	0	0	1.88197	3.74381	HLA-B;BAX;FADD;SOS1;TP53
B cell receptor signaling pathway	2/81	0.142744	0.321174	0	0	3.08751	6.01047	BTK;SOS1
Parkinson disease	4/249	0.148646	0.33052	0	0	1.99908	3.81062	CAMK2D;BAX;TP53;CAMK2G
Insulin secretion	2/86	0.156959	0.344944	0	0	2.903	5.37569	CAMK2D;CAMK2G
PD-L1 expression and PD-1 checkpoint pathway in cancer	2/89	0.165612	0.356016	0	0	2.80247	5.03914	BATF2;BATF
Terpenoid backbone biosynthesis	44583	0.165764	0.356016	0	0	5.78878	10.4035	ACAT2
Influenza A	3/172	0.167798	0.356334	0	0	2.16844	3.87065	MAVS;BAX;FADD
NOD-like receptor signaling pathway	3/181	0.186064	0.37604	0	0	2.05785	3.46062	MAVS;AIM2;FADD
alpha-Linolenic acid metabolism	44586	0.186141	0.37604	0	0	5.06442	8.51454	FADS2
Axon guidance	3/182	0.188126	0.37604	0	0	2.04625	3.41856	CAMK2D;RASA1;CAMK2G
Circadian entrainment	2/97	0.189062	0.37604	0	0	2.56543	4.27319	CAMK2D;CAMK2G
Phosphatidylinositol signaling system	2/97	0.189062	0.37604	0	0	2.56543	4.27319	SYNJ1;SYNJ2
Prostate cancer	2/97	0.189062	0.37604	0	0	2.56543	4.27319	SOS1;TP53
Inflammatory mediator regulation of TRP channels	2/98	0.192025	0.37604	0	0	2.53858	4.18898	CAMK2D;CAMK2G
Pathways of neurodegeneration	6/475	0.195932	0.37604	0	0	1.56814	2.55604	CAMK2D;BAX;FADD;AGER;CAMK2G;OPTN
AGE-RAGE signaling pathway in diabetic complications	2/100	0.197971	0.37604	0	0	2.48652	4.02725	BAX;AGER
Biosynthesis of unsaturated fatty acids	44588	0.199451	0.37604	0	0	4.67437	7.53597	FADS2
Fatty acid elongation	44588	0.199451	0.37604	0	0	4.67437	7.53597	ECHS1
Melanogenesis	2/101	0.200952	0.37604	0	0	2.46128	3.94958	CAMK2D;CAMK2G
Chagas disease	2/102	0.203939	0.377887	0	0	2.43654	3.87394	FADD;CALR
beta-Alanine metabolism	44591	0.219011	0.398009	0	0	4.19018	6.36336	ECHS1
Glyoxylate and dicarboxylate metabolism	44591	0.219011	0.398009	0	0	4.19018	6.36336	ACAT2
HIF-1 signaling pathway	2/109	0.224971	0.398456	0	0	2.27634	3.3958	CAMK2D;CAMK2G
Circadian rhythm	44592	0.225424	0.398456	0	0	4.05031	6.03403	BTRC
Herpes simplex virus 1 infection	6/498	0.225581	0.398456	0	0	1.49305	2.22327	MAVS;HLA-B;BAX;FADD;CALR;TP53
Viral carcinogenesis	3/203	0.232632	0.403372	0	0	1.82944	2.66787	HLA-B;BAX;TP53
Diabetic cardiomyopathy	3/203	0.232632	0.403372	0	0	1.82944	2.66787	CAMK2D;AGER;CAMK2G
Base excision repair	1/33	0.238095	0.409091	0	0	3.79678	5.4487	MBD4
Sphingolipid signaling pathway	2/119	0.255263	0.434637	0	0	2.08072	2.84114	BAX;TP53
cAMP signaling pathway	3/216	0.261077	0.440567	0	0	1.71665	2.30536	LIPE;CAMK2D;CAMK2G
Allograft rejection	1/38	0.268878	0.445771	0	0	3.28287	4.31204	HLA-B
Primary immunodeficiency	1/38	0.268878	0.445771	0	0	3.28287	4.31204	BTK
Purine metabolism	2/129	0.285636	0.454857	0	0	1.91591	2.40071	AK3;AK4
Bladder cancer	1/41	0.286751	0.454857	0	0	3.0362	3.79264	TP53
Ferroptosis	1/41	0.286751	0.454857	0	0	3.0362	3.79264	TP53
Natural killer cell mediated cytotoxicity	2/131	0.291702	0.454857	0	0	1.88602	2.32362	HLA-B;SOS1
Graft-versus-host disease	1/42	0.292612	0.454857	0	0	2.96199	3.64002	HLA-B
Dopaminergic synapse	2/132	0.294733	0.454857	0	0	1.87142	2.28628	CAMK2D;CAMK2G
Thermogenesis	3/232	0.296645	0.454857	0	0	1.59541	1.93876	LIPE;SMARCC2;SOS1
Ras signaling pathway	3/232	0.296645	0.454857	0	0	1.59541	1.93876	RASA1;SOS1;ARF6
Type I diabetes mellitus	1/43	0.298424	0.454857	0	0	2.89132	3.4963	HLA-B
Fat digestion and absorption	1/43	0.298424	0.454857	0	0	2.89132	3.4963	ACAT2
Amino sugar and nucleotide sugar metabolism	1/48	0.326784	0.491877	0	0	2.58308	2.88907	GALT
Spinocerebellar ataxia	2/143	0.327918	0.491877	0	0	1.72445	1.92275	AFG3L2;OPA1
Vibrio cholerae infection	1/50	0.337806	0.502719	0	0	2.4774	2.68868	ARF1
Adrenergic signaling in cardiomyocytes	2/150	0.348827	0.515065	0	0	1.64231	1.72965	CAMK2D;CAMK2G
Autoimmune thyroid disease	1/53	0.354004	0.51577	0	0	2.33412	2.42386	HLA-B
Phagosome	2/152	0.354763	0.51577	0	0	1.62025	1.67907	HLA-B;CALR
Fanconi anemia pathway	1/54	0.359315	0.518401	0	0	2.28996	2.34391	POLH
Regulation of lipolysis in adipocytes	1/55	0.364583	0.522016	0	0	2.24744	2.26767	LIPE
Hedgehog signaling pathway	1/56	0.369808	0.525516	0	0	2.20647	2.19494	BTRC
Legionellosis	1/57	0.37499	0.528903	0	0	2.16696	2.12548	ARF1
Viral myocarditis	1/60	0.390283	0.546396	0	0	2.05646	1.93489	HLA-B
Protein processing in endoplasmic reticulum	2/171	0.410082	0.569894	0	0	1.4367	1.28067	BAX;CALR
Acute myeloid leukemia	1/67	0.424537	0.581431	0	0	1.8377	1.57446	SOS1
Glycolysis / Gluconeogenesis	1/67	0.424537	0.581431	0	0	1.8377	1.57446	GALM
Renal cell carcinoma	1/69	0.433967	0.590071	0	0	1.78347	1.48882	SOS1
Central carbon metabolism in cancer	1/70	0.438625	0.592144	0	0	1.75754	1.4484	TP53
Huntington disease	3/306	0.460073	0.612647	0	0	1.20122	0.93259	BAX;TP53;BBC3
Neutrophil extracellular trap formation	2/189	0.460295	0.612647	0	0	1.29722	1.0065	HAT1;AGER
Peroxisome	1/82	0.491631	0.646238	0	0	1.49625	1.06238	ECH1
Focal adhesion	2/201	0.492372	0.646238	0	0	1.21825	0.863156	ZYX;SOS1
Complement and coagulation cascades	1/85	0.504086	0.65705	0	0	1.44259	0.98819	A2M
Gap junction	1/88	0.516237	0.66828	0	0	1.39264	0.920797	SOS1
TGF-beta signaling pathway	1/94	0.539659	0.68855	0	0	1.30239	0.803339	ACVR1B
IL-17 signaling pathway	1/94	0.539659	0.68855	0	0	1.30239	0.803339	FADD
Fc gamma R-mediated phagocytosis	1/97	0.550944	0.68855	0	0	1.2615	0.752009	ARF6
Choline metabolism in cancer	1/98	0.554645	0.68855	0	0	1.24843	0.735862	SOS1
mRNA surveillance pathway	1/98	0.554645	0.68855	0	0	1.24843	0.735862	ACIN1
Glycerophospholipid metabolism	1/98	0.554645	0.68855	0	0	1.24843	0.735862	ACHE
PI3K-Akt signaling pathway	3/354	0.557398	0.68855	0	0	1.0344	0.604582	SOS1;TP53;AREG
Progesterone-mediated oocyte maturation	1/100	0.561954	0.689416	0	0	1.22309	0.704909	BUB1
T cell receptor signaling pathway	1/104	0.576218	0.689416	0	0	1.17535	0.647936	SOS1
Toll-like receptor signaling pathway	1/104	0.576218	0.689416	0	0	1.17535	0.647936	FADD
NF-kappa B signaling pathway	1/104	0.576218	0.689416	0	0	1.17535	0.647936	BTK
Amyotrophic lateral sclerosis	3/364	0.576337	0.689416	0	0	1.00523	0.553945	BAX;TP53;OPTN
Chemical carcinogenesis	2/239	0.58568	0.696186	0	0	1.02094	0.546185	AIP;SOS1
Insulin resistance	1/108	0.59002	0.696961	0	0	1.13119	0.596813	ACACB
TNF signaling pathway	1/112	0.603375	0.708309	0	0	1.0902	0.550788	FADD
Growth hormone synthesis, secretion and action	1/119	0.625714	0.729999	0	0	1.02516	0.480661	SOS1
Thyroid hormone signaling pathway	1/121	0.631864	0.732652	0	0	1.00798	0.462743	TP53
Platelet activation	1/124	0.6409	0.738598	0	0	0.983241	0.437426	BTK
Osteoclast differentiation	1/127	0.649716	0.744221	0	0	0.959684	0.413834	BTK
Relaxin signaling pathway	1/129	0.655474	0.746293	0	0	0.944594	0.398993	SOS1
FoxO signaling pathway	1/131	0.661138	0.748234	0	0	0.929967	0.384814	SOS1
Apelin signaling pathway	1/137	0.677579	0.748903	0	0	0.888668	0.345896	LIPE
Autophagy	1/137	0.677579	0.748903	0	0	0.888668	0.345896	CAMKK2
Yersinia infection	1/137	0.677579	0.748903	0	0	0.888668	0.345896	ARF6
Estrogen signaling pathway	1/137	0.677579	0.748903	0	0	0.888668	0.345896	SOS1
Fluid shear stress and atherosclerosis	1/139	0.682881	0.750375	0	0	0.8757	0.334022	TP53
Signaling pathways regulating pluripotency of stem cells	1/143	0.693227	0.757341	0	0	0.85086	0.311753	ACVR1B
Cell adhesion molecules	1/148	0.705689	0.762144	0	0	0.82171	0.286432	HLA-B
Retrograde endocannabinoid signaling	1/148	0.705689	0.762144	0	0	0.82171	0.286432	FAAH
Spliceosome	1/150	0.710532	0.763014	0	0	0.810598	0.277015	ACIN1
mTOR signaling pathway	1/154	0.719981	0.765378	0	0	0.789246	0.259291	SOS1
Non-alcoholic fatty liver disease	1/155	0.722295	0.765378	0	0	0.784081	0.255079	BAX
MicroRNAs in cancer	2/310	0.724882	0.765378	0	0	0.782748	0.251846	SOS1;TP53
JAK-STAT signaling pathway	1/162	0.737969	0.774868	0	0	0.749724	0.227806	SOS1
Tight junction	1/169	0.752764	0.786035	0	0	0.71823	0.20398	SYNPO
RNA transport	1/186	0.785327	0.815532	0	0	0.651666	0.157478	ACIN1
Chemokine signaling pathway	1/192	0.795771	0.821862	0	0	0.631002	0.144149	SOS1
Alzheimer disease	2/369	0.808646	0.83062	0	0	0.654926	0.139102	FADD;AGER
Regulation of actin cytoskeleton	1/218	0.835495	0.853559	0	0	0.554663	0.0996904	SOS1
Coronavirus disease	1/232	0.853598	0.867366	0	0	0.520676	0.0824204	MAVS
Olfactory transduction	2/440	0.878948	0.888349	0	0	0.546761	0.0705481	CAMK2D;CAMK2G
Prion disease	1/273	0.895994	0.90076	0	0	0.441267	0.0484607	BAX
Cytokine-cytokine receptor interaction	1/295	0.913452	0.913452	0	0	0.407788	0.0369146	ACVR1B

## Sheet: svm
Term	Overlap	P-value	Adjusted P-value	Old P-value	Old Adjusted P-value	Odds Ratio	Combined Score	Genes
Pathways in cancer	30/531	1.04899e-19	2.12945e-17	0	0	11.2586	492.017	RB1;ARAF;PDGFB;HIF1A;BCL2L11;MECOM;MYC;AKT3;EP300;RAC1;CTNNA2;JAK2;RALGDS;HRAS;SMAD2;TCF7L2;MAP2K1;SMAD4;MAP2K2;PRKCB;DCC;ZBTB16;RHOA;BCR;MSH2;GNAQ;GNAS;IL7R;SOS1;FGFR1
Colorectal cancer	16/86	3.77133e-19	3.8279e-17	0	0	38.6755	1640.68	SMAD2;TCF7L2;MAP2K1;SMAD4;MAP2K2;DCC;ARAF;RHOA;BCL2L11;MSH2;MYC;AKT3;RAC1;SOS1;HRAS;RALGDS
Hepatocellular carcinoma	16/168	2.281e-14	1.54348e-12	0	0	17.7373	557.156	RB1;SMAD2;TCF7L2;MAP2K1;SMAD4;SMARCB1;MAP2K2;SMARCC2;PRKCB;ARAF;SMARCA2;MYC;AKT3;ARID2;SOS1;HRAS
Proteoglycans in cancer	17/205	3.38452e-14	1.71765e-12	0	0	15.3404	475.812	SMAD2;MAP2K1;MAP2K2;PRKCB;ARAF;ANK1;HIF1A;RHOA;COL1A1;ERBB3;MYC;AKT3;KDR;RAC1;SOS1;HRAS;FGFR1
PI3K-Akt signaling pathway	20/354	2.37494e-13	9.64227e-12	0	0	10.3508	300.884	MAP2K1;MAP2K2;IRS1;MAGI2;TNC;PDGFB;BRCA1;COL1A1;BCL2L11;ERBB3;MYC;MYB;AKT3;KDR;RAC1;IL7R;JAK2;SOS1;HRAS;FGFR1
MAPK signaling pathway	18/294	1.06162e-12	3.40865e-11	0	0	11.1102	306.322	MAP2K4;DAXX;MAP2K1;MAP2K2;PRKCB;ARAF;PDGFB;MECOM;ERBB3;MYC;RASA1;AKT3;KDR;RAC1;SOS1;HRAS;MYD88;FGFR1
Growth hormone synthesis, secretion and action	13/119	1.1754e-12	3.40865e-11	0	0	20.196	554.772	MAP2K4;MAP2K1;MAP2K2;IRS1;PRKCB;IRS4;GNAQ;AKT3;GNAS;EP300;JAK2;SOS1;HRAS
Prostate cancer	12/97	1.99145e-12	5.05331e-11	0	0	23.0806	621.841	RB1;TCF7L2;MAP2K1;MAP2K2;ZEB1;AKT3;ARAF;PDGFB;EP300;SOS1;HRAS;FGFR1
Chronic myeloid leukemia	11/76	2.93155e-12	6.61228e-11	0	0	27.4681	729.429	RB1;BCR;MAP2K1;SMAD4;MAP2K2;MECOM;MYC;AKT3;ARAF;SOS1;HRAS
Hepatitis B	14/162	3.95017e-12	7.54203e-11	0	0	15.6749	411.579	RB1;MAP2K4;MAP2K1;SMAD4;MAP2K2;PRKCB;ARAF;MYC;AKT3;EP300;JAK2;SOS1;HRAS;MYD88
FoxO signaling pathway	13/131	4.08681e-12	7.54203e-11	0	0	18.1311	475.458	MAP2K1;SMAD4;MAP2K2;IRS1;PLK2;ARAF;IRS4;BCL2L11;AKT3;EP300;IL7R;SOS1;HRAS
B cell receptor signaling pathway	11/81	6.03435e-12	1.02081e-10	0	0	25.4996	658.747	CD79B;CD79A;MAP2K1;MAP2K2;PRKCB;AKT3;RAC1;SOS1;FCGR2B;HRAS;MALT1
ErbB signaling pathway	11/85	1.03832e-11	1.62138e-10	0	0	24.1164	609.924	MAP2K4;MAP2K1;MAP2K2;ERBB3;PRKCB;MYC;AKT3;ARAF;ABL2;SOS1;HRAS
MicroRNAs in cancer	17/310	2.70788e-11	3.92643e-10	0	0	9.79046	238.224	MAP2K1;MAP2K2;IRS1;PRKCB;TNC;PDGFB;BRCA1;RHOA;BCL2L11;ZEB1;ERBB3;MYC;EP300;SOS1;HRAS;TP63;EZH2
Renal cell carcinoma	10/69	2.92615e-11	3.96005e-10	0	0	27.295	662.034	MAP2K1;MAP2K2;AKT3;ARAF;PDGFB;EP300;RAC1;SOS1;HRAS;HIF1A
Kaposi sarcoma-associated herpesvirus infection	14/193	4.23901e-11	5.37825e-10	0	0	12.9399	309.057	RB1;MAP2K4;TCF7L2;MAP2K1;MAP2K2;HLA-B;PDGFB;HIF1A;MYC;AKT3;EP300;RAC1;JAK2;HRAS
Rap1 signaling pathway	14/210	1.30798e-10	1.56188e-09	0	0	11.8073	268.704	MAP2K1;MAP2K2;PRKCB;MAGI2;PDGFB;RHOA;GNAQ;AKT3;KDR;GNAS;RAC1;RALGDS;HRAS;FGFR1
Endometrial cancer	9/58	1.56364e-10	1.76344e-09	0	0	29.3552	662.805	TCF7L2;MAP2K1;MAP2K2;MYC;AKT3;ARAF;CTNNA2;SOS1;HRAS
Signaling pathways regulating pluripotency of stem cells	12/143	2.05013e-10	2.1904e-09	0	0	14.9411	333.306	SMAD2;MAP2K1;SMAD4;MAP2K2;MYC;AKT3;JAK2;ACVR1B;HRAS;TBX3;BMPR1A;FGFR1
Gastric cancer	12/149	3.31045e-10	3.36011e-09	0	0	14.2824	311.768	RB1;SMAD2;TCF7L2;MAP2K1;SMAD4;MAP2K2;MYC;AKT3;ARAF;CTNNA2;SOS1;HRAS
Ras signaling pathway	14/232	4.8699e-10	4.70757e-09	0	0	10.6039	227.377	MAP2K1;MAP2K2;PRKCB;PDGFB;RHOA;RASA1;AKT3;KDR;ABL2;RAC1;SOS1;RALGDS;HRAS;FGFR1
Acute myeloid leukemia	9/67	5.97026e-10	5.50892e-09	0	0	24.7888	526.491	TCF7L2;MAP2K1;MAP2K2;MYC;ZBTB16;AKT3;ARAF;SOS1;HRAS
Choline metabolism in cancer	10/98	1.02442e-09	9.04159e-09	0	0	18.2733	378.241	MAP2K1;MAP2K2;PRKCB;AKT3;PDGFB;RAC1;SOS1;HIF1A;RALGDS;HRAS
Glioma	9/75	1.67698e-09	1.41844e-08	0	0	21.7753	439.998	RB1;MAP2K1;MAP2K2;PRKCB;AKT3;ARAF;PDGFB;SOS1;HRAS
Human cytomegalovirus infection	13/225	3.55031e-09	2.88285e-08	0	0	10.0438	195.415	RB1;MAP2K1;MAP2K2;PRKCB;HLA-B;RHOA;MYC;GNAQ;AKT3;GNAS;RAC1;SOS1;HRAS
Breast cancer	11/147	4.06419e-09	3.1732e-08	0	0	13.0811	252.74	RB1;TCF7L2;MAP2K1;MAP2K2;MYC;AKT3;ARAF;BRCA1;SOS1;HRAS;FGFR1
Central carbon metabolism in cancer	8/70	2.06518e-08	1.55271e-07	0	0	20.4439	361.764	MAP2K1;MAP2K2;MYC;NTRK3;AKT3;HRAS;HIF1A;FGFR1
Melanoma	8/72	2.58939e-08	1.78244e-07	0	0	19.803	345.944	RB1;MAP2K1;MAP2K2;AKT3;ARAF;PDGFB;HRAS;FGFR1
Non-small cell lung cancer	8/72	2.58939e-08	1.78244e-07	0	0	19.803	345.944	RB1;MAP2K1;MAP2K2;PRKCB;AKT3;ARAF;SOS1;HRAS
Human T-cell leukemia virus 1 infection	12/219	2.63415e-08	1.78244e-07	0	0	9.41909	164.383	RB1;SMAD2;MAP2K4;MAP2K1;SMAD4;MAP2K2;CDKN2C;MYC;AKT3;HLA-B;EP300;HRAS
T cell receptor signaling pathway	9/104	3.11946e-08	2.04274e-07	0	0	15.1059	261.076	ITK;MAP2K1;MAP2K2;PTPRC;AKT3;SOS1;HRAS;RHOA;MALT1
Parathyroid hormone synthesis, secretion and action	9/106	3.68703e-08	2.33896e-07	0	0	14.793	253.195	NR4A2;SLC34A2;MAP2K1;PRKCB;GNAQ;ARAF;GNAS;RHOA;FGFR1
Pancreatic cancer	8/76	3.98955e-08	2.45418e-07	0	0	18.6344	317.474	RB1;SMAD2;MAP2K1;SMAD4;AKT3;ARAF;RAC1;RALGDS
Neurotrophin signaling pathway	9/119	1.00988e-07	6.02959e-07	0	0	13.0361	209.99	MAP2K1;MAP2K2;IRS1;NTRK3;AKT3;RAC1;SOS1;HRAS;RHOA
Focal adhesion	11/201	1.04123e-07	6.03916e-07	0	0	9.33766	150.128	COL1A1;MAP2K1;PRKCB;AKT3;TNC;KDR;PDGFB;RAC1;SOS1;HRAS;RHOA
Thyroid hormone signaling pathway	9/121	1.16639e-07	6.57713e-07	0	0	12.8021	204.374	MAP2K1;MAP2K2;NCOR1;PRKCB;MYC;AKT3;EP300;HIF1A;HRAS
VEGF signaling pathway	7/59	1.25501e-07	6.7962e-07	0	0	21.1699	336.409	MAP2K1;MAP2K2;PRKCB;AKT3;KDR;RAC1;HRAS
Gap junction	8/88	1.2722e-07	6.7962e-07	0	0	15.8296	251.332	MAP2K1;MAP2K2;PRKCB;GNAQ;PDGFB;GNAS;SOS1;HRAS
Long-term depression	7/60	1.41295e-07	7.35459e-07	0	0	20.7694	327.583	MAP2K1;MAP2K2;PRKCB;GNAQ;ARAF;GNAS;HRAS
GnRH signaling pathway	8/93	1.96043e-07	9.9492e-07	0	0	14.8947	230.047	MAP2K4;MAP2K1;MAP2K2;PRKCB;GNAQ;GNAS;SOS1;HRAS
Relaxin signaling pathway	9/129	2.02332e-07	1.00179e-06	0	0	11.9437	184.093	SMAD2;COL1A1;MAP2K4;MAP2K1;MAP2K2;AKT3;GNAS;SOS1;HRAS
Bladder cancer	6/41	2.8676e-07	1.38601e-06	0	0	26.7699	403.278	RB1;MAP2K1;MAP2K2;MYC;ARAF;HRAS
Long-term potentiation	7/67	3.06118e-07	1.44516e-06	0	0	18.3398	275.084	MAP2K1;MAP2K2;PRKCB;GNAQ;ARAF;EP300;HRAS
Fc epsilon RI signaling pathway	7/68	3.3937e-07	1.55429e-06	0	0	18.0383	268.701	MAP2K4;MAP2K1;MAP2K2;AKT3;RAC1;SOS1;HRAS
AGE-RAGE signaling pathway in diabetic complications	8/100	3.44547e-07	1.55429e-06	0	0	13.7565	204.711	SMAD2;COL1A1;SMAD4;PRKCB;AKT3;RAC1;JAK2;HRAS
Melanogenesis	8/101	3.72111e-07	1.64214e-06	0	0	13.6079	201.453	TCF7L2;MAP2K1;MAP2K2;PRKCB;GNAQ;GNAS;EP300;HRAS
Adherens junction	7/71	4.57915e-07	1.9778e-06	0	0	17.1901	250.917	TCF7L2;SMAD4;EP300;RAC1;CTNNA2;RHOA;FGFR1
Chemokine signaling pathway	10/192	6.38406e-07	2.69492e-06	0	0	8.79344	125.432	ITK;MAP2K1;PRKCB;GNAQ;AKT3;RAC1;JAK2;SOS1;HRAS;RHOA
Phospholipase D signaling pathway	9/148	6.50499e-07	2.69492e-06	0	0	10.3012	146.746	MAP2K1;MAP2K2;AKT3;PDGFB;GNAS;SOS1;RALGDS;HRAS;RHOA
Salmonella infection	11/249	8.8558e-07	3.59545e-06	0	0	7.43625	103.639	MAP2K4;TCF7L2;MAP2K1;MAP2K2;PTPRC;MYC;AKT3;RAC1;HRAS;MYD88;RHOA
Sphingolipid signaling pathway	8/119	1.30658e-06	5.20069e-06	0	0	11.3908	154.324	MAP2K1;MAP2K2;PRKCB;GNAQ;AKT3;RAC1;HRAS;RHOA
Wnt signaling pathway	9/166	1.69862e-06	6.63115e-06	0	0	9.11188	121.058	TCF7L2;SMAD4;PRKCB;TBL1XR1;CTNND2;MYC;EP300;RAC1;RHOA
PD-L1 expression and PD-1 checkpoint pathway in cancer	7/89	2.1485e-06	8.22916e-06	0	0	13.4045	174.938	MAP2K1;MAP2K2;AKT3;JAK2;HRAS;HIF1A;MYD88
Human papillomavirus infection	12/331	2.2166e-06	8.33276e-06	0	0	6.07726	79.1231	RB1;COL1A1;TCF7L2;MAP2K1;MAP2K2;AKT3;TNC;HLA-B;GNAS;EP300;SOS1;HRAS
Natural killer cell mediated cytotoxicity	8/131	2.69614e-06	9.95119e-06	0	0	10.2733	131.742	MAP2K1;MAP2K2;PRKCB;ARAF;HLA-B;RAC1;SOS1;HRAS
TGF-beta signaling pathway	7/94	3.10504e-06	1.12558e-05	0	0	12.6309	160.191	SMAD2;SMAD4;MYC;EP300;ACVR1B;RHOA;BMPR1A
Tuberculosis	9/180	3.31289e-06	1.17985e-05	0	0	8.35993	105.483	CIITA;CD209;AKT3;EP300;JAK2;FCGR2B;MYD88;RHOA;MALT1
Insulin signaling pathway	8/137	3.76785e-06	1.29639e-05	0	0	9.7925	122.299	MAP2K1;MAP2K2;IRS1;AKT3;ARAF;IRS4;SOS1;HRAS
Yersinia infection	8/137	3.76785e-06	1.29639e-05	0	0	9.7925	122.299	MAP2K4;MAP2K1;MAP2K2;GNAQ;AKT3;RAC1;MYD88;RHOA
GnRH secretion	6/64	4.21926e-06	1.42751e-05	0	0	16.1355	199.69	MAP2K1;MAP2K2;PRKCB;GNAQ;AKT3;HRAS
Thyroid cancer	5/37	4.43039e-06	1.47438e-05	0	0	24.2126	298.47	TCF7L2;MAP2K1;MAP2K2;MYC;HRAS
Chemical carcinogenesis	10/239	4.59568e-06	1.50471e-05	0	0	6.97199	85.6885	RB1;MAP2K1;MAP2K2;PRKCB;MYC;AKT3;GNAS;JAK2;SOS1;HRAS
Prolactin signaling pathway	6/70	7.142e-06	2.30131e-05	0	0	14.6184	173.22	MAP2K1;MAP2K2;AKT3;JAK2;SOS1;HRAS
mTOR signaling pathway	8/154	8.94689e-06	2.83784e-05	0	0	8.64482	100.489	MAP2K1;MAP2K2;IRS1;PRKCB;AKT3;SOS1;HRAS;RHOA
Cushing syndrome	8/155	9.38161e-06	2.92995e-05	0	0	8.58558	99.3932	RB1;TCF7L2;MAP2K1;MAP2K2;CDKN2C;GNAQ;GNAS;MEN1
Cellular senescence	8/156	9.83401e-06	3.0247e-05	0	0	8.52714	98.315	RB1;SMAD2;MAP2K1;MAP2K2;MYC;AKT3;HLA-B;HRAS
Hepatitis C	8/157	1.03047e-05	3.12217e-05	0	0	8.46948	97.2542	RB1;MAP2K1;MAP2K2;MYC;AKT3;ARAF;SOS1;HRAS
Human immunodeficiency virus 1 infection	9/212	1.24663e-05	3.72155e-05	0	0	7.03067	79.3937	MAP2K1;MAP2K2;PRKCB;GNAQ;AKT3;HLA-B;RAC1;HRAS;MYD88
JAK-STAT signaling pathway	8/162	1.29533e-05	3.81091e-05	0	0	8.19242	92.1987	MYC;AKT3;PDGFB;EP300;IL7R;JAK2;SOS1;HRAS
Regulation of actin cytoskeleton	9/218	1.55731e-05	4.51619e-05	0	0	6.82675	75.5719	MAP2K1;MAP2K2;ARAF;PDGFB;RAC1;SOS1;HRAS;RHOA;FGFR1
Cell cycle	7/124	1.93605e-05	5.53546e-05	0	0	9.37797	101.772	RB1;SMAD2;SMAD4;STAG1;CDKN2C;MYC;EP300
Influenza A	8/172	1.99943e-05	5.63728e-05	0	0	7.68898	83.1952	MAP2K1;CIITA;MAP2K2;PRKCB;AKT3;EP300;JAK2;MYD88
Vascular smooth muscle contraction	7/133	3.04507e-05	8.46779e-05	0	0	8.70414	90.5179	MAP2K1;MAP2K2;PRKCB;GNAQ;ARAF;GNAS;RHOA
Regulation of lipolysis in adipocytes	5/55	3.21271e-05	8.81325e-05	0	0	15.482	160.174	IRS1;AKT3;IRS4;GNAS;TSHR
Apelin signaling pathway	7/137	3.68302e-05	9.70979e-05	0	0	8.43462	86.1106	SMAD2;MAP2K1;SMAD4;MAP2K2;GNAQ;AKT3;HRAS
Autophagy	7/137	3.68302e-05	9.70979e-05	0	0	8.43462	86.1106	MAP2K1;MAP2K2;IRS1;AKT3;IRS4;HIF1A;HRAS
Estrogen signaling pathway	7/137	3.68302e-05	9.70979e-05	0	0	8.43462	86.1106	MAP2K1;MAP2K2;GNAQ;AKT3;GNAS;SOS1;HRAS
Fluid shear stress and atherosclerosis	7/139	4.04094e-05	0.000105168	0	0	8.30598	84.027	MAP2K4;AKT3;KDR;PDGFB;RAC1;RHOA;BMPR1A
Transcriptional misregulation in cancer	8/192	4.39061e-05	0.000112822	0	0	6.84626	68.6917	ZEB1;NCOR1;CDKN2C;MYC;ZBTB16;ETV1;KLF3;MEN1
Apoptosis	7/142	4.63097e-05	0.000116513	0	0	8.12016	81.0405	DAXX;MAP2K1;MAP2K2;BCL2L11;AKT3;BIRC6;HRAS
Fc gamma R-mediated phagocytosis	6/97	4.64904e-05	0.000116513	0	0	10.267	102.427	MAP2K1;PTPRC;PRKCB;AKT3;RAC1;FCGR2B
Chagas disease	6/102	6.16573e-05	0.000152639	0	0	9.72982	94.3201	SMAD2;MAP2K4;GNAQ;AKT3;GNAS;MYD88
Epstein-Barr virus infection	8/202	6.28187e-05	0.000153641	0	0	6.49006	62.793	RB1;MAP2K4;BCL2L11;MYC;AKT3;HLA-B;RAC1;MYD88
Toll-like receptor signaling pathway	6/104	6.87307e-05	0.000166099	0	0	9.53029	91.3508	MAP2K4;MAP2K1;MAP2K2;AKT3;RAC1;MYD88
Oxytocin signaling pathway	7/154	7.74188e-05	0.000184894	0	0	7.45276	70.5499	MAP2K1;MAP2K2;PRKCB;GNAQ;GNAS;HRAS;RHOA
HIF-1 signaling pathway	6/109	8.92738e-05	0.000210728	0	0	9.06536	84.5236	MAP2K1;MAP2K2;PRKCB;AKT3;EP300;HIF1A
cAMP signaling pathway	8/216	0.000100287	0.000234004	0	0	6.04892	55.6953	MAP2K1;MAP2K2;AKT3;GNAS;EP300;RAC1;RHOA;TSHR
Cholinergic synapse	6/113	0.000108998	0.000248613	0	0	8.7247	79.6058	MAP2K1;PRKCB;GNAQ;AKT3;JAK2;HRAS
Serotonergic synapse	6/113	0.000108998	0.000248613	0	0	8.7247	79.6058	MAP2K1;PRKCB;GNAQ;ARAF;GNAS;HRAS
Primary immunodeficiency	4/38	0.00011577	0.000261126	0	0	18.0876	163.944	CD79A;CIITA;PTPRC;IL7R
cGMP-PKG signaling pathway	7/167	0.000128524	0.000286708	0	0	6.84271	61.3065	MAP2K1;MAP2K2;IRS1;GNAQ;AKT3;IRS4;RHOA
Calcium signaling pathway	8/240	0.000206732	0.000456159	0	0	5.41655	45.9545	ERBB3;PRKCB;GNAQ;NTRK3;KDR;PDGFB;GNAS;FGFR1
Axon guidance	7/182	0.000218465	0.000476865	0	0	6.25143	52.6926	DCC;RASA1;RAC1;SLIT2;HRAS;EPHA3;RHOA
Lipid and atherosclerosis	7/215	0.000596196	0.00128113	0	0	5.2508	38.9869	MAP2K4;AKT3;RAC1;JAK2;HRAS;MYD88;RHOA
Pancreatic secretion	5/102	0.000599542	0.00128113	0	0	7.9615	59.0691	PRKCB;GNAQ;GNAS;RAC1;RHOA
C-type lectin receptor signaling pathway	5/104	0.000654994	0.00138504	0	0	7.79987	57.18	CD209;AKT3;HRAS;RHOA;MALT1
Hippo signaling pathway	6/163	0.000781567	0.00163565	0	0	5.93109	42.4323	SMAD2;TCF7L2;SMAD4;MYC;CTNNA2;BMPR1A
Alzheimer disease	9/369	0.000821346	0.00170136	0	0	3.93286	27.9413	MAP2K1;MAP2K2;IRS1;GNAQ;AKT3;ARAF;IRS4;HRAS;RTN4
Thermogenesis	7/232	0.000932334	0.00191176	0	0	4.84988	33.8416	SMARCB1;SMARCC2;GNAS;SOS1;SMARCA2;HRAS;FGFR1
Leukocyte transendothelial migration	5/114	0.000991801	0.00201336	0	0	7.08071	48.9701	ITK;PRKCB;RAC1;CTNNA2;RHOA
Adipocytokine signaling pathway	4/69	0.0011566	0.00232465	0	0	9.44639	63.8791	IRS1;AKT3;IRS4;JAK2
Platelet activation	5/124	0.00144296	0.00287177	0	0	6.48241	42.4018	COL1A1;GNAQ;AKT3;GNAS;RHOA
Thyroid hormone synthesis	4/75	0.00157703	0.00310813	0	0	8.64549	55.7825	PRKCB;GNAQ;GNAS;TSHR
African trypanosomiasis	3/37	0.00189348	0.00369593	0	0	13.4613	84.3935	PRKCB;GNAQ;MYD88
Diabetic cardiomyopathy	6/203	0.00239563	0.00458785	0	0	4.71721	28.4642	SMAD2;COL1A1;IRS1;PRKCB;AKT3;RAC1
Viral carcinogenesis	6/203	0.00239563	0.00458785	0	0	4.71721	28.4642	RB1;HLA-B;EP300;RAC1;HRAS;RHOA
Aldosterone synthesis and secretion	4/98	0.00416862	0.0079087	0	0	6.52251	35.7445	NR4A2;PRKCB;GNAQ;GNAS
Amoebiasis	4/102	0.00480541	0.00894952	0	0	6.25502	33.3894	COL1A1;PRKCB;GNAQ;GNAS
Longevity regulating pathway	4/102	0.00480541	0.00894952	0	0	6.25502	33.3894	IRS1;AKT3;IRS4;HRAS
Endocrine and other factor-regulated calcium reabsorption	3/53	0.00528438	0.00975209	0	0	9.14631	47.9541	PRKCB;GNAQ;GNAS
Fanconi anemia pathway	3/54	0.00556836	0.0101836	0	0	8.96652	46.5421	FANCA;PMS2;BRCA1
Glucagon signaling pathway	4/107	0.00568935	0.0102207	0	0	5.94988	30.7559	GNAQ;AKT3;GNAS;EP300
Th17 cell differentiation	4/107	0.00568935	0.0102207	0	0	5.94988	30.7559	SMAD2;SMAD4;JAK2;HIF1A
Shigellosis	6/246	0.00610577	0.0108726	0	0	3.86358	19.6986	AKT3;U2AF1;RAC1;MYD88;RHOA;MALT1
Toxoplasmosis	4/112	0.00667574	0.0117841	0	0	5.67298	28.4175	CIITA;AKT3;JAK2;MYD88
Viral myocarditis	3/60	0.00746368	0.0130614	0	0	8.02024	39.2808	HLA-B;ABL2;RAC1
Alcoholism	5/186	0.00813432	0.0141134	0	0	4.24853	20.4425	MAP2K1;ARAF;GNAS;SOS1;HRAS
Lysine degradation	3/63	0.00853742	0.0146873	0	0	7.61808	36.2872	MECOM;KMT2C;EZH2
Neutrophil extracellular trap formation	5/189	0.00868236	0.0148111	0	0	4.17863	19.8337	MAP2K1;MAP2K2;PRKCB;AKT3;RAC1
Mismatch repair	44615	0.0101343	0.0171438	0	0	14.4282	66.2519	MSH2;PMS2
Osteoclast differentiation	4/127	0.0102963	0.0172739	0	0	4.97737	22.7763	MAP2K1;AKT3;RAC1;FCGR2B
Dopaminergic synapse	4/132	0.0117379	0.019531	0	0	4.78173	21.2545	PRKCB;GNAQ;AKT3;GNAS
Measles	4/139	0.0139648	0.0230475	0	0	4.53218	19.3579	CD209;AKT3;FCGR2B;MYD88
Pathways of neurodegeneration	8/475	0.0141924	0.0230628	0	0	2.65867	11.3128	DAXX;MAP2K1;MAP2K2;PRKCB;GNAQ;ARAF;RAC1;HRAS
Gastric acid secretion	3/76	0.0142012	0.0230628	0	0	6.25732	26.6213	PRKCB;GNAQ;GNAS
Bacterial invasion of epithelial cells	3/77	0.0147065	0.0235072	0	0	6.17245	26.0445	RAC1;CTNNA2;RHOA
Leishmaniasis	3/77	0.0147065	0.0235072	0	0	6.17245	26.0445	PRKCB;JAK2;MYD88
Phagosome	4/152	0.0187746	0.0297754	0	0	4.13136	16.4232	CD209;HLA-B;RAC1;FCGR2B
Insulin secretion	3/86	0.0197101	0.0310167	0	0	5.50065	21.599	PRKCB;GNAQ;GNAS
Non-alcoholic fatty liver disease	4/155	0.0200132	0.0312514	0	0	4.04867	15.8358	BCL2L11;IRS1;AKT3;RAC1
Small cell lung cancer	3/92	0.023505	0.0364238	0	0	5.12826	19.2338	RB1;MYC;AKT3
Salivary secretion	3/93	0.0241733	0.0371756	0	0	5.07103	18.8769	PRKCB;GNAQ;GNAS
Aldosterone-regulated sodium reabsorption	2/37	0.0251141	0.038332	0	0	8.65082	31.8724	IRS1;PRKCB
Circadian entrainment	3/97	0.0269487	0.0408253	0	0	4.85426	17.5424	PRKCB;GNAQ;GNAS
Inflammatory mediator regulation of TRP channels	3/98	0.0276681	0.0416046	0	0	4.80291	17.2303	PRKCB;GNAQ;GNAS
Progesterone-mediated oocyte maturation	3/100	0.0291374	0.0434918	0	0	4.70341	16.63	MAP2K1;AKT3;ARAF
Homologous recombination	2/41	0.0303948	0.0450375	0	0	7.76199	27.1164	BARD1;BRCA1
Protein digestion and absorption	3/103	0.0314175	0.0462156	0	0	4.56162	15.785	COL1A1;ELN;COL12A1
NF-kappa B signaling pathway	3/104	0.0321978	0.0470228	0	0	4.51622	15.5171	PRKCB;MYD88;MALT1
Insulin resistance	3/108	0.0354199	0.0513589	0	0	4.3433	14.5087	IRS1;PRKCB;AKT3
Type II diabetes mellitus	2/46	0.0375514	0.0540634	0	0	6.87821	22.5746	IRS1;IRS4
TNF signaling pathway	3/112	0.0388023	0.0554389	0	0	4.18306	13.5919	MAP2K4;MAP2K1;AKT3
Carbohydrate digestion and absorption	2/47	0.039053	0.0554389	0	0	6.72502	21.8081	PRKCB;AKT3
Glutamatergic synapse	3/114	0.0405531	0.0571686	0	0	4.10728	13.1644	PRKCB;GNAQ;GNAS
AMPK signaling pathway	3/120	0.0460412	0.0644577	0	0	3.89546	11.9911	IRS1;AKT3;IRS4
Autoimmune thyroid disease	2/53	0.0485242	0.0674686	0	0	5.93205	17.9485	HLA-B;TSHR
Herpes simplex virus 1 infection	7/498	0.0488977	0.0675254	0	0	2.19235	6.61657	DAXX;AKT3;HLA-B;TNFRSF14;ZNF479;JAK2;MYD88
Cortisol synthesis and secretion	2/65	0.0696055	0.0954724	0	0	4.79922	12.7895	GNAQ;GNAS
Spinocerebellar ataxia	3/143	0.07023	0.0956825	0	0	3.2517	8.63646	PRKCB;GNAQ;AKT3
Mitophagy	2/68	0.0752705	0.101866	0	0	4.58038	11.8479	HRAS;HIF1A
Amphetamine addiction	2/69	0.0771907	0.10309	0	0	4.51179	11.5568	PRKCB;GNAS
Renin secretion	2/69	0.0771907	0.10309	0	0	4.51179	11.5568	GNAQ;GNAS
Adrenergic signaling in cardiomyocytes	3/150	0.0785297	0.104193	0	0	3.09576	7.87648	GNAQ;AKT3;GNAS
Epithelial cell signaling in Helicobacter pylori infection	2/70	0.0791263	0.104303	0	0	4.44522	11.2762	MAP2K4;RAC1
Endocytosis	4/252	0.0877135	0.114876	0	0	2.45299	5.96979	SMAD2;HLA-B;HRAS;RHOA
Pertussis	2/76	0.0910482	0.118479	0	0	4.08356	9.7857	RHOA;MYD88
Arrhythmogenic right ventricular cardiomyopathy	2/77	0.093084	0.120357	0	0	4.02891	9.56564	TCF7L2;CTNNA2
Antigen processing and presentation	2/78	0.095133	0.122228	0	0	3.97569	9.35274	CIITA;HLA-B
ECM-receptor interaction	2/88	0.116294	0.148476	0	0	3.51163	7.55574	COL1A1;TNC
Morphine addiction	2/91	0.122858	0.155876	0	0	3.39274	7.11366	PRKCB;GNAS
Cytokine-cytokine receptor interaction	4/295	0.134045	0.169013	0	0	2.08594	4.19186	TNFRSF14;IL7R;ACVR1B;BMPR1A
Pathogenic Escherichia coli infection	3/197	0.14387	0.180281	0	0	2.34017	4.53723	RAC1;MYD88;RHOA
Allograft rejection	1/38	0.224137	0.27914	0	0	4.0602	6.07202	HLA-B
Various types of N-glycan biosynthesis	1/39	0.229306	0.283836	0	0	3.95315	5.82179	MAN1A1
Ubiquitin mediated proteolysis	2/140	0.238692	0.293663	0	0	2.18265	3.12683	BIRC6;BRCA1
Graft-versus-host disease	1/42	0.24461	0.299131	0	0	3.66334	5.15832	HLA-B
Type I diabetes mellitus	1/43	0.249644	0.303459	0	0	3.57594	4.9624	HLA-B
Vasopressin-regulated water reabsorption	1/44	0.254644	0.307695	0	0	3.4926	4.77749	GNAS
Cell adhesion molecules	2/148	0.258375	0.30853	0	0	2.06222	2.79089	PTPRC;HLA-B
Retrograde endocannabinoid signaling	2/148	0.258375	0.30853	0	0	2.06222	2.79089	PRKCB;GNAQ
Nucleotide excision repair	1/47	0.269449	0.319872	0	0	3.26433	4.28077	ERCC5
Cocaine addiction	1/49	0.279156	0.329395	0	0	3.128	3.99128	GNAS
Malaria	1/50	0.283961	0.329395	0	0	3.06401	3.85734	MYD88
N-Glycan biosynthesis	1/50	0.283961	0.329395	0	0	3.06401	3.85734	MAN1A1
Vibrio cholerae infection	1/50	0.283961	0.329395	0	0	3.06401	3.85734	GNAS
Ovarian steroidogenesis	1/51	0.288734	0.333029	0	0	3.00258	3.72994	GNAS
Glycosaminoglycan biosynthesis	1/53	0.298187	0.341989	0	0	2.8868	3.49313	EXT2
Tight junction	2/169	0.310023	0.353566	0	0	1.80098	2.10914	RAC1;RHOA
Legionellosis	1/57	0.31672	0.359185	0	0	2.68006	3.08136	MYD88
Notch signaling pathway	1/59	0.325803	0.367434	0	0	2.58738	2.90165	EP300
Mineral absorption	1/60	0.3303	0.370447	0	0	2.5434	2.81746	SLC34A2
NOD-like receptor signaling pathway	2/181	0.339259	0.378404	0	0	1.67922	1.81522	MYD88;RHOA
Basal cell carcinoma	1/63	0.343612	0.381165	0	0	2.41997	2.58511	TCF7L2
Inflammatory bowel disease	1/65	0.352341	0.388724	0	0	2.34411	2.44527	SMAD2
Amyotrophic lateral sclerosis	3/364	0.437019	0.47954	0	0	1.24692	1.03217	NUP214;DAXX;RAC1
GABAergic synapse	1/89	0.448515	0.489508	0	0	1.70274	1.36528	PRKCB
Bile secretion	1/90	0.452199	0.490889	0	0	1.68352	1.3361	GNAS
Coronavirus disease	2/232	0.458028	0.493529	0	0	1.30348	1.01779	PRKCB;MYD88
Th1 and Th2 cell differentiation	1/92	0.459493	0.493529	0	0	1.64635	1.28026	JAK2
Staphylococcus aureus infection	1/95	0.470254	0.502429	0	0	1.59357	1.20232	FCGR2B
Dilated cardiomyopathy	1/96	0.473794	0.503561	0	0	1.57671	1.17778	GNAS
Phosphatidylinositol signaling system	1/97	0.47731	0.504656	0	0	1.56021	1.15392	PRKCB
Hematopoietic cell lineage	1/99	0.484272	0.509364	0	0	1.52822	1.10812	IL7R
Viral protein interaction with cytokine and cytokine receptor	1/100	0.487719	0.510345	0	0	1.5127	1.08614	TNFRSF14
Parkinson disease	2/249	0.494901	0.515204	0	0	1.21272	0.853025	DAXX;GNAS
Oocyte meiosis	1/129	0.578312	0.598966	0	0	1.16826	0.639791	MAP2K1
Huntington disease	2/306	0.60639	0.624859	0	0	0.982473	0.491464	GNAQ;EP300
Spliceosome	1/150	0.633805	0.64981	0	0	1.00254	0.457174	U2AF1
Necroptosis	1/159	0.655309	0.668481	0	0	0.945004	0.399405	JAK2
Neuroactive ligand-receptor interaction	2/341	0.665161	0.675139	0	0	0.879461	0.358579	P2RY8;TSHR
Protein processing in endoplasmic reticulum	1/171	0.682043	0.688829	0	0	0.877763	0.335887	MAN1A1
RNA transport	1/186	0.712583	0.716111	0	0	0.805979	0.273113	NUP214
Prion disease	1/273	0.840234	0.840234	0	0	0.545761	0.095003	RAC1

## Sheet: rf
Term	Overlap	P-value	Adjusted P-value	Old P-value	Old Adjusted P-value	Odds Ratio	Combined Score	Genes
Colorectal cancer	16/86	1.53879e-19	2.40272e-17	0	0	41.1512	1782.59	SMAD2;TCF7L2;MAP2K1;SMAD4;MAP2K2;DCC;ARAF;RHOA;BCL2L11;MSH2;MYC;AKT3;RAC1;SOS1;HRAS;RALGDS
Pathways in cancer	29/531	2.37893e-19	2.40272e-17	0	0	11.5371	494.74	RB1;FH;ARAF;PDGFB;BCL2L11;MECOM;MYC;AKT3;EP300;RAC1;CTNNA2;JAK2;RALGDS;HRAS;SMAD2;TCF7L2;MAP2K1;SMAD4;MAP2K2;PRKCB;DCC;ZBTB16;RHOA;MSH2;GNAQ;GNAS;IL7R;SOS1;FGFR1
Hepatocellular carcinoma	15/168	1.7845e-13	1.20156e-11	0	0	17.4183	511.305	RB1;SMAD2;TCF7L2;MAP2K1;SMAD4;SMARCB1;SMARCC2;MAP2K2;PRKCB;ARAF;MYC;AKT3;ARID2;SOS1;HRAS
Signaling pathways regulating pluripotency of stem cells	14/143	3.32387e-13	1.65659e-11	0	0	19.1328	549.731	SMAD2;MAP2K1;SMAD4;MAP2K2;ACVR1B;TBX3;SOX2;MYC;AKT3;HOXA1;JAK2;HRAS;BMPR1A;FGFR1
MAPK signaling pathway	18/294	4.10047e-13	1.65659e-11	0	0	11.8345	337.551	MAP2K4;DAXX;MAP2K1;MAP2K2;PRKCB;ARAF;PDGFB;MECOM;ERBB3;MYC;RASA1;AKT3;KDR;RAC1;SOS1;HRAS;MYD88;FGFR1
Growth hormone synthesis, secretion and action	13/119	5.81879e-13	1.95899e-11	0	0	21.4547	604.432	MAP2K4;MAP2K1;MAP2K2;IRS1;PRKCB;IRS4;GNAQ;AKT3;GNAS;EP300;JAK2;SOS1;HRAS
PI3K-Akt signaling pathway	19/354	9.04869e-13	2.61119e-11	0	0	10.3568	287.205	MAP2K1;MAP2K2;IRS1;MAGI2;PDGFB;BRCA1;BCL2L11;ERBB3;MYC;MYB;AKT3;KDR;MTCP1;RAC1;IL7R;JAK2;SOS1;HRAS;FGFR1
Prostate cancer	12/97	1.03907e-12	2.62365e-11	0	0	24.5065	676.2	RB1;TCF7L2;MAP2K1;MAP2K2;ZEB1;AKT3;ARAF;PDGFB;EP300;SOS1;HRAS;FGFR1
Hepatitis B	14/162	1.8674e-12	4.19127e-11	0	0	16.6605	449.941	RB1;MAP2K4;MAP2K1;SMAD4;MAP2K2;PRKCB;ARAF;MYC;AKT3;EP300;JAK2;SOS1;HRAS;MYD88
Proteoglycans in cancer	15/205	3.27853e-12	6.62263e-11	0	0	14	370.211	SMAD2;MAP2K1;MAP2K2;PRKCB;ARAF;ANK1;RHOA;ERBB3;MYC;AKT3;KDR;RAC1;SOS1;HRAS;FGFR1
ErbB signaling pathway	11/85	5.72586e-12	1.05148e-10	0	0	25.5934	662.512	MAP2K4;MAP2K1;MAP2K2;ERBB3;PRKCB;MYC;AKT3;ARAF;ABL2;SOS1;HRAS
MicroRNAs in cancer	17/310	1.11903e-11	1.8837e-10	0	0	10.4229	262.824	MAP2K1;MAP2K2;IRS1;PRKCB;PDGFB;BRCA1;RHOA;BCL2L11;ZEB1;ERBB3;MYC;EP300;VIM;SOS1;HRAS;TP63;EZH2
Renal cell carcinoma	10/69	1.70249e-11	2.6454e-10	0	0	28.9524	717.913	MAP2K1;FH;MAP2K2;AKT3;ARAF;PDGFB;EP300;RAC1;SOS1;HRAS
FoxO signaling pathway	12/131	3.86405e-11	5.57527e-10	0	0	17.4746	418.983	MAP2K1;SMAD4;MAP2K2;BCL2L11;IRS1;AKT3;ARAF;IRS4;EP300;IL7R;SOS1;HRAS
Chronic myeloid leukemia	10/76	4.60554e-11	6.20213e-10	0	0	25.8725	615.796	RB1;MAP2K1;SMAD4;MAP2K2;MECOM;MYC;AKT3;ARAF;SOS1;HRAS
Rap1 signaling pathway	14/210	6.28157e-11	7.93048e-10	0	0	12.5497	294.804	MAP2K1;MAP2K2;PRKCB;MAGI2;PDGFB;RHOA;GNAQ;AKT3;KDR;GNAS;RAC1;RALGDS;HRAS;FGFR1
B cell receptor signaling pathway	10/81	8.82672e-11	1.04882e-09	0	0	24.0444	556.644	CD79B;CD79A;MAP2K1;MAP2K2;PRKCB;AKT3;RAC1;SOS1;FCGR2B;HRAS
Endometrial cancer	9/58	9.60954e-11	1.0784e-09	0	0	31.1224	717.86	TCF7L2;MAP2K1;MAP2K2;MYC;AKT3;ARAF;CTNNA2;SOS1;HRAS
Gastric cancer	12/149	1.75665e-10	1.86759e-09	0	0	15.1648	340.639	RB1;SMAD2;TCF7L2;MAP2K1;SMAD4;MAP2K2;MYC;AKT3;ARAF;CTNNA2;SOS1;HRAS
Ras signaling pathway	14/232	2.35571e-10	2.37927e-09	0	0	11.2706	249.859	MAP2K1;MAP2K2;PRKCB;PDGFB;RHOA;RASA1;AKT3;KDR;ABL2;RAC1;SOS1;RALGDS;HRAS;FGFR1
Kaposi sarcoma-associated herpesvirus infection	13/193	2.76175e-10	2.65654e-09	0	0	12.5871	277.042	RB1;MAP2K4;TCF7L2;MAP2K1;MAP2K2;HLA-B;PDGFB;MYC;AKT3;EP300;RAC1;JAK2;HRAS
Acute myeloid leukemia	9/67	3.67954e-10	3.37848e-09	0	0	26.2812	570.907	TCF7L2;MAP2K1;MAP2K2;MYC;ZBTB16;AKT3;ARAF;SOS1;HRAS
Glioma	9/75	1.03615e-09	9.10013e-09	0	0	23.0862	477.603	RB1;MAP2K1;MAP2K2;PRKCB;AKT3;ARAF;PDGFB;SOS1;HRAS
Human cytomegalovirus infection	13/225	1.81943e-09	1.53135e-08	0	0	10.6698	214.727	RB1;MAP2K1;MAP2K2;PRKCB;HLA-B;RHOA;MYC;GNAQ;AKT3;GNAS;RAC1;SOS1;HRAS
Breast cancer	11/147	2.28636e-09	1.84738e-08	0	0	13.8822	276.205	RB1;TCF7L2;MAP2K1;MAP2K2;MYC;AKT3;ARAF;BRCA1;SOS1;HRAS;FGFR1
Choline metabolism in cancer	9/98	1.14992e-08	8.93401e-08	0	0	17.1003	312.61	MAP2K1;MAP2K2;PRKCB;AKT3;PDGFB;RAC1;SOS1;RALGDS;HRAS
Human T-cell leukemia virus 1 infection	12/219	1.42981e-08	1.06971e-07	0	0	10.001	180.65	RB1;SMAD2;MAP2K4;MAP2K1;SMAD4;MAP2K2;CDKN2C;MYC;AKT3;HLA-B;EP300;HRAS
Adherens junction	8/71	1.51307e-08	1.09157e-07	0	0	21.3193	383.888	TCF7L2;SMAD4;EP300;SNAI2;RAC1;CTNNA2;RHOA;FGFR1
Melanoma	8/72	1.69329e-08	1.14015e-07	0	0	20.9852	375.509	RB1;MAP2K1;MAP2K2;AKT3;ARAF;PDGFB;HRAS;FGFR1
Non-small cell lung cancer	8/72	1.69329e-08	1.14015e-07	0	0	20.9852	375.509	RB1;MAP2K1;MAP2K2;PRKCB;AKT3;ARAF;SOS1;HRAS
Pancreatic cancer	8/76	2.61216e-08	1.70212e-07	0	0	19.7468	344.788	RB1;SMAD2;MAP2K1;SMAD4;AKT3;ARAF;RAC1;RALGDS
Neurotrophin signaling pathway	9/119	6.32681e-08	3.9938e-07	0	0	13.821	229.095	MAP2K1;MAP2K2;IRS1;NTRK3;AKT3;RAC1;SOS1;HRAS;RHOA
Gap junction	8/88	8.36081e-08	5.11783e-07	0	0	16.7746	273.377	MAP2K1;MAP2K2;PRKCB;GNAQ;PDGFB;GNAS;SOS1;HRAS
VEGF signaling pathway	7/59	8.655e-08	5.14209e-07	0	0	22.4231	364.656	MAP2K1;MAP2K2;PRKCB;AKT3;KDR;RAC1;HRAS
Long-term depression	7/60	9.74721e-08	5.5867e-07	0	0	21.9989	355.143	MAP2K1;MAP2K2;PRKCB;GNAQ;ARAF;GNAS;HRAS
Wnt signaling pathway	10/166	9.9565e-08	5.5867e-07	0	0	10.8963	175.676	TCF7L2;SMAD4;PRKCB;TBL1XR1;CTNND2;MYC;EP300;RSPO3;RAC1;RHOA
GnRH signaling pathway	8/93	1.29039e-07	7.04482e-07	0	0	15.7838	250.382	MAP2K4;MAP2K1;MAP2K2;PRKCB;GNAQ;GNAS;SOS1;HRAS
Bladder cancer	6/41	2.08162e-07	1.09612e-06	0	0	28.3414	436.031	RB1;MAP2K1;MAP2K2;MYC;ARAF;HRAS
Long-term potentiation	7/67	2.11627e-07	1.09612e-06	0	0	19.4255	298.539	MAP2K1;MAP2K2;PRKCB;GNAQ;ARAF;EP300;HRAS
Fc epsilon RI signaling pathway	7/68	2.34687e-07	1.18517e-06	0	0	19.1061	291.654	MAP2K4;MAP2K1;MAP2K2;AKT3;RAC1;SOS1;HRAS
Melanogenesis	8/101	2.45538e-07	1.20972e-06	0	0	14.4203	219.474	TCF7L2;MAP2K1;MAP2K2;PRKCB;GNAQ;GNAS;EP300;HRAS
Central carbon metabolism in cancer	7/70	2.87198e-07	1.38128e-06	0	0	18.4977	278.632	MAP2K1;MAP2K2;MYC;NTRK3;AKT3;HRAS;FGFR1
T cell receptor signaling pathway	8/104	3.08057e-07	1.44715e-06	0	0	13.9675	209.415	ITK;MAP2K1;MAP2K2;PTPRC;AKT3;SOS1;HRAS;RHOA
Parathyroid hormone synthesis, secretion and action	8/106	3.5692e-07	1.63859e-06	0	0	13.6811	203.106	NR4A2;MAP2K1;PRKCB;GNAQ;ARAF;GNAS;RHOA;FGFR1
Chemokine signaling pathway	10/192	3.86255e-07	1.73386e-06	0	0	9.3274	137.736	ITK;MAP2K1;PRKCB;GNAQ;AKT3;RAC1;JAK2;SOS1;HRAS;RHOA
Phospholipase D signaling pathway	9/148	4.11258e-07	1.80596e-06	0	0	10.9214	160.589	MAP2K1;MAP2K2;AKT3;PDGFB;GNAS;SOS1;RALGDS;HRAS;RHOA
Salmonella infection	11/249	5.14741e-07	2.21229e-06	0	0	7.89171	114.269	MAP2K4;TCF7L2;MAP2K1;MAP2K2;PTPRC;MYC;AKT3;RAC1;HRAS;MYD88;RHOA
Cushing syndrome	9/155	6.07681e-07	2.55732e-06	0	0	10.3941	148.777	RB1;TCF7L2;MAP2K1;FH;MAP2K2;CDKN2C;GNAQ;GNAS;MEN1
Sphingolipid signaling pathway	8/119	8.66966e-07	3.57402e-06	0	0	12.0709	168.488	MAP2K1;MAP2K2;PRKCB;GNAQ;AKT3;RAC1;HRAS;RHOA
Hippo signaling pathway	9/163	9.27256e-07	3.74611e-06	0	0	9.85015	136.829	SOX2;SMAD2;YAP1;TCF7L2;SMAD4;MYC;SNAI2;CTNNA2;BMPR1A
Thyroid hormone signaling pathway	8/121	9.84275e-07	3.8985e-06	0	0	11.856	163.985	MAP2K1;MAP2K2;NCOR1;PRKCB;MYC;AKT3;EP300;HRAS
Relaxin signaling pathway	8/129	1.59891e-06	6.21116e-06	0	0	11.0677	147.711	SMAD2;MAP2K4;MAP2K1;MAP2K2;AKT3;GNAS;SOS1;HRAS
Natural killer cell mediated cytotoxicity	8/131	1.79564e-06	6.84377e-06	0	0	10.8866	144.031	MAP2K1;MAP2K2;PRKCB;ARAF;HLA-B;RAC1;SOS1;HRAS
TGF-beta signaling pathway	7/94	2.16434e-06	8.09623e-06	0	0	13.3786	174.503	SMAD2;SMAD4;MYC;EP300;ACVR1B;RHOA;BMPR1A
Insulin signaling pathway	8/137	2.51406e-06	9.06859e-06	0	0	10.3771	133.798	MAP2K1;MAP2K2;IRS1;AKT3;ARAF;IRS4;SOS1;HRAS
Yersinia infection	8/137	2.51406e-06	9.06859e-06	0	0	10.3771	133.798	MAP2K4;MAP2K1;MAP2K2;GNAQ;AKT3;RAC1;MYD88;RHOA
Chemical carcinogenesis	10/239	2.82216e-06	1.00013e-05	0	0	7.39535	94.4978	RB1;MAP2K1;MAP2K2;PRKCB;MYC;AKT3;GNAS;JAK2;SOS1;HRAS
GnRH secretion	6/64	3.08394e-06	1.07406e-05	0	0	17.0828	216.768	MAP2K1;MAP2K2;PRKCB;GNAQ;AKT3;HRAS
AGE-RAGE signaling pathway in diabetic complications	7/100	3.28075e-06	1.12324e-05	0	0	12.5117	157.991	SMAD2;SMAD4;PRKCB;AKT3;RAC1;JAK2;HRAS
Thyroid cancer	5/37	3.39811e-06	1.14403e-05	0	0	25.6224	322.645	TCF7L2;MAP2K1;MAP2K2;MYC;HRAS
Transcriptional misregulation in cancer	9/192	3.59605e-06	1.19082e-05	0	0	8.27701	103.758	ZEB1;NCOR1;CDKN2C;MYC;ZBTB16;PAX3;ETV1;KLF3;MEN1
Focal adhesion	9/201	5.2245e-06	1.67679e-05	0	0	7.88542	95.9036	MAP2K1;PRKCB;AKT3;KDR;PDGFB;RAC1;SOS1;HRAS;RHOA
Prolactin signaling pathway	6/70	5.22958e-06	1.67679e-05	0	0	15.4766	188.213	MAP2K1;MAP2K2;AKT3;JAK2;SOS1;HRAS
Epstein-Barr virus infection	9/202	5.4394e-06	1.71681e-05	0	0	7.84416	95.0857	RB1;MAP2K4;BCL2L11;MYC;AKT3;HLA-B;RAC1;VIM;MYD88
mTOR signaling pathway	8/154	6.00112e-06	1.86496e-05	0	0	9.1609	110.147	MAP2K1;MAP2K2;IRS1;PRKCB;AKT3;SOS1;HRAS;RHOA
Cellular senescence	8/156	6.60022e-06	2.02007e-05	0	0	9.03619	107.787	RB1;SMAD2;MAP2K1;MAP2K2;MYC;AKT3;HLA-B;HRAS
Hepatitis C	8/157	6.91825e-06	2.0858e-05	0	0	8.97509	106.636	RB1;MAP2K1;MAP2K2;MYC;AKT3;ARAF;SOS1;HRAS
Human immunodeficiency virus 1 infection	9/212	8.04067e-06	2.38855e-05	0	0	7.45396	87.4424	MAP2K1;MAP2K2;PRKCB;GNAQ;AKT3;HLA-B;RAC1;HRAS;MYD88
JAK-STAT signaling pathway	8/162	8.70986e-06	2.54984e-05	0	0	8.68149	101.148	MYC;AKT3;PDGFB;EP300;IL7R;JAK2;SOS1;HRAS
Regulation of actin cytoskeleton	9/218	1.00633e-05	2.90399e-05	0	0	7.23776	83.2821	MAP2K1;MAP2K2;ARAF;PDGFB;RAC1;SOS1;HRAS;RHOA;FGFR1
PD-L1 expression and PD-1 checkpoint pathway in cancer	6/89	2.10246e-05	5.98166e-05	0	0	11.9223	128.401	MAP2K1;MAP2K2;AKT3;JAK2;HRAS;MYD88
Vascular smooth muscle contraction	7/133	2.1478e-05	6.02576e-05	0	0	9.21942	99.0948	MAP2K1;MAP2K2;PRKCB;GNAQ;ARAF;GNAS;RHOA
Regulation of lipolysis in adipocytes	5/55	2.47705e-05	6.8543e-05	0	0	16.3835	173.761	IRS1;AKT3;IRS4;GNAS;TSHR
Apelin signaling pathway	7/137	2.60091e-05	7.00513e-05	0	0	8.93394	94.3161	SMAD2;MAP2K1;SMAD4;MAP2K2;GNAQ;AKT3;HRAS
Estrogen signaling pathway	7/137	2.60091e-05	7.00513e-05	0	0	8.93394	94.3161	MAP2K1;MAP2K2;GNAQ;AKT3;GNAS;SOS1;HRAS
Fluid shear stress and atherosclerosis	7/139	2.8554e-05	7.58934e-05	0	0	8.79768	92.0564	MAP2K4;AKT3;KDR;PDGFB;RAC1;RHOA;BMPR1A
Fc gamma R-mediated phagocytosis	6/97	3.43159e-05	9.00236e-05	0	0	10.8698	111.74	MAP2K1;PTPRC;PRKCB;AKT3;RAC1;FCGR2B
Chagas disease	6/102	4.55784e-05	0.000118036	0	0	10.301	102.97	SMAD2;MAP2K4;GNAQ;AKT3;GNAS;MYD88
Human papillomavirus infection	10/331	4.75421e-05	0.000121563	0	0	5.2511	52.2689	RB1;TCF7L2;MAP2K1;MAP2K2;AKT3;HLA-B;GNAS;EP300;SOS1;HRAS
Toll-like receptor signaling pathway	6/104	5.08374e-05	0.000128364	0	0	10.0898	99.7566	MAP2K4;MAP2K1;MAP2K2;AKT3;RAC1;MYD88
Oxytocin signaling pathway	7/154	5.49535e-05	0.000137045	0	0	7.89396	77.432	MAP2K1;MAP2K2;PRKCB;GNAQ;GNAS;HRAS;RHOA
cAMP signaling pathway	8/216	6.85594e-05	0.00016889	0	0	6.41004	61.4582	MAP2K1;MAP2K2;AKT3;GNAS;EP300;RAC1;RHOA;TSHR
Cholinergic synapse	6/113	8.08362e-05	0.000194392	0	0	9.23692	87.0403	MAP2K1;PRKCB;GNAQ;AKT3;JAK2;HRAS
Serotonergic synapse	6/113	8.08362e-05	0.000194392	0	0	9.23692	87.0403	MAP2K1;PRKCB;GNAQ;ARAF;GNAS;HRAS
cGMP-PKG signaling pathway	7/167	9.1587e-05	0.000217654	0	0	7.24779	67.3916	MAP2K1;MAP2K2;IRS1;GNAQ;AKT3;IRS4;RHOA
Influenza A	7/172	0.000110127	0.000258671	0	0	7.02638	64.0376	MAP2K1;MAP2K2;PRKCB;AKT3;EP300;JAK2;MYD88
Thermogenesis	8/232	0.000112717	0.000261711	0	0	5.94734	54.065	SMARCB1;SMARCC2;GNAS;SOS1;COX6C;SDHB;HRAS;FGFR1
Alzheimer disease	10/369	0.000116989	0.000268544	0	0	4.68615	42.4257	MAP2K1;MAP2K2;IRS1;GNAQ;AKT3;ARAF;IRS4;COX6C;SDHB;HRAS
Cell cycle	6/124	0.000135053	0.000306524	0	0	8.37119	74.586	RB1;SMAD2;SMAD4;CDKN2C;MYC;EP300
Calcium signaling pathway	8/240	0.000142366	0.000319533	0	0	5.73992	50.8391	ERBB3;PRKCB;GNAQ;NTRK3;KDR;PDGFB;GNAS;FGFR1
Tuberculosis	7/180	0.000146057	0.000324214	0	0	6.69874	59.16	CD209;AKT3;EP300;JAK2;FCGR2B;MYD88;RHOA
Axon guidance	7/182	0.000156382	0.00034336	0	0	6.62151	58.0257	DCC;RASA1;RAC1;SLIT2;HRAS;EPHA3;RHOA
Autophagy	6/137	0.000232579	0.000505171	0	0	7.5355	63.0441	MAP2K1;MAP2K2;IRS1;AKT3;IRS4;HRAS
Apoptosis	6/142	0.000282232	0.000606498	0	0	7.25662	59.3068	DAXX;MAP2K1;MAP2K2;BCL2L11;AKT3;HRAS
Diabetic cardiomyopathy	7/203	0.000304974	0.000648471	0	0	5.90576	47.8088	SMAD2;IRS1;PRKCB;AKT3;RAC1;COX6C;SDHB
Lipid and atherosclerosis	7/215	0.000430998	0.000906892	0	0	5.56165	43.0995	MAP2K4;AKT3;RAC1;JAK2;HRAS;MYD88;RHOA
Non-alcoholic fatty liver disease	6/155	0.000450814	0.000938808	0	0	6.61913	50.9968	BCL2L11;IRS1;AKT3;RAC1;COX6C;SDHB
Pancreatic secretion	5/102	0.000468541	0.000965768	0	0	8.42507	64.5856	PRKCB;GNAQ;GNAS;RAC1;RHOA
HIF-1 signaling pathway	5/109	0.000634594	0.00129483	0	0	7.85521	57.8342	MAP2K1;MAP2K2;PRKCB;AKT3;EP300
Leukocyte transendothelial migration	5/114	0.000777744	0.00157104	0	0	7.49299	53.6431	ITK;PRKCB;RAC1;CTNNA2;RHOA
Pathways of neurodegeneration	10/475	0.00085928	0.00171856	0	0	3.59826	25.4016	DAXX;MAP2K1;MAP2K2;PRKCB;GNAQ;ARAF;RAC1;COX6C;SDHB;HRAS
Adipocytokine signaling pathway	4/69	0.000946224	0.0018739	0	0	9.99193	69.5741	IRS1;AKT3;IRS4;JAK2
Osteoclast differentiation	5/127	0.00126229	0.00247555	0	0	6.69015	44.6556	MAP2K1;AKT3;RAC1;FCGR2B;FOSL2
Thyroid hormone synthesis	4/75	0.0012923	0.00251005	0	0	9.14477	60.8249	PRKCB;GNAQ;GNAS;TSHR
Leishmaniasis	4/77	0.001425	0.00274144	0	0	8.89333	58.2832	EEF1A1;PRKCB;JAK2;MYD88
African trypanosomiasis	3/37	0.00162226	0.00309148	0	0	14.2324	91.4281	PRKCB;GNAQ;MYD88
Primary immunodeficiency	3/38	0.00175327	0.0033099	0	0	13.8251	87.7378	CD79A;PTPRC;IL7R
Viral carcinogenesis	6/203	0.00182399	0.00341154	0	0	4.99416	31.4968	RB1;HLA-B;EP300;RAC1;HRAS;RHOA
Aldosterone synthesis and secretion	4/98	0.00343743	0.00637028	0	0	6.8992	39.1394	NR4A2;PRKCB;GNAQ;GNAS
Longevity regulating pathway	4/102	0.0039668	0.00728449	0	0	6.61626	36.5866	IRS1;AKT3;IRS4;HRAS
C-type lectin receptor signaling pathway	4/104	0.00425108	0.00773621	0	0	6.48328	35.4025	CD209;AKT3;HRAS;RHOA
Endocrine and other factor-regulated calcium reabsorption	3/53	0.00454612	0.00819925	0	0	9.67024	52.1563	PRKCB;GNAQ;GNAS
Glucagon signaling pathway	4/107	0.00470282	0.00840682	0	0	6.29349	33.7305	GNAQ;AKT3;GNAS;EP300
Viral myocarditis	3/60	0.00643243	0.0113978	0	0	8.47967	42.7919	HLA-B;ABL2;RAC1
Alcoholism	5/186	0.00650891	0.011433	0	0	4.49591	22.6351	MAP2K1;ARAF;GNAS;SOS1;HRAS
Neutrophil extracellular trap formation	5/189	0.00695321	0.0121082	0	0	4.42194	21.9706	MAP2K1;MAP2K2;PRKCB;AKT3;RAC1
Lysine degradation	3/63	0.00736342	0.0127129	0	0	8.05447	39.5574	MECOM;KMT2C;EZH2
Platelet activation	4/124	0.00787966	0.0134889	0	0	5.39727	26.1415	GNAQ;AKT3;GNAS;RHOA
Mismatch repair	44615	0.00913614	0.0155084	0	0	15.2481	71.5976	MSH2;PMS2
Dopaminergic synapse	4/132	0.00976766	0.0164422	0	0	5.05789	23.4113	PRKCB;GNAQ;AKT3;GNAS
Measles	4/139	0.0116424	0.0194361	0	0	4.79393	21.3478	CD209;AKT3;FCGR2B;MYD88
Gastric acid secretion	3/76	0.0122887	0.0203468	0	0	6.61577	29.1033	PRKCB;GNAQ;GNAS
Bacterial invasion of epithelial cells	3/77	0.0127291	0.0209047	0	0	6.52604	28.4787	RAC1;CTNNA2;RHOA
Citrate cycle (TCA cycle)	2/30	0.0152647	0.0248666	0	0	11.432	47.8112	FH;SDHB
Phagosome	4/152	0.0157062	0.0253812	0	0	4.36996	18.1515	CD209;HLA-B;RAC1;FCGR2B
Insulin secretion	3/86	0.0170985	0.0274118	0	0	5.81575	23.6629	PRKCB;GNAQ;GNAS
Shigellosis	5/246	0.0198631	0.0315933	0	0	3.36631	13.1922	AKT3;U2AF1;RAC1;MYD88;RHOA
Small cell lung cancer	3/92	0.0204211	0.032227	0	0	5.42203	21.0982	RB1;MYC;AKT3
Salivary secretion	3/93	0.0210069	0.0328945	0	0	5.36152	20.711	PRKCB;GNAQ;GNAS
Aldosterone-regulated sodium reabsorption	2/37	0.0227128	0.0352922	0	0	9.1424	34.6024	IRS1;PRKCB
Circadian entrainment	3/97	0.023442	0.0361472	0	0	5.13233	19.2628	PRKCB;GNAQ;GNAS
Inflammatory mediator regulation of TRP channels	3/98	0.0240737	0.0368401	0	0	5.07805	18.924	PRKCB;GNAQ;GNAS
Progesterone-mediated oocyte maturation	3/100	0.0253647	0.0385238	0	0	4.97284	18.2722	MAP2K1;AKT3;ARAF
Amoebiasis	3/102	0.0266923	0.0402377	0	0	4.87189	17.6527	PRKCB;GNAQ;GNAS
Homologous recombination	2/41	0.0275134	0.0411682	0	0	8.20306	29.4743	BARD1;BRCA1
Th17 cell differentiation	3/107	0.0301715	0.0448135	0	0	4.63649	16.2317	SMAD2;SMAD4;JAK2
Insulin resistance	3/108	0.0308946	0.0455527	0	0	4.5921	15.9675	IRS1;PRKCB;AKT3
TNF signaling pathway	3/112	0.0338781	0.0490999	0	0	4.42269	14.9707	MAP2K4;MAP2K1;AKT3
Toxoplasmosis	3/112	0.0338781	0.0490999	0	0	4.42269	14.9707	AKT3;JAK2;MYD88
Type II diabetes mellitus	2/46	0.0340297	0.0490999	0	0	7.26906	24.5732	IRS1;IRS4
Carbohydrate digestion and absorption	2/47	0.0353984	0.0503919	0	0	7.10717	23.7457	PRKCB;AKT3
Glutamatergic synapse	3/114	0.035424	0.0503919	0	0	4.34256	14.5057	PRKCB;GNAQ;GNAS
Herpes simplex virus 1 infection	7/498	0.0383475	0.0541692	0	0	2.32215	7.57269	DAXX;AKT3;HLA-B;TNFRSF14;ZNF479;JAK2;MYD88
AMPK signaling pathway	3/120	0.0402769	0.0564996	0	0	4.11862	13.2289	IRS1;AKT3;IRS4
Autoimmune thyroid disease	2/53	0.0440419	0.061355	0	0	6.26913	19.5761	HLA-B;TSHR
Fanconi anemia pathway	2/54	0.0455516	0.0630234	0	0	6.14826	18.9914	PMS2;BRCA1
Legionellosis	2/57	0.0501928	0.0689724	0	0	5.81202	17.3889	EEF1A1;MYD88
Spinocerebellar ataxia	3/143	0.061779	0.08432	0	0	3.43798	9.57199	PRKCB;GNAQ;AKT3
Cortisol synthesis and secretion	2/65	0.063343	0.0858744	0	0	5.07194	13.9945	GNAQ;GNAS
Adrenergic signaling in cardiomyocytes	3/150	0.0691952	0.0931829	0	0	3.2731	8.74188	GNAQ;AKT3;GNAS
Amphetamine addiction	2/69	0.0703071	0.0934344	0	0	4.76818	12.6589	PRKCB;GNAS
Renin secretion	2/69	0.0703071	0.0934344	0	0	4.76818	12.6589	GNAQ;GNAS
Epithelial cell signaling in Helicobacter pylori infection	2/70	0.0720857	0.095172	0	0	4.69782	12.3548	MAP2K4;RAC1
Parkinson disease	4/249	0.072746	0.09542	0	0	2.62683	6.88435	DAXX;GNAS;COX6C;SDHB
Endocytosis	4/252	0.0752788	0.0981052	0	0	2.59466	6.71123	SMAD2;HLA-B;HRAS;RHOA
Pertussis	2/76	0.0830546	0.107545	0	0	4.31561	10.7383	RHOA;MYD88
Arrhythmogenic right ventricular cardiomyopathy	2/77	0.08493	0.109273	0	0	4.25785	10.4996	TCF7L2;CTNNA2
Morphine addiction	2/91	0.112431	0.143741	0	0	3.58554	7.83589	PRKCB;GNAS
Cytokine-cytokine receptor interaction	4/295	0.116256	0.147697	0	0	2.20641	4.74811	TNFRSF14;IL7R;ACVR1B;BMPR1A
Huntington disease	4/306	0.128047	0.1608	0	0	2.12485	4.36734	GNAQ;EP300;COX6C;SDHB
Pathogenic Escherichia coli infection	3/197	0.128162	0.1608	0	0	2.47423	5.0832	RAC1;MYD88;RHOA
NF-kappa B signaling pathway	2/104	0.139705	0.1742	0	0	3.1265	6.15366	PRKCB;MYD88
Amyotrophic lateral sclerosis	4/364	0.197473	0.244721	0	0	1.77723	2.88294	DAXX;RAC1;COX6C;SDHB
Oxidative phosphorylation	2/133	0.204497	0.251881	0	0	2.43081	3.85818	COX6C;SDHB
Allograft rejection	1/38	0.213671	0.261585	0	0	4.28908	6.61942	HLA-B
Graft-versus-host disease	1/42	0.233338	0.283942	0	0	3.86985	5.63167	HLA-B
Type I diabetes mellitus	1/43	0.238178	0.285918	0	0	3.77752	5.41975	HLA-B
Cell adhesion molecules	2/148	0.239209	0.285918	0	0	2.17941	3.11747	PTPRC;HLA-B
Retrograde endocannabinoid signaling	2/148	0.239209	0.285918	0	0	2.17941	3.11747	PRKCB;GNAQ
Vasopressin-regulated water reabsorption	1/44	0.242988	0.288727	0	0	3.68949	5.21967	GNAS
Prion disease	3/273	0.247273	0.2921	0	0	1.77091	2.47443	RAC1;COX6C;SDHB
Nucleotide excision repair	1/47	0.257238	0.300358	0	0	3.44835	4.68201	ERCC5
Pyruvate metabolism	1/47	0.257238	0.300358	0	0	3.44835	4.68201	FH
Cocaine addiction	1/49	0.266589	0.309489	0	0	3.30433	4.36848	GNAS
Malaria	1/50	0.271221	0.311288	0	0	3.23673	4.22336	MYD88
Vibrio cholerae infection	1/50	0.271221	0.311288	0	0	3.23673	4.22336	GNAS
Ovarian steroidogenesis	1/51	0.275824	0.314782	0	0	3.17184	4.08531	GNAS
Glycosaminoglycan biosynthesis	1/53	0.284943	0.323362	0	0	3.04954	3.82859	EXT2
Tight junction	2/169	0.28819	0.32522	0	0	1.90332	2.36799	RAC1;RHOA
Notch signaling pathway	1/59	0.311623	0.34971	0	0	2.73324	3.18685	EP300
NOD-like receptor signaling pathway	2/181	0.316078	0.35275	0	0	1.77464	2.04398	MYD88;RHOA
Basal cell carcinoma	1/63	0.328858	0.364997	0	0	2.55639	2.84303	TCF7L2
Inflammatory bowel disease	1/65	0.337315	0.372337	0	0	2.47625	2.69104	SMAD2
Mitophagy	1/68	0.349802	0.384022	0	0	2.36501	2.48418	HRAS
Antigen processing and presentation	1/78	0.389763	0.425579	0	0	2.05683	1.93798	HLA-B
RNA degradation	1/79	0.393623	0.427483	0	0	2.03036	1.89303	BTG1
Cardiac muscle contraction	1/87	0.42364	0.457621	0	0	1.84074	1.58096	COX6C
Coronavirus disease	2/232	0.430637	0.46055	0	0	1.37756	1.16058	PRKCB;MYD88
GABAergic synapse	1/89	0.430911	0.46055	0	0	1.79873	1.51427	PRKCB
Bile secretion	1/90	0.434512	0.461955	0	0	1.77843	1.48238	GNAS
Th1 and Th2 cell differentiation	1/92	0.441647	0.467082	0	0	1.73916	1.42132	JAK2
Staphylococcus aureus infection	1/95	0.452182	0.475733	0	0	1.6834	1.33607	FCGR2B
Dilated cardiomyopathy	1/96	0.45565	0.476898	0	0	1.6656	1.30921	GNAS
Phosphatidylinositol signaling system	1/97	0.459096	0.478027	0	0	1.64817	1.28309	PRKCB
Hematopoietic cell lineage	1/99	0.465923	0.482648	0	0	1.61437	1.23295	IL7R
Viral protein interaction with cytokine and cytokine receptor	1/100	0.469304	0.48367	0	0	1.59798	1.20888	TNFRSF14
Oocyte meiosis	1/129	0.558641	0.57282	0	0	1.23412	0.718566	MAP2K1
Ubiquitin mediated proteolysis	1/140	0.588476	0.600364	0	0	1.13583	0.602238	BRCA1
Spliceosome	1/150	0.613857	0.623111	0	0	1.05906	0.516814	U2AF1
Necroptosis	1/159	0.635369	0.63919	0	0	0.998278	0.452769	JAK2
Neuroactive ligand-receptor interaction	2/341	0.636025	0.63919	0	0	0.929441	0.420588	P2RY8;TSHR
RNA transport	1/186	0.693026	0.693026	0	0	0.851416	0.312204	EEF1A1

## Sheet: xgbt
Term	Overlap	P-value	Adjusted P-value	Old P-value	Old Adjusted P-value	Odds Ratio	Combined Score	Genes
Pathways in cancer	24/531	7.47617e-12	1.65223e-09	0	0	6.67974	171.13	RB1;SMAD2;MAP2K1;FH;CAMK2D;MAP2K2;PRKCB;ITGA3;PDGFB;CASP9;TFG;MSH2;MECOM;GNAQ;AKT3;GNAS;EP300;RAC1;CTNNA2;JAK2;SOS1;RALGDS;FGFR1;BCL2L1
Proteoglycans in cancer	14/205	1.21676e-09	1.34452e-07	0	0	9.79706	201.105	SMAD2;MAP2K1;CAMK2D;MAP2K2;SDC4;PRKCB;ANK1;COL1A1;ERBB3;AKT3;KDR;RAC1;SOS1;FGFR1
Rap1 signaling pathway	13/210	1.58505e-08	9.02695e-07	0	0	8.75792	157.293	VASP;MAP2K1;MAP2K2;PRKCB;PDGFB;GNAQ;AKT3;KDR;GNAS;RAC1;PFN1;RALGDS;FGFR1
MAPK signaling pathway	15/294	1.63384e-08	9.02695e-07	0	0	7.20283	129.145	MAP2K1;MAP2K2;PRKCB;PDGFB;DUSP7;ELK4;MECOM;ERBB3;RASA1;AKT3;KDR;RAC1;SOS1;MYD88;FGFR1
Colorectal cancer	9/86	3.07076e-08	1.35727e-06	0	0	15.1963	262.878	CASP9;SMAD2;MAP2K1;MAP2K2;MSH2;AKT3;RAC1;SOS1;RALGDS
Growth hormone synthesis, secretion and action	10/119	4.32522e-08	1.59312e-06	0	0	11.9874	203.26	MAP2K1;MAP2K2;PRKCB;GNAQ;AKT3;IRS4;GNAS;EP300;JAK2;SOS1
Transcriptional misregulation in cancer	12/192	5.19412e-08	1.63986e-06	0	0	8.79597	147.536	ELK4;HOXA9;NCOR1;CDKN2C;TAF15;BCL11B;TLX1;PAX3;SSX2;KLF3;MEN1;BCL2L1
Renal cell carcinoma	8/69	8.16338e-08	2.17334e-06	0	0	16.9532	276.693	MAP2K1;FH;MAP2K2;AKT3;PDGFB;EP300;RAC1;SOS1
Prostate cancer	9/97	8.8507e-08	2.17334e-06	0	0	13.2894	215.822	RB1;CASP9;MAP2K1;MAP2K2;AKT3;PDGFB;EP300;SOS1;FGFR1
Glioma	8/75	1.58124e-07	3.43092e-06	0	0	15.4303	241.637	RB1;MAP2K1;CAMK2D;MAP2K2;PRKCB;AKT3;PDGFB;SOS1
Pancreatic cancer	8/76	1.75528e-07	3.43092e-06	0	0	15.2026	236.484	RB1;CASP9;SMAD2;MAP2K1;AKT3;RAC1;RALGDS;BCL2L1
PI3K-Akt signaling pathway	15/354	1.86294e-07	3.43092e-06	0	0	5.90981	91.578	MAP2K1;MAP2K2;ITGA3;PDGFB;COL1A1;CASP9;ERBB3;AKT3;KDR;MTCP1;RAC1;JAK2;SOS1;FGFR1;BCL2L1
B cell receptor signaling pathway	8/81	2.89402e-07	4.91983e-06	0	0	14.1578	213.151	CD79A;MAP2K1;MAP2K2;PRKCB;AKT3;RAC1;SOS1;FCGR2B
Ras signaling pathway	12/232	4.05994e-07	6.4089e-06	0	0	7.18206	105.698	MAP2K1;MAP2K2;PRKCB;RASA1;AKT3;KDR;PDGFB;RAC1;SOS1;RALGDS;FGFR1;BCL2L1
VEGF signaling pathway	7/59	4.61355e-07	6.79729e-06	0	0	17.2963	252.338	CASP9;MAP2K1;MAP2K2;PRKCB;AKT3;KDR;RAC1
Cushing syndrome	10/155	5.20472e-07	7.18902e-06	0	0	8.99475	130.141	RB1;USP8;MAP2K1;CAMK2D;FH;MAP2K2;CDKN2C;GNAQ;GNAS;MEN1
Focal adhesion	11/201	7.1943e-07	9.35259e-06	0	0	7.58382	107.272	VASP;COL1A1;MAP2K1;PRKCB;ITGA3;AKT3;KDR;PDGFB;RAC1;SOS1;MYL12A
Hepatitis B	10/162	7.81653e-07	9.59696e-06	0	0	8.57747	120.615	RB1;CASP9;MAP2K1;MAP2K2;PRKCB;AKT3;EP300;JAK2;SOS1;MYD88
Hepatocellular carcinoma	10/168	1.09026e-06	1.26815e-05	0	0	8.24922	113.254	RB1;SMAD2;MAP2K1;SMARCB1;MAP2K2;SMARCC2;PRKCB;AKT3;SOS1;BCL2L1
Choline metabolism in cancer	8/98	1.26136e-06	1.3938e-05	0	0	11.4736	155.85	MAP2K1;MAP2K2;PRKCB;AKT3;PDGFB;RAC1;SOS1;RALGDS
Human T-cell leukemia virus 1 infection	11/219	1.67091e-06	1.75844e-05	0	0	6.92119	92.0666	RB1;ELK4;SMAD2;MAP2K1;CRTC3;MAP2K2;CDKN2C;AKT3;HLA-B;EP300;BCL2L1
Non-small cell lung cancer	7/72	1.82517e-06	1.83346e-05	0	0	13.828	182.721	RB1;CASP9;MAP2K1;MAP2K2;PRKCB;AKT3;SOS1
Human cytomegalovirus infection	11/225	2.17333e-06	2.08829e-05	0	0	6.72508	87.69	RB1;CASP9;MAP2K1;MAP2K2;PRKCB;GNAQ;AKT3;HLA-B;GNAS;RAC1;SOS1
Signaling pathways regulating pluripotency of stem cells	9/143	2.40925e-06	2.21852e-05	0	0	8.70704	112.636	SMAD2;MAP2K1;MAP2K2;AKT3;HOXA1;JAK2;ACVR1B;TBX3;FGFR1
Chronic myeloid leukemia	7/76	2.63671e-06	2.33085e-05	0	0	13.0237	167.302	RB1;MAP2K1;MAP2K2;MECOM;AKT3;SOS1;BCL2L1
Kaposi sarcoma-associated herpesvirus infection	10/193	3.81112e-06	3.23945e-05	0	0	7.11323	88.756	RB1;CASP9;MAP2K1;MAP2K2;AKT3;HLA-B;PDGFB;EP300;RAC1;JAK2
ErbB signaling pathway	7/85	5.60326e-06	4.58637e-05	0	0	11.5157	139.25	MAP2K1;CAMK2D;MAP2K2;ERBB3;PRKCB;AKT3;SOS1
Gap junction	7/88	7.06281e-06	5.40932e-05	0	0	11.0875	131.506	MAP2K1;MAP2K2;PRKCB;GNAQ;PDGFB;GNAS;SOS1
Endometrial cancer	6/58	7.0982e-06	5.40932e-05	0	0	14.7298	174.631	CASP9;MAP2K1;MAP2K2;AKT3;CTNNA2;SOS1
Human immunodeficiency virus 1 infection	10/212	8.74092e-06	6.43914e-05	0	0	6.43794	74.9859	CASP9;MAP2K1;MAP2K2;PRKCB;GNAQ;AKT3;HLA-B;RAC1;MYD88;BCL2L1
GnRH signaling pathway	7/93	1.01914e-05	7.26551e-05	0	0	10.4403	120	MAP2K1;CAMK2D;MAP2K2;PRKCB;GNAQ;GNAS;SOS1
Long-term potentiation	6/67	1.64878e-05	0.000113869	0	0	12.5508	138.221	MAP2K1;CAMK2D;MAP2K2;PRKCB;GNAQ;EP300
Melanogenesis	7/101	1.75345e-05	0.000117428	0	0	9.54787	104.562	MAP2K1;CAMK2D;MAP2K2;PRKCB;GNAQ;GNAS;EP300
Parathyroid hormone synthesis, secretion and action	7/106	2.40241e-05	0.000156156	0	0	9.06336	96.402	MAP2K1;MAFB;PRKCB;NACA;GNAQ;GNAS;FGFR1
Melanoma	6/72	2.49723e-05	0.000157682	0	0	11.5971	122.903	RB1;MAP2K1;MAP2K2;AKT3;PDGFB;FGFR1
Neurotrophin signaling pathway	7/119	5.06084e-05	0.000310679	0	0	8.00609	79.1914	MAP2K1;CAMK2D;MAP2K2;NTRK3;AKT3;RAC1;SOS1
Thyroid hormone signaling pathway	7/121	5.62834e-05	0.000336179	0	0	7.86483	76.9583	CASP9;MAP2K1;MAP2K2;NCOR1;PRKCB;AKT3;EP300
Regulation of actin cytoskeleton	9/218	7.02182e-05	0.000408374	0	0	5.56126	53.1873	MAP2K1;MAP2K2;ITGA3;PDGFB;RAC1;PFN1;SOS1;MYL12A;FGFR1
Influenza A	8/172	7.81401e-05	0.000438122	0	0	6.27292	59.323	CASP9;MAP2K1;MAP2K2;PRKCB;AKT3;EP300;JAK2;MYD88
Human papillomavirus infection	11/331	7.92981e-05	0.000438122	0	0	4.4731	42.2364	RB1;HES7;COL1A1;MAP2K1;MAP2K2;ITGA3;AKT3;HLA-B;GNAS;EP300;SOS1
Relaxin signaling pathway	7/129	8.44422e-05	0.000455164	0	0	7.34613	68.9026	SMAD2;COL1A1;MAP2K1;MAP2K2;AKT3;GNAS;SOS1
Tuberculosis	8/180	0.000107287	0.000564535	0	0	5.97872	54.6455	CASP9;CAMK2D;CD209;AKT3;EP300;JAK2;FCGR2B;MYD88
Long-term depression	5/60	0.000121363	0.000623748	0	0	11.5291	103.955	MAP2K1;MAP2K2;PRKCB;GNAQ;GNAS
Fc gamma R-mediated phagocytosis	6/97	0.000133878	0.000672433	0	0	8.40043	74.9199	VASP;MAP2K1;PRKCB;AKT3;RAC1;FCGR2B
Calcium signaling pathway	9/240	0.00014584	0.000716238	0	0	5.02597	44.3944	CAMK2D;ERBB3;PRKCB;GNAQ;NTRK3;KDR;PDGFB;GNAS;FGFR1
AGE-RAGE signaling pathway in diabetic complications	6/100	0.000158333	0.000760686	0	0	8.13109	71.1536	SMAD2;COL1A1;PRKCB;AKT3;RAC1;JAK2
GnRH secretion	5/64	0.000165102	0.00077094	0	0	10.7453	93.5805	MAP2K1;MAP2K2;PRKCB;GNAQ;AKT3
Chemokine signaling pathway	8/192	0.000167444	0.00077094	0	0	5.58539	48.5642	ITK;MAP2K1;PRKCB;GNAQ;AKT3;RAC1;JAK2;SOS1
Phospholipase D signaling pathway	7/148	0.000198781	0.000896543	0	0	6.3501	54.1238	MAP2K1;MAP2K2;AKT3;PDGFB;GNAS;SOS1;RALGDS
Gastric cancer	7/149	0.000207189	0.000915776	0	0	6.30506	53.4787	RB1;SMAD2;MAP2K1;MAP2K2;AKT3;CTNNA2;SOS1
MicroRNAs in cancer	10/310	0.000213801	0.00092647	0	0	4.31325	36.4489	MAP2K1;MAP2K2;ERBB3;PRKCB;PDGFB;EP300;SPRY2;VIM;SOS1;TP63
Fc epsilon RI signaling pathway	5/68	0.000219966	0.000934853	0	0	10.0611	84.7346	MAP2K1;MAP2K2;AKT3;RAC1;SOS1
Glucagon signaling pathway	6/107	0.00022921	0.000955765	0	0	7.56487	63.4002	CPT1A;CAMK2D;GNAQ;AKT3;GNAS;EP300
Central carbon metabolism in cancer	5/70	0.000252115	0.000983435	0	0	9.75049	80.7889	MAP2K1;MAP2K2;NTRK3;AKT3;FGFR1
Prolactin signaling pathway	5/70	0.000252115	0.000983435	0	0	9.75049	80.7889	MAP2K1;MAP2K2;AKT3;JAK2;SOS1
HIF-1 signaling pathway	6/109	0.000253466	0.000983435	0	0	7.41723	61.4167	MAP2K1;CAMK2D;MAP2K2;PRKCB;AKT3;EP300
Oxytocin signaling pathway	7/154	0.000253646	0.000983435	0	0	6.08905	50.4148	MAP2K1;CAMK2D;MAP2K2;PRKCB;GNAQ;GNAS;EEF2
Adherens junction	5/71	0.000269469	0.00102677	0	0	9.60227	78.9216	EP300;SNAI2;RAC1;CTNNA2;FGFR1
Cholinergic synapse	6/113	0.000308012	0.00115374	0	0	7.1385	57.7174	MAP2K1;CAMK2D;PRKCB;GNAQ;AKT3;JAK2
Leukocyte transendothelial migration	6/114	0.000322988	0.00118967	0	0	7.07204	56.8443	VASP;ITK;PRKCB;RAC1;CTNNA2;MYL12A
cAMP signaling pathway	8/216	0.000371443	0.00134572	0	0	4.93489	38.9763	MAP2K1;CAMK2D;MAP2K2;AKT3;GNAS;EP300;RAC1;TSHR
Sphingolipid signaling pathway	6/119	0.000406643	0.00144949	0	0	6.75741	52.759	MAP2K1;MAP2K2;PRKCB;GNAQ;AKT3;RAC1
Platelet activation	6/124	0.000506339	0.00177621	0	0	6.46944	49.0921	VASP;COL1A1;GNAQ;AKT3;GNAS;MYL12A
FoxO signaling pathway	6/131	0.000676752	0.00230096	0	0	6.10498	44.5554	MAP2K1;MAP2K2;AKT3;IRS4;EP300;SOS1
Natural killer cell mediated cytotoxicity	6/131	0.000676752	0.00230096	0	0	6.10498	44.5554	MAP2K1;MAP2K2;PRKCB;HLA-B;RAC1;SOS1
Chemical carcinogenesis	8/239	0.000723792	0.00242361	0	0	4.43833	32.0936	RB1;MAP2K1;MAP2K2;PRKCB;AKT3;GNAS;JAK2;SOS1
PD-L1 expression and PD-1 checkpoint pathway in cancer	5/89	0.000764947	0.00252318	0	0	7.53777	54.0888	MAP2K1;MAP2K2;AKT3;JAK2;MYD88
Autophagy	6/137	0.000855529	0.00270103	0	0	5.82359	41.1366	MAP2K1;MAP2K2;AKT3;IRS4;MTMR4;BCL2L1
Estrogen signaling pathway	6/137	0.000855529	0.00270103	0	0	5.82359	41.1366	MAP2K1;MAP2K2;GNAQ;AKT3;GNAS;SOS1
Yersinia infection	6/137	0.000855529	0.00270103	0	0	5.82359	41.1366	MAP2K1;MAP2K2;GNAQ;AKT3;RAC1;MYD88
Endocrine and other factor-regulated calcium reabsorption	4/53	0.000871475	0.00271262	0	0	10.2899	72.4955	PRKCB;GNAQ;CLTC;GNAS
Small cell lung cancer	5/92	0.000888959	0.00272861	0	0	7.27675	51.1225	RB1;CASP9;ITGA3;AKT3;BCL2L1
Measles	6/139	0.000922563	0.00279297	0	0	5.73544	40.0813	CASP9;CD209;AKT3;FCGR2B;MYD88;BCL2L1
Salmonella infection	8/249	0.000943743	0.00281847	0	0	4.252	29.618	MAP2K1;MAP2K2;AKT3;RAC1;SNX33;PFN1;MYL12A;MYD88
Regulation of lipolysis in adipocytes	4/55	0.00100245	0.00295388	0	0	9.88535	68.2614	AKT3;IRS4;GNAS;TSHR
Breast cancer	6/147	0.00123201	0.00358257	0	0	5.40782	36.2276	RB1;MAP2K1;MAP2K2;AKT3;SOS1;FGFR1
Epstein-Barr virus infection	7/202	0.00127162	0.00364973	0	0	4.57902	30.5304	RB1;CASP9;AKT3;HLA-B;RAC1;VIM;MYD88
Chagas disease	5/102	0.0014119	0.00394973	0	0	6.52326	42.811	SMAD2;GNAQ;AKT3;GNAS;MYD88
Pancreatic secretion	5/102	0.0014119	0.00394973	0	0	6.52326	42.811	SLC12A2;PRKCB;GNAQ;GNAS;RAC1
T cell receptor signaling pathway	5/104	0.00153898	0.00419896	0	0	6.39083	41.3911	ITK;MAP2K1;MAP2K2;AKT3;SOS1
Toll-like receptor signaling pathway	5/104	0.00153898	0.00419896	0	0	6.39083	41.3911	MAP2K1;MAP2K2;AKT3;RAC1;MYD88
Cellular senescence	6/156	0.00166895	0.00449802	0	0	5.08103	32.4961	RB1;SMAD2;MAP2K1;MAP2K2;AKT3;HLA-B
Hepatitis C	6/157	0.00172393	0.00459022	0	0	5.04713	32.1156	RB1;CASP9;MAP2K1;MAP2K2;AKT3;SOS1
Lipid and atherosclerosis	7/215	0.0018163	0.00477861	0	0	4.28999	27.0739	CASP9;CAMK2D;AKT3;RAC1;JAK2;MYD88;BCL2L1
JAK-STAT signaling pathway	6/162	0.00201973	0.00525131	0	0	4.88412	30.3049	AKT3;PDGFB;EP300;JAK2;SOS1;BCL2L1
Acute myeloid leukemia	4/67	0.00209091	0.00537316	0	0	7.99757	49.3463	MAP2K1;MAP2K2;AKT3;SOS1
Toxoplasmosis	5/112	0.00213273	0.00541761	0	0	5.91062	36.3524	CASP9;AKT3;JAK2;MYD88;BCL2L1
Adipocytokine signaling pathway	4/69	0.00232921	0.00584142	0	0	7.75071	46.9865	CPT1A;AKT3;IRS4;JAK2
cGMP-PKG signaling pathway	6/167	0.00235243	0.00584142	0	0	4.73124	28.6349	VASP;MAP2K1;MAP2K2;GNAQ;AKT3;IRS4
Thyroid hormone synthesis	4/75	0.00315518	0.00774773	0	0	7.09357	40.8498	PRKCB;GNAQ;GNAS;TSHR
African trypanosomiasis	3/37	0.0032546	0.00779278	0	0	11.0601	63.3489	PRKCB;GNAQ;MYD88
Thyroid cancer	3/37	0.0032546	0.00779278	0	0	11.0601	63.3489	MAP2K1;MAP2K2;TFG
Gastric acid secretion	4/76	0.00330991	0.00779278	0	0	6.99469	39.9455	CAMK2D;PRKCB;GNAQ;GNAS
Cell cycle	5/124	0.00331458	0.00779278	0	0	5.31136	30.3248	RB1;SMAD2;STAG1;CDKN2C;EP300
Dopaminergic synapse	5/132	0.00432666	0.0100408	0	0	4.97476	27.0774	CAMK2D;PRKCB;GNAQ;AKT3;GNAS
Bladder cancer	3/41	0.00436159	0.0100408	0	0	9.8939	53.7726	RB1;MAP2K1;MAP2K2
Vascular smooth muscle contraction	5/133	0.00446705	0.0101775	0	0	4.93565	26.7069	MAP2K1;MAP2K2;PRKCB;GNAQ;GNAS
Apelin signaling pathway	5/137	0.00506116	0.0112981	0	0	4.78511	25.2949	SMAD2;MAP2K1;MAP2K2;GNAQ;AKT3
Insulin signaling pathway	5/137	0.00506116	0.0112981	0	0	4.78511	25.2949	MAP2K1;MAP2K2;AKT3;IRS4;SOS1
Insulin secretion	4/86	0.00514986	0.0113812	0	0	6.13857	32.3428	CAMK2D;PRKCB;GNAQ;GNAS
Fluid shear stress and atherosclerosis	5/139	0.0053783	0.0117684	0	0	4.71321	24.6283	SDC4;AKT3;KDR;PDGFB;RAC1
Apoptosis	5/142	0.00588001	0.01274	0	0	4.6093	23.6743	CASP9;MAP2K1;MAP2K2;AKT3;BCL2L1
Diabetic cardiomyopathy	6/203	0.00609772	0.0130835	0	0	3.85957	19.6832	SMAD2;COL1A1;CAMK2D;PRKCB;AKT3;RAC1
Salivary secretion	4/93	0.00678128	0.0144102	0	0	5.65376	28.2326	SLC12A2;PRKCB;GNAQ;GNAS
Adrenergic signaling in cardiomyocytes	5/150	0.00737773	0.0155284	0	0	4.35323	21.3712	CAMK2D;TPM2;GNAQ;AKT3;GNAS
Circadian entrainment	4/97	0.00785136	0.0163693	0	0	5.40949	26.2202	CAMK2D;PRKCB;GNAQ;GNAS
Aldosterone synthesis and secretion	4/98	0.00813519	0.016647	0	0	5.35167	25.7499	CAMK2D;PRKCB;GNAQ;GNAS
Inflammatory mediator regulation of TRP channels	4/98	0.00813519	0.016647	0	0	5.35167	25.7499	CAMK2D;PRKCB;GNAQ;GNAS
mTOR signaling pathway	5/154	0.00821832	0.0166628	0	0	4.2355	20.3363	MAP2K1;MAP2K2;PRKCB;AKT3;SOS1
Glycosaminoglycan biosynthesis	3/53	0.00893539	0.017952	0	0	7.51481	35.4529	EXT2;HS3ST3A1;ST3GAL1
Amoebiasis	4/102	0.00933769	0.0185913	0	0	5.1322	23.9863	COL1A1;PRKCB;GNAQ;GNAS
Wnt signaling pathway	5/166	0.0111349	0.0219715	0	0	3.91742	17.6193	CAMK2D;PRKCB;TBL1XR1;EP300;RAC1
Thermogenesis	6/232	0.0113592	0.0222158	0	0	3.35935	15.0423	CPT1A;SMARCB1;SMARCC2;GNAS;SOS1;FGFR1
Viral myocarditis	3/60	0.012531	0.0242925	0	0	6.58961	28.8595	CASP9;HLA-B;RAC1
Serotonergic synapse	4/113	0.0132236	0.0254124	0	0	4.6117	19.9491	MAP2K1;PRKCB;GNAQ;GNAS
Shigellosis	6/246	0.0148002	0.0281969	0	0	3.16113	13.3182	AKT3;RAC1;PFN1;MYL12A;MYD88;BCL2L1
AMPK signaling pathway	4/120	0.0161625	0.0305291	0	0	4.33187	17.8692	CPT1A;AKT3;IRS4;EEF2
Endocytosis	6/252	0.0164758	0.0308572	0	0	3.08308	12.6587	SMAD2;USP8;SNX1;RABEP1;CLTC;HLA-B
Amphetamine addiction	3/69	0.0182092	0.0338171	0	0	5.68843	22.7869	CAMK2D;PRKCB;GNAS
Neutrophil extracellular trap formation	5/189	0.0185546	0.0341714	0	0	3.42374	13.6506	MAP2K1;MAP2K2;PRKCB;AKT3;RAC1
Osteoclast differentiation	4/127	0.0194817	0.0355822	0	0	4.08389	16.0835	MAP2K1;AKT3;RAC1;FCGR2B
p53 signaling pathway	3/73	0.0211208	0.0382598	0	0	5.3623	20.685	CASP9;SESN1;BCL2L1
Bacterial invasion of epithelial cells	3/77	0.0242727	0.0432602	0	0	5.07142	18.8576	CLTC;RAC1;CTNNA2
Leishmaniasis	3/77	0.0242727	0.0432602	0	0	5.07142	18.8576	PRKCB;JAK2;MYD88
RNA degradation	3/79	0.0259388	0.0458597	0	0	4.93746	18.0317	DDX6;BTG1;TOB2
Alzheimer disease	7/369	0.0300856	0.0527691	0	0	2.44563	8.56878	CASP9;MAP2K1;MAP2K2;GNAQ;AKT3;IRS4;RTN4
ECM-receptor interaction	3/88	0.0341757	0.0594711	0	0	4.41266	14.8982	COL1A1;SDC4;ITGA3
Phagosome	4/152	0.034604	0.059746	0	0	3.38974	11.4024	CD209;HLA-B;RAC1;FCGR2B
Aldosterone-regulated sodium reabsorption	2/37	0.0356839	0.061133	0	0	7.11734	23.7225	PRKCB;NR3C2
Pathways of neurodegeneration	8/475	0.0387114	0.0658093	0	0	2.16898	7.05271	CASP9;MAP2K1;CAMK2D;MAP2K2;PRKCB;GNAQ;RAC1;BCL2L1
Various types of N-glycan biosynthesis	2/39	0.0392922	0.0662868	0	0	6.73194	21.7895	MAN1A2;MAN1A1
TGF-beta signaling pathway	3/94	0.040332	0.0675256	0	0	4.12046	13.2292	SMAD2;EP300;ACVR1B
Dilated cardiomyopathy	3/96	0.0425005	0.0706211	0	0	4.03144	12.7323	ITGA3;TPM2;GNAS
Progesterone-mediated oocyte maturation	3/100	0.0470095	0.0775305	0	0	3.86441	11.8151	MAP2K1;AKT3;CPEB2
Longevity regulating pathway	3/102	0.049349	0.0807861	0	0	3.78596	11.3913	SESN1;AKT3;IRS4
C-type lectin receptor signaling pathway	3/104	0.0517445	0.0834711	0	0	3.71062	10.9888	CD209;AKT3;BCL3
NF-kappa B signaling pathway	3/104	0.0517445	0.0834711	0	0	3.71062	10.9888	PRKCB;MYD88;BCL2L1
Carbohydrate digestion and absorption	2/47	0.0549962	0.0880736	0	0	5.53291	16.0482	PRKCB;AKT3
Insulin resistance	3/108	0.0567015	0.0901513	0	0	3.56854	10.2415	CPT1A;PRKCB;AKT3
Axon guidance	4/182	0.0597369	0.0942989	0	0	2.81414	7.9297	CAMK2D;RASA1;RAC1;MYL12A
N-Glycan biosynthesis	2/50	0.0613657	0.0955057	0	0	5.18632	14.4745	MAN1A2;MAN1A1
Vibrio cholerae infection	2/50	0.0613657	0.0955057	0	0	5.18632	14.4745	SLC12A2;GNAS
TNF signaling pathway	3/112	0.0618756	0.0956259	0	0	3.43688	9.56357	MAP2K1;AKT3;BCL3
Glutamatergic synapse	3/114	0.0645425	0.0990548	0	0	3.37462	9.2479	PRKCB;GNAQ;GNAS
Autoimmune thyroid disease	2/53	0.0679727	0.1036	0	0	4.8805	13.122	HLA-B;TSHR
Legionellosis	2/57	0.0771261	0.116746	0	0	4.52464	11.5936	CASP9;MYD88
Viral carcinogenesis	4/203	0.0818118	0.122996	0	0	2.51448	6.29459	RB1;HLA-B;EP300;RAC1
Oocyte meiosis	3/129	0.0861649	0.128665	0	0	2.97061	7.28244	MAP2K1;CAMK2D;CPEB2
Cortisol synthesis and secretion	2/65	0.0964879	0.143113	0	0	3.94849	9.2329	GNAQ;GNAS
Non-homologous end-joining	44574	0.0997698	0.146994	0	0	10.3266	23.8016	FEN1
Mitophagy	2/68	0.104071	0.152316	0	0	3.76844	8.52678	USP8;BCL2L1
Renin secretion	2/69	0.106634	0.15504	0	0	3.71201	8.30878	GNAQ;GNAS
Herpes simplex virus 1 infection	7/498	0.108116	0.156032	0	0	1.79115	3.9845	CASP9;AKT3;HLA-B;ZNF479;JAK2;MYD88;BCL2L1
Spinocerebellar ataxia	3/143	0.108728	0.156032	0	0	2.67165	5.92815	PRKCB;GNAQ;AKT3
Cell adhesion molecules	3/148	0.11729	0.167232	0	0	2.57887	5.52681	SPN;SDC4;HLA-B
Arrhythmogenic right ventricular cardiomyopathy	2/77	0.127713	0.180926	0	0	3.31472	6.8216	ITGA3;CTNNA2
Parkinson disease	4/249	0.141807	0.199614	0	0	2.03759	3.98001	CASP9;CAMK2D;GNAS;BCL2L1
Hippo signaling pathway	3/163	0.144383	0.201954	0	0	2.33532	4.51951	SMAD2;SNAI2;CTNNA2
Tight junction	3/169	0.155754	0.216489	0	0	2.25023	4.18425	VASP;RAC1;MYL12A
Hypertrophic cardiomyopathy	2/90	0.163744	0.226171	0	0	2.82318	5.10842	ITGA3;TPM2
Morphine addiction	2/91	0.166588	0.22867	0	0	2.79132	5.0027	PRKCB;GNAS
Mismatch repair	44584	0.169728	0.231542	0	0	5.62983	9.98484	MSH2
Amyotrophic lateral sclerosis	5/364	0.170799	0.231575	0	0	1.73916	3.07356	CASP9;RAC1;PFN1;HNRNPA1;BCL2L1
Phosphatidylinositol signaling system	2/97	0.183822	0.247711	0	0	2.61423	4.42796	PRKCB;MTMR4
Alcoholism	3/186	0.189359	0.253627	0	0	2.03943	3.39383	MAP2K1;GNAS;SOS1
Pathogenic Escherichia coli infection	3/197	0.212014	0.281951	0	0	1.92271	2.98233	CASP9;RAC1;MYD88
Th17 cell differentiation	2/107	0.213058	0.281951	0	0	2.36406	3.65529	SMAD2;JAK2
Citrate cycle (TCA cycle)	44591	0.215457	0.283428	0	0	4.2694	6.55351	FH
Huntington disease	4/306	0.233244	0.304564	0	0	1.64821	2.39925	CASP9;GNAQ;CLTC;EP300
Base excision repair	1/33	0.23428	0.304564	0	0	3.86855	5.61419	FEN1
DNA replication	1/36	0.252655	0.324632	0	0	3.53643	4.86518	FEN1
Mucin type O-glycan biosynthesis	1/36	0.252655	0.324632	0	0	3.53643	4.86518	ST3GAL1
Allograft rejection	1/38	0.26466	0.336149	0	0	3.34493	4.44644	HLA-B
Primary immunodeficiency	1/38	0.26466	0.336149	0	0	3.34493	4.44644	CD79A
Homologous recombination	1/41	0.28231	0.356518	0	0	3.09359	3.91262	BARD1
Graft-versus-host disease	1/42	0.2881	0.361762	0	0	3.01799	3.75573	HLA-B
Fatty acid degradation	1/43	0.293843	0.364827	0	0	2.94598	3.60798	CPT1A
Type I diabetes mellitus	1/43	0.293843	0.364827	0	0	2.94598	3.60798	HLA-B
Vasopressin-regulated water reabsorption	1/44	0.299539	0.369822	0	0	2.87733	3.46864	GNAS
Basal transcription factors	1/45	0.30519	0.372636	0	0	2.81179	3.33709	TAF15
Glycosphingolipid biosynthesis	1/45	0.30519	0.372636	0	0	2.81179	3.33709	ST3GAL1
Type II diabetes mellitus	1/46	0.310796	0.377395	0	0	2.74917	3.21272	IRS4
Nucleotide excision repair	1/47	0.316357	0.379972	0	0	2.68927	3.09503	XPA
Pyruvate metabolism	1/47	0.316357	0.379972	0	0	2.68927	3.09503	FH
Cocaine addiction	1/49	0.327345	0.388943	0	0	2.57695	2.87778	GNAS
Ether lipid metabolism	1/49	0.327345	0.388943	0	0	2.57695	2.87778	PAFAH1B2
Cysteine and methionine metabolism	1/50	0.332774	0.391186	0	0	2.52423	2.7774	MAT2A
Malaria	1/50	0.332774	0.391186	0	0	2.52423	2.7774	MYD88
Retrograde endocannabinoid signaling	2/148	0.334787	0.39147	0	0	1.69665	1.85658	PRKCB;GNAQ
Ovarian steroidogenesis	1/51	0.338158	0.393331	0	0	2.47363	2.68201	GNAS
Spliceosome	2/150	0.340654	0.39416	0	0	1.67355	1.80223	HNRNPU;HNRNPA1
Fanconi anemia pathway	1/54	0.354054	0.406789	0	0	2.33325	2.42263	FANCA
Non-alcoholic fatty liver disease	2/155	0.35525	0.406789	0	0	1.61845	1.67499	AKT3;RAC1
Necroptosis	2/159	0.366845	0.417901	0	0	1.57689	1.58133	CAMK2D;JAK2
Notch signaling pathway	1/59	0.379709	0.430337	0	0	2.13157	2.06411	EP300
Lysine degradation	1/63	0.399502	0.449992	0	0	1.99365	1.82925	MECOM
Protein processing in endoplasmic reticulum	2/171	0.401124	0.449992	0	0	1.46403	1.33737	MAN1A2;MAN1A1
Inflammatory bowel disease	1/65	0.409161	0.45669	0	0	1.93115	1.72577	SMAD2
NOD-like receptor signaling pathway	2/181	0.429019	0.476449	0	0	1.38154	1.16913	MYD88;BCL2L1
Epithelial cell signaling in Helicobacter pylori infection	1/70	0.43264	0.478067	0	0	1.79076	1.50039	RAC1
Inositol phosphate metabolism	1/73	0.44628	0.490686	0	0	1.71589	1.38439	MTMR4
PPAR signaling pathway	1/74	0.450754	0.493151	0	0	1.69229	1.34848	CPT1A
Pertussis	1/76	0.459594	0.500346	0	0	1.647	1.2804	MYD88
Antigen processing and presentation	1/78	0.468292	0.504842	0	0	1.60406	1.21694	HLA-B
Synaptic vesicle cycle	1/78	0.468292	0.504842	0	0	1.60406	1.21694	CLTC
Cardiac muscle contraction	1/87	0.505746	0.542572	0	0	1.43554	0.978637	TPM2
GABAergic synapse	1/89	0.513706	0.548449	0	0	1.40277	0.934391	PRKCB
Bile secretion	1/90	0.517638	0.54999	0	0	1.38694	0.91327	GNAS
Th1 and Th2 cell differentiation	1/92	0.525408	0.555575	0	0	1.35632	0.8729	JAK2
Staphylococcus aureus infection	1/95	0.53683	0.564949	0	0	1.31283	0.816679	FCGR2B
Hematopoietic cell lineage	1/99	0.551635	0.577779	0	0	1.25899	0.748934	ITGA3
Coronavirus disease	2/232	0.559437	0.583187	0	0	1.07241	0.622882	PRKCB;MYD88
Protein digestion and absorption	1/103	0.56597	0.587227	0	0	1.20938	0.688393	COL1A1
Drug metabolism	1/108	0.58325	0.602329	0	0	1.15257	0.621395	GMPS
Lysosome	1/128	0.645795	0.660622	0	0	0.970079	0.424189	CLTC
Prion disease	2/273	0.648039	0.660622	0	0	0.90826	0.394008	CASP9;RAC1
Purine metabolism	1/129	0.648665	0.660622	0	0	0.962451	0.416587	GMPS
Ubiquitin mediated proteolysis	1/140	0.678746	0.688087	0	0	0.885791	0.343251	UBE2H
Neuroactive ligand-receptor interaction	2/341	0.763274	0.770245	0	0	0.723549	0.195458	P2RY8;TSHR
Cytokine-cytokine receptor interaction	1/295	0.909474	0.913608	0	0	0.415497	0.0394262	ACVR1B
Olfactory transduction	1/440	0.972568	0.972568	0	0	0.276196	0.00768253	CAMK2D
